# Supplementary material for: VAL genes regulate vegetative phase change via miR156-dependent and independent mechanisms
Source: PLoS Genet. 2021 Jun 28;17(6):e1009626. doi: 10.1371/journal.pgen.1009626 (PMC8270478; doi:10.1371/journal.pgen.1009626)
Supplement: S1 Table — This table includes all the primer sequences used in this study. (XLSX) [file pgen.1009626.s008.xlsx]

## Sheet: Sheet1
	Primer name	Sequence	Notes
Reverse transcription	miR156 RT	GTCGTATCCAGTGCAGGGTCCGAGGTATTCGCACTGGATACGACGTGCTCA
	miR157 RT	GTCGTATCCAGTGCAGGGTCCGAGGTATTCGCACTGGATACGACGTGCTCT
	miR172 RT	GTCGTATCCAGTGCAGGGTCCGAGGTATTCGCACTGGATACGACATGCAG
	AtSnoR101 R1	AGCATCAGCAGACCAGTAGTT
	Oligo dT	TTTTTTTTTTTTTTTTTTTTT
cDNA qPCR	ACT2-F	GCACCCTGTTCTTCTTACCG
	ACT2-R	AACCCTCGTAGATTGGCACA
	MIR156A-F4	CTTCGTTCTCTATGTCTCAATCTCTC
	MIR156A-R4	TGATTAAAGGCTAAAGGTCTCCTC
	MIR156C F7	AAAAGCCTCAGATCTAACTCCAACAC
	MIR156C RB	GCGTTTCTCTTAAAATTTGTCCCAAAACT
	qPCR SPL9 F	GGAATTTGACCTAGAGAAAAGGAGTT
	qPCR SPL9 R	GCATCACCATTTTCGTAAAGCGAAG
	VAL1_qPCR_F	GGACATGGAACTGGCTGAGT
	VAL1_qPCR_R	TCTTCTTTCTCCACCGCAAC
	qVAL2 F3	GACTTGAACTCAGACCCGGG
	qVAL2 R3	TGAGGACGAACCGTGTTCTG
	AtSnoR101 F1	CTTCACAGGTAAGTTCGCTTG
	AtSnoR101 R1	AGCATCAGCAGACCAGTAGTT
	miR156 F	GCGGCGGTGACAGAAGAGAGT
	miR157 F	GCGGCGGTTGACAGAAGATAG
	miR172 F	CGGCGGAGAATCTTGATGATGC
	miRNA R	GTGCAGGGTCCGAGGT
ChIP-qPCR	MIR156A 3F	TAACTCAAAACCCTAACTTCTATATAT
	MIR156A 3R	TGGGGTTTTTCTTGTTGTCAAG
	MIR156A 6F	GTTCATTGCCATTTTTAGGTCTCTC
	MIR156A 6R	AGGGTAAAGAAACAAAGATCTGAT
	MIR156A 8F	TTGTTTTCTTTGTTTCATCTTGTAG
	MIR156A 8R	AACGAAGACAGGCCAAAGAGAT
	MIR156A 10F	AAGCTTAATCTATTAGTTAACGCG
	MIR156A 10R	TATATGATCGCATGAATCAAAAGAC
	MIR156C 7F	CATATCTGAAAATGAAGGACAAC
	MIR156C 7R	TCAGTCATCACTCATTATCACC
	MIR156C 8F	TGAGGGAGTTTTGGGACAAATT
	MIR156C 8R	AACACATGAGAGAGAAAGTGAG
	MIR156C 9F	CTTCATCTCTCAAAGGTAAATTAAA
	MIR156C 9R	TCCCATGTTAATCTCACTTAACC
	MIR156C 10F	CCATTAACGTTAACCTAGTTTTC
	MIR156C 10R	ACACATAGATATGATCGTATGGA
	MIR156C 13F	AGGAAGCGATTTGTCATTTGCA
	MIR156C 13R	AAACCCCAAGATAACATTTCATAC
	MIR156C 17F	TTGTGTCTTGATCGGAAGGCT
	MIR156C 17R	AATAGGTTACGCAAAAGCCCTG
	FLC 1F	CATCAGATCGTATCAAACAAATCG
	FLC 1R	GTTTTTTTTCTGCGACCATGAT
	FLC 2F	CGTGCTCGATGTTGTTGAGT
	FLC 2R	TCCCGTAAGTGCATTGCATA
	SPL9 2F	AAGATTAGAAACTGCTACGTCTCTCTC
	SPL9 2R	TTTCGGCTTCCCTGATTTTG
	SPL9 3F	GTAGGAGACAGTACATGGAAGATGAGAAC
	SPL9 3R	ATCAAAAGCCATTATCTGGCAAC
	STM_F	GCCCATCATGACATCACATC
	STM_R	GGGAACTACTTTGTTGGTGGTG
	ACT7 F	TTCGCACATGTACTCGTTTCG
	ACT7 R	AGAGAGAAAGATAGAGAAATGGAGGAGAA
	TA3 F	TGGGGCTCTCCAAATGTAACCCC
	TA3 R	GGCTTTTCCACTCACAAAACTT
	UBQ10 F	AATGGACCGCTCTTATCAAAGGAC
	UBQ10 R	GGTCAAGAATCGAACTTGAGGAGG
	ABI3 F	GCCTCCTTACTCACATACAAACCC
	ABI3 R	TCATCAGCGTCTCCACCGAGTATT
Genotyping	val1-5(sd)_dCAPS_F	CACTTGCTTCCGCGGTATTG	dCAPS amplicon 240bp, WT band cleaved by SalI 220bp
	val1-5(sd)_dCAPS_R	TGCACAGGCTTTTGGAAGAACTAGTC
	SALK_088606_LP	CCTCTTTCCAAAGACAGGAGG	val1-2
	SALK_088606_RP	GTCGCATTGGTCGTCTAGTTC
	LBa1	TGGTTCACGTAGTGGGCCATCG
	SALK_059568_LP	TACAGTCCATGCAGTTGCAAG	val2-3
	SALK_059568_RP	ACATGCAACCTCGTTTACCTG
	SALK_127961_LP	TCTCAGGGAACAAGAGCAATG	val2-4
	SALK_127961_RP	AAGCCTCAACTCACCACACAC
	swn-3 LP	TATGCAAACAAATTAACGTCAATT
	swn-3 RP	AACACCTTTCGAAAAGGGTTG
	clf-29 LP	AAGAAACTTGCTAGTTCCGCC
	clf-29 RP	GAGGCATTGACTTTGATTTGC
	LBb1.3	ATTTTGCCGATTTCGGAAC
Cloning	proVAL1_GG_L-1_F1	ttggtctcaacatggagAATATACAAATATTCGAAATTTGAG	GG cloning constituent parts
	proVAL1_GG_L-1_R1	ttggtctcaGCCGATAGATAAGTAAAAATTG
	proVAL1_GG_L-1_F2	ttggtctcaCGGCCTCAATCCACTCTAAG
	proVAL1_GG_L-1_R2	ttggtctcaGGACACACACAAAACTCGAAAAG
	proVAL1_GG_L-1_F3	ttggtctcaGTCCTCAAGTGTCGTGCATG
	proVAL1_GG_L-1_R3	ttggtctcaacaacattCACAAACTCCAAACCCCAATTC
	cdsVAL1_GG_L-1_F1	ttggtctcaacataatgTTTGAAGTCAAAATGGGGTC
	cdsVAL1_GG_L-1_R1	ttggtctcaGAGTAGACCAGATCGAAGAGGC
	cdsVAL1_GG_L-1_F2	ttggtctcaACTCGCTGATCTCTGTTATCGTTG
	cdsVAL1_GG_L-1_R2	ttggtctcaAGAGAGAATCCTTACAACAACAACTTAC
	cdsVAL1_GG_L-1_F3	ttggtctcaCTCTTCACGTTTTTCAGAACACAAG
	cdsVAL1_GG_L-1_R3	ttggtctcaacaaaagcTCAGCTTGAAACTCTCGGCTC
	3_utr_ter_VAL1_GG_L-1_F1	ttggtctcaacatgcttTATGGAAGGAAAAAGGGAAAG
	3_utr_ter_VAL1_GG_L-1_R1	ttggtctcaTTGATCTCAGCATATTAATAAAACTG
	3_utr_ter_VAL1_GG_L-1_F2	ttggtctcaTCAAGAGTAGGAGAAGAAGAAGAG
	3_utr_ter_VAL1_GG_L-1_R2	ttggtctcaacaaagcgGTTCTAATGGAGGAGAAGAGAATC
	cdsVAL1_GG_L0_F1_ctag	ttgaagacaaaatgTTTGAAGTCAAAATGGGGTC
	cdsVAL1_GG_L0_R3_ctag	ttgaagacaacgaaccGCTTGAAACTCTCGGCTC
	MIR156C -RY3 F	TTCCCAATTGtATGCGAGTTTG	Site-directed mutagenesis
	MIR156C -RY3 R	CCAAATCAATGGCAGCAAATAAG
	MIR156C -RY4 F	ATTTATATTGtATGCTCGTACG
	MIR156C -RY4 R	AATCTGCACAACAAACGAC
	MIR156C -RY5 F	AATTGGTCATaCAAAGTCAAAAAGAGATGAATAC
	MIR156C -RY5 R	TGAAAGGGGTGGCTACCA
	backbone_fwd	ttggagtcgacgacaagaccctgcaCTCTGTCATCGGGAAGTAATG	Gibson Assembly cloning
	RY1_rev	ctccctcttacatACAATGGGACAGATGTCTG
	RY1_fwd	tctgtcccattgtATGTAAGAGGGAGAGAGATAAG
	RY2_rev	atgcatcgaacatACAAAGTGCCTTTGTGTG
	RY2_fwd	aaaggcactttgtATGTTCGATGCATTTGCTTC
	RY3_rev	agcaaactcgcatACAATTGGGAACCAAATC
	RY3_fwd	ggttcccaattgtATGCGAGTTTGCTTTTTG
	RY4_rev	aacgtacgagcatACAATATAAATAATCTGCACAAC
	RY4_fwd	ttatttatattgtATGCTCGTACGTTTTGATTC
	backbone_rev	gtagcgtgaggagaagagccctgcaAAACCGGCTCTTGTTTCTAC
