# Supplementary material for: VAL genes regulate vegetative phase change via miR156-dependent and independent mechanisms
Source: PLoS Genet. 2021 Jun 28;17(6):e1009626. doi: 10.1371/journal.pgen.1009626 (PMC8270478; doi:10.1371/journal.pgen.1009626)
Supplement: S1 Data — Related to Fig 7. This dataset includes the raw mass spectrometry results and data processing for IP-samples. (XLSX) [file pgen.1009626.s009.xlsx]

## Sheet: Sheet1
Sheets in this workbook
Data processing	Includes raw protein abundance data and data normalization calculations
Combined ratio	Ratio of protein abundance from all three weeks in experimantal vs control samples
Combined ratio	Ratio of protein abundance from individual weeks in experimantal vs control samples

## Sheet: Data processing
Accession	Description	Gene Symbol	W1 C-1	W1 C-2	W1 C-3	W2 C-1	W2 C-2	W2 C-3	W3 C-1	W3 C-2	W3 C-3	W1 E-1	W1 E-2	W1 E-3	W2 E-1	W2 E-2	W2 E-3	W3 E-1	W3 E-2	W3 E-3	log2	W1 C-1	W1 C-2	W1 C-3	W2 C-1	W2 C-2	W2 C-3	W3 C-1	W3 C-2	W3 C-3	W1 E-1	W1 E-2	W1 E-3	W2 E-1	W2 E-2	W2 E-3	W3 E-1	W3 E-2	W3 E-3	Normalize	W1 C-1	W1 C-2	W1 C-3	W2 C-1	W2 C-2	W2 C-3	W3 C-1	W3 C-2	W3 C-3
O03042	Ribulose bisphosphate carboxylase large chain OS=Arabidopsis thaliana OX=3702 GN=rbcL PE=1 SV=1	rbcL	2.98749e+07	3.31772e+07	1.85349e+07	3.37423e+07	1.79141e+07	1.32943e+07	5.8754e+06	5.98446e+07	7.68698e+06	4.39122e+07	4.62411e+07	1.50838e+07	1.63858e+07	2.51313e+07	9.22599e+06	9.12503e+06	9.24722e+06	5.02448e+06		24.8324	24.9837	24.1437	25.0081	24.0946	23.6643	22.4863	25.8347	22.874	25.3881	25.4627	23.8465	23.9659	24.583	23.1373	23.1214	23.1406	22.2605		5.85189	7.27867	6.30429	6.724	6.37759	6.0567	5.81339	8.1001	5.30869
Q8W4L5	B3 domain-containing transcription repressor VAL1 OS=Arabidopsis thaliana OX=3702 GN=VAL1 PE=1 SV=1	HSI2	54552.7	2370.14		11844.2						1.40087e+07	1.67081e+07	1.85538e+06	1.83115e+07	1.67878e+07	2.49632e+06	1.12177e+07	1.17263e+07	1.81587e+06		15.7354	11.2108		13.5319						23.7398	23.994	20.8233	24.1262	24.0009	21.2514	23.4193	23.4832	20.7922		-3.24518	-6.49426		-4.75216
O04310	Jacalin-related lectin 34 OS=Arabidopsis thaliana OX=3702 GN=JAL34 PE=1 SV=1	AT3G16460	9.78959e+06	7.70678e+06	3.86022e+06	2.46276e+06	1.8303e+06	1.04954e+06	559473	968757	1.93265e+06	4.23751e+06	6.31033e+06	4.81806e+06	1.93361e+06	2.29852e+06	317450	657840	484704	445705		23.2228	22.8777	21.8803	21.2318	20.8037	20.0013	19.0937	19.8858	20.8822	22.0148	22.5893	22.2	20.8829	21.1323	18.2762	19.3274	18.8867	18.7657		4.24228	5.17268	4.0408	2.9478	3.08665	2.39373	2.42084	2.15116	3.31686
P19366	ATP synthase subunit beta, chloroplastic OS=Arabidopsis thaliana OX=3702 GN=atpB PE=1 SV=2	atpB	5.66228e+06	2.87398e+06	2.1246e+06	3.88962e+06	2.3835e+06	1.56638e+06	840436	6.30004e+06	1.67613e+06	7.46196e+06	4.89517e+06	1.93199e+06	2.691e+06	3.14817e+06	1.42553e+06	1.38859e+06	820791	857195		22.433	21.4546	21.0188	21.8912	21.1847	20.579	19.6808	22.5869	20.6767	22.8311	22.2229	20.8817	21.3597	21.5861	20.4431	20.4052	19.6467	19.7093		3.45241	3.7496	3.17931	3.60715	3.46765	2.97141	3.00791	4.85231	3.11141
P10896	Ribulose bisphosphate carboxylase/oxygenase activase, chloroplastic OS=Arabidopsis thaliana OX=3702 GN=RCA PE=1 SV=2	RCA	3.55781e+06	2.34244e+06	4026684	2.2678e+06	1.34509e+06	2.66209e+06	300195	3.56907e+06	2.58929e+06	4.56145e+06	4.68863e+06	3.50183e+06	1.68191e+06	1.97258e+06	2.15673e+06	546237	485206	989009		21.7626	21.1596	21.9412	21.1129	20.3593	21.3441	18.1955	21.7671	21.3041	22.1211	22.1607	21.7397	20.6817	20.9117	21.0404	19.0592	18.8882	19.9156		2.78202	3.45456	4.10171	2.82882	2.64227	3.73653	1.52267	4.0325	3.73883
P22953	Probable mediator of RNA polymerase II transcription subunit 37e OS=Arabidopsis thaliana OX=3702 GN=MED37E PE=1 SV=3	HSC70-1	931039	831431	404837	1.44638e+06	690153	318087	328253	709077	377637	733762	1.34668e+06	3.69816e+06	596410	708657	9.70134e+06	370939	551864	167594		19.8285	19.6652	18.627	20.464	19.3966	18.2791	18.3244	19.4356	18.5266	19.485	20.361	21.8184	19.1859	19.4347	23.2098	18.5008	19.074	17.3546		0.847942	1.96022	0.787529	2.17997	1.67955	0.671463	1.65158	1.70097	0.96135
O65719	Heat shock 70 kDa protein 3 OS=Arabidopsis thaliana OX=3702 GN=HSP70-3 PE=1 SV=1	AT3G09440	718887	689565	102891	1.31124e+06	544622	168371	261148	501649	114138	386270	1.07573e+06	64090.2	448929	577014	59507.4	285296	551864	98310.6		19.4554	19.3953	16.6508	20.3225	19.0549	17.3613	17.9945	18.9363	16.8004	18.5592	20.0369	15.9678	18.7761	19.1382	15.8608	18.1221	19.074	16.5851		0.474866	1.69031	-1.1887	2.03845	1.33789	-0.246312	1.32164	1.20171	-0.76487
Q9LHA8	Probable mediator of RNA polymerase II transcription subunit 37c OS=Arabidopsis thaliana OX=3702 GN=MED37C PE=1 SV=1	HSP70	718887	689565	532239	1.31124e+06	544622	297963	261148	501649	186644	386270	1.07573e+06	502044	448929	577014	240936	285296	551864	278371		19.4554	19.3953	19.0217	20.3225	19.0549	18.1848	17.9945	18.9363	17.5099	18.5592	20.0369	18.9375	18.7761	19.1382	17.8783	18.1221	19.074	18.0866		0.474866	1.69031	1.18226	2.03845	1.33789	0.577176	1.32164	1.20171	-0.0553652
P25857	Glyceraldehyde-3-phosphate dehydrogenase GAPB, chloroplastic OS=Arabidopsis thaliana OX=3702 GN=GAPB PE=1 SV=2	GAPB	2.87188e+06	2.28636e+06	1.50102e+06	2.39038e+06	1.44911e+06	1.05575e+06	629391	3.08994e+06	1.12805e+06	3.20877e+06	4.93494e+06	1.27e+06	3.59848e+06	4.61047e+06	939491	1.50356e+06	1.00141e+06	559769		21.4536	21.1246	20.5175	21.1888	20.4667	20.0098	19.2636	21.5591	20.1054	21.6136	22.2346	20.2764	21.779	22.1365	19.8415	20.5199	19.9336	19.0945		2.47302	3.4196	2.67806	2.90476	2.74973	2.40224	2.59073	3.82453	2.54011
P56757	ATP synthase subunit alpha, chloroplastic OS=Arabidopsis thaliana OX=3702 GN=atpA PE=1 SV=1	atpA	4.56768e+06	3.45117e+06	2408824	5.2676e+06	2.8164e+06	2.07066e+06	1.21076e+06	5.77091e+06	2.23187e+06	9.02487e+06	6.19509e+06	1.89986e+06	4.68184e+06	7.12606e+06	1.58249e+06	2.40381e+06	1.99782e+06	1.15873e+06		22.123	21.7187	21.1999	22.3287	21.4254	20.9817	20.2075	22.4604	21.0898	23.1055	22.5627	20.8575	22.1586	22.7647	20.5938	21.1969	20.93	20.1441		3.14249	4.01364	3.36045	4.04467	3.70842	3.37406	3.53461	4.72575	3.52453
P27140	Beta carbonic anhydrase 1, chloroplastic OS=Arabidopsis thaliana OX=3702 GN=BCA1 PE=1 SV=2	CA1	238769	275601	694530	544734	227280	473080	25286.2	751746	777371	599044	428178	643517	351279	563192	340090	40291.3	49652.5	134136		17.8653	18.0722	19.4057	19.0552	17.7941	18.8517	14.6261	19.5199	19.5682	19.1923	18.7079	19.2956	18.4223	19.1033	18.3756	15.2982	15.5996	17.0333		-1.11528	0.367202	1.56623	0.771145	0.077108	1.24413	-2.0468	1.78527	2.00295
Q9SR37	Beta-glucosidase 23 OS=Arabidopsis thaliana OX=3702 GN=BGLU23 PE=1 SV=1	PYK10	7.26185e+06	6.01567e+06	3.21571e+06	1.61753e+06	1.47073e+06	365441	489068	1.63859e+06	179535	3.13379e+06	5.58978e+06	2.35481e+06	1.56573e+06	1.64652e+06	224770	662580	582580	275386		22.7919	22.5203	21.6167	20.6254	20.4881	18.4793	18.8997	20.644	17.4539	21.5795	22.4144	21.1672	20.5784	20.651	17.7781	19.3377	19.1521	18.0711		3.81137	4.81528	3.77725	2.34131	2.7711	0.87168	2.22681	2.90941	-0.111389
P42737	Beta carbonic anhydrase 2, chloroplastic OS=Arabidopsis thaliana OX=3702 GN=BCA2 PE=1 SV=3	CA2	26809.6	24535.5	689834	31176.2	37575.5	391103	25286.2	257289	482237	209737	59094.4	459153	20352	17959.2	303512	40291.3	49652.5	117650		14.7105	14.5826	19.3959	14.9282	15.1975	18.5772	14.6261	17.973	18.8794	17.6782	15.8507	18.8086	14.3129	14.1324	18.2114	15.2982	15.5996	16.8441		-4.27008	-3.12244	1.55644	-3.35589	-2.5195	0.969591	-2.0468	0.238415	1.31409
Q9LD57	Phosphoglycerate kinase 1, chloroplastic OS=Arabidopsis thaliana OX=3702 GN=PGK1 PE=1 SV=1	PGK1	5.62791e+06	2.63806e+06	763745	3.52221e+06	3.88859e+06	715402	1.67764e+06	3.59209e+06	487863	8.7979e+06	9.23632e+06	783687	2.97263e+06	3.49404e+06	607011	3.30173e+06	3.31926e+06	361391		22.4242	21.331	19.5427	21.7481	21.8908	19.4484	20.678	21.7764	18.8961	23.0687	23.1389	19.5799	21.5033	21.7365	19.2114	21.6548	21.6624	18.4632		3.44363	3.62603	1.70328	3.464	4.17381	1.8408	4.00514	4.04178	1.33082
O81644	Villin-2 OS=Arabidopsis thaliana OX=3702 GN=VLN2 PE=1 SV=2	VLN2			129742			225378			180991			94043.5			149351			180867				16.9853			17.782			17.4656			16.521			17.1883			17.4646				-0.854168			0.174391			-0.0997308
Q944G9	Fructose-bisphosphate aldolase 2, chloroplastic OS=Arabidopsis thaliana OX=3702 GN=FBA2 PE=1 SV=2	FBA2	1.03292e+06	1.04745e+06	1.00737e+07	764477	670336	2.43088e+06	244368	2.39282e+06	1.91572e+06	1.66504e+06	1.32837e+06	3.45975e+06	622034	695868	1.16769e+06	312517	230734	3.30394e+06		19.9783	19.9984	23.2641	19.5441	19.3545	21.213	17.8987	21.1903	20.8695	20.6671	20.3412	21.7222	19.2466	19.4085	20.1552	18.2536	17.8159	21.6558		0.997755	2.29343	5.42463	1.26007	1.63752	3.60545	1.22583	3.45567	3.30417
Q9S841	Oxygen-evolving enhancer protein 1-2, chloroplastic OS=Arabidopsis thaliana OX=3702 GN=PSBO2 PE=1 SV=1	PSBO2	123065	145638	1.25283e+06	147210	110241	1.2046e+06	103248	596185	881901	72027.3	113491	1.42953e+06	133772	118302	914065	154106	110826	558031		16.9091	17.152	20.2568	17.1675	16.7503	20.2001	16.6558	19.1854	19.7503	16.1363	16.7922	20.4471	17.0294	16.8521	19.8019	17.2336	16.7579	19.09		-2.07148	-0.552987	2.41731	-1.11653	-0.966706	2.59253	-0.0171054	1.45079	2.18497
P17094	60S ribosomal protein L3-1 OS=Arabidopsis thaliana OX=3702 GN=ARP1 PE=1 SV=5	RP1	1.1919e+07	8.88731e+06	1.54441e+06	1.0217e+07	8.65452e+06	635909	4.25467e+06	3.72771e+06	343424	7.15958e+06	1.02647e+07	1.07256e+06	7.42398e+06	1.01975e+07	572803	5.66595e+06	4.98192e+06	344778		23.5068	23.0833	20.5586	23.2845	23.045	19.2785	22.0206	21.8299	18.3896	22.7714	23.2912	20.0326	22.8238	23.2817	19.1277	22.4339	22.2483	18.3953		4.52623	5.3783	2.71917	5.00042	5.32802	1.67086	5.34775	4.09525	0.82434
Q9MAB3	Probable nucleolar protein 5-2 OS=Arabidopsis thaliana OX=3702 GN=NOP5-2 PE=1 SV=1	AT3G05060			2.28365e+07			2.35497e+07			1.45578e+07			8.486e+06			2.04901e+07			1.59937e+07				24.4448			24.4892			23.7953			23.0167			24.2884			23.931				6.60539			6.88161			6.22999
Q9S9N1	Heat shock 70 kDa protein 5 OS=Arabidopsis thaliana OX=3702 GN=HSP70-5 PE=2 SV=1	Hsp70b	50893.2	42213	517483	437160	38320.3	602341	37226.2	24077.7	476427		49240.5	412267	43848.8	132538	253650	86136.9	152811	517287		15.6352	15.3654	18.9812	18.7378	15.2258	19.2002	15.184	14.5554	18.8619		15.5876	18.6532	15.4203	17.0161	17.9525	16.3943	17.2214	18.9806		-3.34535	-2.33962	1.1417	0.453753	-2.49118	1.59262	-1.48883	-3.17921	1.2966
Q8RWV0	Transketolase-1, chloroplastic OS=Arabidopsis thaliana OX=3702 GN=TKL-1 PE=1 SV=1	AT3G60750	1.08655e+06	743282	830231	549291	532376	700163	147319	1.21841e+06	617264	1.6535e+06	1.55231e+06	916241	383321	574462	461283	248410	246505	318994		20.0513	19.5036	19.6632	19.0672	19.0221	19.4173	17.1686	20.2166	19.2355	20.6571	20.566	19.8054	18.5482	19.1319	18.8153	17.9224	17.9113	18.2832		1.07078	1.79853	1.8237	0.783162	1.30508	1.80973	0.49572	2.48195	1.67024
Q9XFT3	Oxygen-evolving enhancer protein 3-1, chloroplastic OS=Arabidopsis thaliana OX=3702 GN=PSBQ1 PE=1 SV=3	PSBQA	1.62103e+06	285726	604993	305011	187129	597072	57433.4	119714	800004	241610	344192	570187	127540	321636	505866	62912.6	133722	323819		20.6285	18.1243	19.2066	18.2185	17.5137	19.1875	15.8096	16.8692	19.6096	17.8823	18.3929	19.1211	16.9606	18.2951	18.9484	15.9411	17.0289	18.3048		1.64794	0.419254	1.36711	-0.0655458	-0.203331	1.57995	-0.863263	-0.865384	2.04436
P0DH99	Elongation factor 1-alpha 1 OS=Arabidopsis thaliana OX=3702 GN=A1 PE=1 SV=1	AT1G07940	2.74426e+06	1.56699e+06	2.29581e+06	3.858e+06	2.34328e+06	2.35915e+06	940750	1.80621e+06	1.63499e+06	1.6142e+06	3.20417e+06	1.71143e+06	2.64689e+06	4.17361e+06	1.78279e+06	2.15619e+06	2.16774e+06	1.7731e+06		21.388	20.5796	21.1306	21.8794	21.1601	21.1698	19.8435	20.7845	20.6408	20.6224	21.6115	20.7068	21.3359	21.9929	20.7657	21.0401	21.0478	20.7578		2.40745	2.87455	3.29112	3.59537	3.44309	3.56224	3.17059	3.04992	3.07556
P51430	40S ribosomal protein S6-2 OS=Arabidopsis thaliana OX=3702 GN=RPS6B PE=1 SV=3	EMB3010		47945.6	939539	254529	50813.5	836287			675073			616362	78047.7	185730	795983	69355.2	57899.6	447817			15.5491	19.8416	17.9575	15.6329	19.6736			19.3647			19.2334	16.2521	17.5028	19.6024	16.0817	15.8213	18.7726			-2.15591	2.00214	-0.326578	-2.08408	2.06604			1.79939
P56791	50S ribosomal protein L2, chloroplastic OS=Arabidopsis thaliana OX=3702 GN=rpl2-A PE=3 SV=1	rpl2	1.81263e+06	928978	567426	1.30587e+06	487269	1.00896e+06	292112	295385	296579	881518	1.02846e+06	1.12786e+06	734906	1.19917e+06	675526	459456	323267	569475		20.7897	19.8253	19.1141	20.3166	18.8944	19.9444	18.1562	18.1722	18.1781	19.7496	19.9721	20.1052	19.4872	20.1936	19.3657	18.8096	18.3024	19.1193		1.80911	2.12027	1.27462	2.03253	1.17736	2.33685	1.4833	0.437625	0.612763
O48549	40S ribosomal protein S6-1 OS=Arabidopsis thaliana OX=3702 GN=RPS6A PE=1 SV=2	RPS6	5.85338e+06	1.85848e+06	291846	2.73145e+06	1.83985e+06	358962	1.80775e+06	2.42692e+06	257012	1.63606e+06	1.62537e+06	239806	1.49526e+06	3.43641e+06	388521	1.06325e+06	776000	138941		22.4808	20.8257	18.1548	21.3812	20.8112	18.4535	20.7858	21.2107	17.9715	20.6418	20.6323	17.8715	20.512	21.7125	18.5676	20.02	19.5657	17.0841		3.5003	3.12067	0.315396	3.09719	3.09416	0.845873	4.1129	3.47608	0.406182
Q8GUK4	Subtilisin-like protease SBT3.13 OS=Arabidopsis thaliana OX=3702 GN=SBT3.13 PE=2 SV=1	AT4G21650				221242	162453	422453	61551.4	45405.5	495846			9112.57	232246	254080	384361	319723	322998	897582					17.7553	17.3097	18.6884	15.9095	15.4706	18.9195			13.1536	17.8253	17.9549	18.5521	18.2865	18.3012	19.7757					-0.528782	-0.407342	1.08083	-0.763362	-2.26403	1.35424
Q9FX54	Glyceraldehyde-3-phosphate dehydrogenase GAPC2, cytosolic OS=Arabidopsis thaliana OX=3702 GN=GAPC2 PE=1 SV=1	GAPC2	1.75027e+06	864554	842431	1.07599e+06	868987	697715	569359	1.65894e+06	744928	1.41052e+06	1.5501e+06	715976	1.10096e+06	1.4383e+06	652090	808988	607175	662407		20.7391	19.7216	19.6842	20.0372	19.729	19.4123	19.119	20.6618	19.5067	20.4278	20.5639	19.4496	20.0703	20.4559	19.3147	19.6258	19.2118	19.3374		1.75861	2.01658	1.84475	1.75318	2.01197	1.80468	2.44611	2.92722	1.94145
P53492	Actin-7 OS=Arabidopsis thaliana OX=3702 GN=ACT7 PE=1 SV=1	ACT7	4.96521e+06	1.05246e+06	1.23181e+06	2.364e+06	1.55194e+06	3.21461e+06	903924	1.88635e+06	1.34662e+06	1.65968e+06	1.8896e+06	998105	1.65487e+06	1.85193e+06	1.02697e+06	1.53281e+06	1.50504e+06	2.89532e+06		22.2434	20.0053	20.2324	21.1728	20.5656	21.6162	19.7858	20.8472	20.3609	20.6625	20.8497	19.9288	20.6583	20.8206	19.97	20.5478	20.5214	21.4653		3.26288	2.30032	2.3929	2.88875	2.84864	4.00861	3.11298	3.11255	2.79562
Q9SIL6	Prohibitin-6, mitochondrial OS=Arabidopsis thaliana OX=3702 GN=PHB6 PE=1 SV=1	PHB6			1.04634e+06			648191			864688			670801			447965			489806				19.9969			19.3061			19.7218			19.3555			18.773			18.9019				2.15746			1.69846			2.15653
Q43127	Glutamine synthetase, chloroplastic/mitochondrial OS=Arabidopsis thaliana OX=3702 GN=GLN2 PE=1 SV=1	GS2	773007	805446	1.47061e+06	812095	533356	875154	129010	1.21171e+06	453387	1.15048e+06	1.08242e+06	1.38235e+06	868800	1.11308e+06	842469	246966	246222	448117		19.5601	19.6194	20.488	19.6313	19.0247	19.7392	16.9771	20.2086	18.7904	20.1338	20.0458	20.3987	19.7287	20.0861	19.6843	17.914	17.9096	18.7735		0.579582	1.91441	2.64853	1.34724	1.30774	2.13158	0.304256	2.474	1.22509
Q9LRR9	(S)-2-hydroxy-acid oxidase GLO1 OS=Arabidopsis thaliana OX=3702 GN=GLO1 PE=1 SV=1	AT3G14420	676610	436023	382575	498924	291712	314937	92031	680444	216325	945093	905806	341554	406399	595632	240653	228526	83285.7	140374		19.368	18.734	18.5454	18.9285	18.1542	18.2647	16.4898	19.3761	17.7228	19.8501	19.7888	18.3818	18.6325	19.1841	17.8766	17.802	16.3458	17.0989		0.387426	1.02903	0.705932	0.644411	0.43718	0.657107	-0.183033	1.6415	0.157549
P25856	Glyceraldehyde-3-phosphate dehydrogenase GAPA1, chloroplastic OS=Arabidopsis thaliana OX=3702 GN=GAPA1 PE=1 SV=3	GAPA	153248	114603	313671	74075.2	66362.8	256178	44065.7	380325	197944	355480	231039	244084	177083	170787	212594	64565	60864.8	137389		17.2255	16.8063	18.2589	16.1767	16.0181	17.9668	15.4274	18.5369	17.5947	18.4394	17.8178	17.897	17.4341	17.3818	17.6977	15.9785	15.8933	17.0679		-1.75503	-0.898733	0.419441	-2.10734	-1.69892	0.359189	-1.2455	0.802259	0.0294389
Q8W4H8	Inactive GDSL esterase/lipase-like protein 23 OS=Arabidopsis thaliana OX=3702 GN=GLL23 PE=1 SV=1	AT1G54010	88865.9	90283.8	977804			12527.7		13897.9	25955.1	57239.9	90877.2	708489	5010.9	13246.6	24827			9019.29		16.4393	16.4622	19.8992			13.6128		13.7626	14.6637	15.8047	16.4716	19.4344	12.2909	13.6933	14.5996			13.1388		-2.5412	-1.24284	2.05973			-3.99476		-3.97204	-2.90156
Q41932	Oxygen-evolving enhancer protein 3-2, chloroplastic OS=Arabidopsis thaliana OX=3702 GN=PSBQ2 PE=1 SV=2	PSBQ-2	145789	46078.6	521222	85776	27772.5	655698	15833.5	10279.9	1.03724e+06	61967.3	77554	537085	25642.6	53354.1	617687	20544.6		330917		17.1535	15.4918	18.9915	16.3883	14.7614	19.3227	13.9507	13.3275	19.9843	15.9192	16.2429	19.0348	14.6463	15.7033	19.2365	14.3265		18.3361		-1.82702	-2.21321	1.15209	-1.89576	-2.95563	1.71507	-2.72217	-4.40708	2.41903
Q03250	Glycine-rich RNA-binding protein 7 OS=Arabidopsis thaliana OX=3702 GN=RBG7 PE=1 SV=1	CCR2	2.01176e+07	307408	322070	991407	720866	503639	306447	479142	658079	555037	541034	331245	460128	3.59725e+06	510981	498020	407393	459226		24.262	18.2298	18.297	19.9191	19.4594	18.942	18.2253	18.8701	19.3279	19.0822	19.0454	18.3375	18.8117	21.7785	18.9629	18.9258	18.6361	18.8088		5.28142	0.524777	0.457561	1.63507	1.74237	1.33443	1.55241	1.13548	1.76261
P21238	Chaperonin 60 subunit alpha 1, chloroplastic OS=Arabidopsis thaliana OX=3702 GN=CPN60A1 PE=1 SV=2	CPN60A	410462	325840	224183	267694	174518	166833	59058.8	326213	109019	1.09174e+06	573607	231734	224054	220547	123575	98626.4	28448.1	72891.8		18.6469	18.3138	17.7743	18.0302	17.413	17.348	15.8499	18.3155	16.7342	20.0582	19.1297	17.8221	17.7735	17.7507	16.915	16.5897	14.796	16.1535		-0.333649	0.608788	-0.0651343	-0.253825	-0.303991	-0.259556	-0.823001	0.580843	-0.831068
P59259	Histone H4 OS=Arabidopsis thaliana OX=3702 GN=At1g07660 PE=1 SV=2	AT1G07820	2.42888e+06	388339	1.75192e+06	5.76938e+06	246356	2.39009e+06	126652	342416	2.13731e+06	230335	351207	1.47802e+06	282281	1.56016e+06	1.83189e+06	314559	276333	2.95716e+06		21.2119	18.567	20.7405	22.46	17.9104	21.1886	16.9505	18.3854	21.0274	17.8134	18.422	20.4952	18.1068	20.5733	20.8049	18.263	18.076	21.4958		2.23132	0.86194	2.90105	4.17594	0.193382	3.58103	0.277648	0.650778	3.46207
O04311	Jacalin-related lectin 33 OS=Arabidopsis thaliana OX=3702 GN=JAL33 PE=1 SV=1	AT3G16450			318474			36768.3						242002						11001.5				18.2808			15.1662						17.8847						13.4254				0.441367			-2.44142
Q93VG5	40S ribosomal protein S8-1 OS=Arabidopsis thaliana OX=3702 GN=RPS8A PE=1 SV=1	AT5G20290	732614	657249	353084	947195	495270	289715	254709	365954	179743	458115	683180	336506	322900	757541	197009	320666	443170	159417		19.4827	19.3261	18.4297	19.8533	18.9179	18.1443	17.9585	18.4813	17.4556	18.8054	19.3819	18.3603	18.3007	19.531	17.5879	18.2907	18.7575	17.2824		0.502155	1.62106	0.590199	1.56925	1.20085	0.536675	1.28562	0.746688	-0.109718
O49460	Prohibitin-1, mitochondrial OS=Arabidopsis thaliana OX=3702 GN=PHB1 PE=1 SV=1	PHB1			864063			863885			1.02881e+06			531481			352272			323772				19.7208			19.7205			19.9725			19.0197			18.4263			18.3046				1.88133			2.11288			2.40726
Q9LRS0	(S)-2-hydroxy-acid oxidase GLO2 OS=Arabidopsis thaliana OX=3702 GN=GLO2 PE=1 SV=1	AT3G14415	30970.2	23151.9	414464	17399.1	22935.2	248820		11470	148528	53186.4	44852.9	394228	9509.31	17538	221274	8756.83	25022.7	144229		14.9186	14.4988	18.6609	14.0867	14.4853	17.9247		13.4856	17.1804	15.6988	15.4529	18.5887	13.2151	14.0982	17.7555	13.0962	14.6109	17.138		-4.06195	-3.20617	0.821437	-4.19732	-3.23173	0.317147		-4.24903	-0.384916
P50318	Phosphoglycerate kinase 2, chloroplastic OS=Arabidopsis thaliana OX=3702 GN=At1g56190 PE=1 SV=3	AT1G56190	286196	177569	122075	319498	320389	93174.1	249746	152863		511853	325937	81141.4	194780	321449	72756.9	428343	384806	31869		18.1266	17.438	16.8974	18.2854	18.2895	16.5076	17.9301	17.2219		18.9654	18.3142	16.3081	17.5715	18.2942	16.1508	18.7084	18.5538	14.9599		-0.853894	-0.266993	-0.942045	0.00139927	0.572464	-1.09996	1.25724	-0.512736
Q9LPW0	Glyceraldehyde-3-phosphate dehydrogenase GAPA2, chloroplastic OS=Arabidopsis thaliana OX=3702 GN=GAPA2 PE=2 SV=1	GAPA-2	1.05166e+06	550357	147757	917152	402955	146252	240503	933842	118131	893546	1.48251e+06	177440	713303	869642	76044.5	390309	342890	68016.1		20.0042	19.07	17.1729	19.8068	18.6203	17.1581	17.8757	19.8328	16.85	19.7692	20.4996	17.437	19.4442	19.7301	16.2146	18.5743	18.3874	16.0536		1.02369	1.36499	-0.666585	1.52275	0.903256	-0.449498	1.20283	2.09821	-0.715261
O04314	PYK10-binding protein 1 OS=Arabidopsis thaliana OX=3702 GN=PBP1 PE=1 SV=1	PBP1	781682	686086	840526	118641	131441	121321	35283.5	785809	86294.5	617639	713406	727629	157179	172205	74734.2	97947.5	24169	57908.1		19.5762	19.388	19.6809	16.8562	17.0041	16.8885	15.1067	19.5838	16.397	19.2364	19.4444	19.4728	17.2621	17.3938	16.1895	16.5797	14.5609	15.8215		0.595682	1.68301	1.84148	-1.4278	-0.712953	-0.719124	-1.56616	1.84921	-1.16831
P32961	Nitrilase 1 OS=Arabidopsis thaliana OX=3702 GN=NIT1 PE=1 SV=2	NIT1			1.06221e+06			349018			264021			296564			115931			114256				20.0186			18.4129			18.0103			18.178			16.8229			16.8019				2.17919			0.805343			0.444999
Q9ZNT7	Prohibitin-2, mitochondrial OS=Arabidopsis thaliana OX=3702 GN=PHB2 PE=1 SV=1	PHB2			857025			543278			705362			503412			326360			330850				19.709			19.0513			19.428			18.9414			18.3161			18.3358				1.86953			1.44373			1.86271
Q01908	ATP synthase gamma chain 1, chloroplastic OS=Arabidopsis thaliana OX=3702 GN=ATPC1 PE=1 SV=1	ATPC1	911842	399313	687758	655786	257997	439371	58625.1	229554	361679	434815	685020	482142	505714	1.00016e+06	329853	191314	101669	233896		19.7984	18.6072	19.3915	19.3229	17.977	18.7451	15.8392	17.8085	18.4644	18.73	19.3858	18.8791	18.948	19.9318	18.3315	17.5456	16.6335	17.8355		0.817885	0.902145	1.55209	1.03882	0.259991	1.13748	-0.833634	0.0738613	0.89906
P46286	60S ribosomal protein L8-1 OS=Arabidopsis thaliana OX=3702 GN=RPL8A PE=1 SV=2	EMB2296	1.49363e+06	452820	750146	567846	370835	422266	166567	217968	101389	542826	619557	652565	407134	758757	346705	468415	357814	388840		20.5104	18.7886	19.5168	19.1151	18.5004	18.6878	17.3457	17.7338	16.6295	19.0501	19.2409	19.3158	18.6351	19.5333	18.4033	18.8374	18.4489	18.5688		1.52985	1.08356	1.67736	0.831093	0.783414	1.0802	0.672875	-0.000857603	-0.935752
P17745	Elongation factor Tu, chloroplastic OS=Arabidopsis thaliana OX=3702 GN=TUFA PE=1 SV=1	RABE1b	628762	317134	542191	431766	252952	356167	128165	699632	330161	774397	795820	412688	233246	1.23345e+06	231482	131661	120664	242002		19.2622	18.2747	19.0484	18.7199	17.9485	18.4422	16.9676	19.4162	18.3328	19.5627	19.6021	18.6547	17.8315	20.2343	17.8205	17.0065	16.8806	17.8847		0.281616	0.569718	1.20899	0.435843	0.231498	0.834598	0.294773	1.68162	0.767518
P10798	Ribulose bisphosphate carboxylase small chain 3B, chloroplastic OS=Arabidopsis thaliana OX=3702 GN=RBCS-3B PE=2 SV=2	AT5G38410	1.40027e+06	1000136	3.10019e+06	838658	323815	1.36813e+06	140481	854242	2.22627e+06	808668	984857	2.45011e+06	360396	584297	922480	233467	197794	431924		20.4173	19.9318	21.5639	19.6777	18.3048	20.3838	17.1	19.7043	21.0862	19.6252	19.9096	21.2244	18.4592	19.1563	19.8152	17.8329	17.5936	18.7204		1.43673	2.22675	3.72447	1.39368	0.587808	2.77618	0.427153	1.96967	3.5209
Q9FJP3	50S ribosomal protein L29, chloroplastic OS=Arabidopsis thaliana OX=3702 GN=RPL29 PE=1 SV=1	AT5G65220			707238			487054			275990			369094			348655			257962				19.4318			18.8937			18.0743			18.4936			18.4114			17.9768				1.59238			1.28613			0.508963
P49691	60S ribosomal protein L4-2 OS=Arabidopsis thaliana OX=3702 GN=RPL4D PE=1 SV=2	AT5G02870	2.73004e+06	559852	189565	407556	318218	222024	224468	343927	185795	591802	949040	307478	193977	1.02854e+06	231759	233719	518506	208196		21.3805	19.0947	17.5323	18.6366	18.2797	17.7604	17.7761	18.3917	17.5033	19.1748	19.8561	18.2301	17.5655	19.9722	17.8223	17.8344	18.984	17.6676		2.39995	1.38967	-0.307121	0.352592	0.562654	0.152759	1.10328	0.657129	-0.0619431
P23321	Oxygen-evolving enhancer protein 1-1, chloroplastic OS=Arabidopsis thaliana OX=3702 GN=PSBO1 PE=1 SV=2	PSBO1	2.10419e+06	2.85611e+06	864156	1.94054e+06	1.55111e+06	682547	385383	4.88266e+06	395911	626022	2.17933e+06	764943	1.41654e+06	1.31685e+06	503715	752682	489727	305935		21.0048	21.4456	19.7209	20.888	20.5649	19.3806	18.5559	22.2192	18.5948	19.2559	21.0555	19.545	20.4339	20.3287	18.9422	19.5217	18.9016	18.2229		2.0243	3.7406	1.88148	2.60398	2.84787	1.77297	1.88307	4.48462	1.02952
Q9ASR1	Elongation factor 2 OS=Arabidopsis thaliana OX=3702 GN=LOS1 PE=1 SV=1	LOS1	85029	118829	261391	234113	69318.2	191751	2519.94	4852.23	193683	190878	144965	203194	130398	204823	164610	118374	124207	171825		16.3757	16.8585	17.9959	17.8368	16.0809	17.5489	11.2992	12.2444	17.5633	17.5423	17.1453	17.6325	16.9926	17.644	17.3287	16.853	16.9224	17.3906		-2.60487	-0.846487	0.156399	-0.447203	-1.63606	-0.0587251	-5.37369	-5.49018	-0.00195623
Q9SZJ5	Serine hydroxymethyltransferase 1, mitochondrial OS=Arabidopsis thaliana OX=3702 GN=SHM1 PE=1 SV=1	SHM1	251475	136384	604186	67962.7	70005.3	347435	25021.4	122542	170122	216292	229702	260254	120244	123541	371066	36153.1		176227		17.9401	17.0573	19.2046	16.0525	16.0952	18.4064	14.6109	16.9029	17.3762	17.7226	17.8094	17.9896	16.8756	16.9146	18.5013	15.1418		17.4271		-1.04048	-0.647701	1.36518	-2.23159	-1.62183	0.798785	-2.06199	-0.831694	-0.18908
Q9LFE0	SART-1 family protein DOT2 OS=Arabidopsis thaliana OX=3702 GN=DOT2 PE=1 SV=1	DOT2			72815.9			439578			262481						97620.9			341304				16.152			18.7458			18.0019						16.5749			18.3807				-1.68749			1.13816			0.436561
O04331	Prohibitin-3, mitochondrial OS=Arabidopsis thaliana OX=3702 GN=PHB3 PE=1 SV=1	PHB3	102707	59324.8	2.65799e+06	74055.3	71474.1	1.69932e+06	40478.9	53121.5	2.124e+06	128605	81897.7	1.49213e+06	112117	112924	935165			939283		16.6482	15.8563	21.3419	16.1763	16.1251	20.6965	15.3049	15.697	21.0184	16.9726	16.3215	20.5089	16.7746	16.785	19.8349			19.8412		-2.33237	-1.84867	3.50245	-2.10773	-1.59187	3.08893	-1.36798	-2.03761	3.45306
P10795	Ribulose bisphosphate carboxylase small chain 1A, chloroplastic OS=Arabidopsis thaliana OX=3702 GN=RBCS-1A PE=1 SV=2	RBCS1A	1.1192e+07	9.07519e+06	2.36869e+07	1.19512e+07	5.61895e+06	9.30049e+06	1.74002e+06	1.11907e+07	1.03913e+07	8.5023e+06	1.36148e+07	18450839	5.92103e+06	1.20117e+07	8.34178e+06	4.21887e+06	4.6361e+06	5.29681e+06		23.416	23.1135	24.4976	23.5107	22.4219	23.1489	20.7307	23.4158	23.3089	23.0194	23.6987	24.1372	22.4974	23.5179	22.9919	22.0084	22.1445	22.3367		4.43543	5.40848	6.65813	5.2266	4.70486	5.54128	4.05781	5.68118	5.74358
P59233	Ubiquitin-40S ribosomal protein S27a-3 OS=Arabidopsis thaliana OX=3702 GN=RPS27AC PE=2 SV=2	UBQ5	1.53795e+06	1.74063e+06	594175	3.55003e+06	2939602	943876	1.74476e+06	1.08723e+06	723997	865486	2.03437e+06	543844	2.42851e+06	3.58916e+06	846614	2.32008e+06	1.67666e+06	656276		20.5526	20.7312	19.1805	21.7594	21.4872	19.8482	20.7346	20.0522	19.4656	19.7232	20.9562	19.0528	21.2116	21.7752	19.6913	21.1457	20.6772	19.3239		1.57204	3.02616	1.34108	3.47535	3.77019	2.24064	4.06174	2.31761	1.90033
Q9ZNZ7	Ferredoxin-dependent glutamate synthase 1, chloroplastic/mitochondrial OS=Arabidopsis thaliana OX=3702 GN=GLU1 PE=1 SV=3	GLU1	31770.7		98466.2			59683.6		148339	58036.6	78242.7	65630.4	104816			118869			46971.1		14.9554		16.5873			15.865		17.1785	15.8247	16.2557	16.0021	16.6775			16.859			15.5195		-4.02513		-1.25211			-1.74255		-0.55608	-1.74062
P53494	Actin-4 OS=Arabidopsis thaliana OX=3702 GN=ACT4 PE=1 SV=1	ACT4	5.30999e+06	1.25724e+06	925156	3.28694e+06	1.7896e+06	2.35018e+06	1.10327e+06	2.01157e+06	757379	1.75271e+06	2.25162e+06	597742	1.93967e+06	1.85193e+06	590582	1.76698e+06	1.95355e+06	1.95775e+06		22.3403	20.2618	19.8193	21.6483	20.7712	21.1643	20.0733	20.9399	19.5307	20.7412	21.1025	19.1892	20.8874	20.8206	19.1718	20.7529	20.8977	20.9008		3.35974	2.55681	1.97989	3.36427	3.0542	3.55674	3.40048	3.20527	1.96536
O50008	5-methyltetrahydropteroyltriglutamate--homocysteine methyltransferase 1 OS=Arabidopsis thaliana OX=3702 GN=MS1 PE=1 SV=1	ATMS1	2.01095e+06	1.07359e+06	491412	996940	879160	317021	449412	1.18253e+06	280578	1.58965e+06	1.53728e+06	370994	880789	969399	217486	575360	546935	173950		20.9394	20.034	18.9066	19.9271	19.7458	18.2742	18.7777	20.1734	18.098	20.6003	20.552	18.501	19.7484	19.8867	17.7306	19.1341	19.061	17.4083		1.95891	2.32899	1.06712	1.6431	2.02876	0.666623	2.10481	2.43883	0.532752
Q39043	Mediator of RNA polymerase II transcription subunit 37f OS=Arabidopsis thaliana OX=3702 GN=MED37F PE=1 SV=2	BIP2	62083.7	52618.7	98001.4	50505.1	56322.4	79111.4	31653.7	156267	40265.7	74256	59247.2		36899.5	43328.3		33415.5	44608.9			15.9219	15.6833	16.5805	15.6241	15.7814	16.2716	14.9501	17.2537	15.2973	16.1802	15.8545		15.1713	15.403		15.0282	15.445			-3.05861	-2.02173	-1.25894	-2.65991	-1.93558	-1.336	-1.72278	-0.480963	-2.26803
Q8VZ87	Chlorophyll a-b binding protein 3, chloroplastic OS=Arabidopsis thaliana OX=3702 GN=LHCB1.2 PE=1 SV=2	CAB2	595430	451326	5.93226e+06	1.16968e+06	736075	3.97405e+06	186868	1.08767e+06	3.11119e+06	301570	1.1486e+06	3.85811e+06	730298	1.1991e+06	3.37467e+06	612768	493096	3.42601e+06		19.1836	18.7838	22.5001	20.1577	19.4895	21.9222	17.5117	20.0528	21.569	18.2021	20.1314	21.8795	19.4781	20.1935	21.6863	19.225	18.9115	21.7081		0.203033	1.07879	4.6607	1.87364	1.77249	4.31458	0.838792	2.31819	4.00374
Q9SJU4	Fructose-bisphosphate aldolase 1, chloroplastic OS=Arabidopsis thaliana OX=3702 GN=FBA1 PE=1 SV=2	FBA1	1.1242e+06	1.1321e+06	400231	889597	776207	385398	244368	2.44678e+06	422745	1.68933e+06	1.5174e+06	481268	707809	849569	260693	359415	230734	153226		20.1005	20.1106	18.6105	19.7628	19.5661	18.556	17.8987	21.2225	18.6894	20.688	20.5332	18.8765	19.433	19.6964	17.992	18.4553	17.8159	17.2253		1.11993	2.40555	0.771021	1.47874	1.84908	0.948393	1.22583	3.48784	1.12414
Q9M9S3	Single-stranded DNA-binding protein WHY1, chloroplastic OS=Arabidopsis thaliana OX=3702 GN=WHY1 PE=1 SV=1	WHY1			451279			421491			316492			409480			269734			336524				18.7837			18.6851			18.2718			18.6434			18.0412			18.3604				0.944209			1.07754			0.706519
Q42547	Catalase-3 OS=Arabidopsis thaliana OX=3702 GN=CAT3 PE=1 SV=3	CAT3	141930	152552	22461.1	429672	275792	322252	40405.7	208998	675428	109959	52921.6	228598	368570	593716	262878	524614	340946	485491		17.1148	17.2189	14.4551	18.7129	18.0732	18.2978	15.3023	17.6731	19.3654	16.7466	15.6916	17.8025	18.4916	19.1794	18.004	19.0009	18.3792	18.8891		-1.86572	-0.486077	-3.38431	0.428829	0.356217	0.690232	-1.37059	-0.0614847	1.80015
P49107	Photosystem I reaction center subunit N, chloroplastic OS=Arabidopsis thaliana OX=3702 GN=PSAN PE=1 SV=2	PSAN	1.53413e+07	883417	1.06277e+06	980739	764923	1.36611e+06	534806	1.01132e+06	1.45984e+06	481189	975983	1.11123e+06	602338	2.80996e+06	1.47593e+06	409469	463054	1.15101e+06		23.8709	19.7527	20.0194	19.9035	19.545	20.3816	19.0287	19.9478	20.4774	18.8762	19.8965	20.0837	19.2002	21.4221	20.4932	18.6434	18.8208	20.1345		4.89038	2.04772	2.17995	1.61946	1.82795	2.77404	2.35579	2.21319	2.91209
Q42029	Oxygen-evolving enhancer protein 2-1, chloroplastic OS=Arabidopsis thaliana OX=3702 GN=PSBP1 PE=1 SV=2	PSBP-1			709306			781121			685086			679263			655082			323337				19.436			19.5752			19.3859			19.3736			19.3213			18.3027				1.5966			1.96759			1.82063
Q9FKA5	Uncharacterized protein At5g39570 OS=Arabidopsis thaliana OX=3702 GN=At5g39570 PE=1 SV=1	AT5G39570	493441	229318		3.49147e+06	275068	353660	304487	419323	201663	496106	124543	32698.7	271949	888101	116865	104350		249200		18.9125	17.807		21.7354	18.0694	18.432	18.216	18.6777	17.6216	18.9203	16.9263	14.9969	18.053	19.7604	16.8345	16.6711		17.9269		-0.068021	0.101975		3.45135	0.352424	0.824405	1.54316	0.943089	0.0562939
O65282	20 kDa chaperonin, chloroplastic OS=Arabidopsis thaliana OX=3702 GN=CPN20 PE=1 SV=2	CPN20	32154.1		98895.1	31537.7		99419.5		88422.5	313245	11153.3	60823.2	101482			44634.4					14.9727		16.5936	14.9448		16.6012		16.4321	18.2569	13.4452	15.8923	16.6309			15.4459					-4.00782		-1.24584	-3.33926		-1.00636		-1.30249	0.691641
Q9SRX2	60S ribosomal protein L19-1 OS=Arabidopsis thaliana OX=3702 GN=RPL19A PE=2 SV=1	emb2386	2.80151e+06	1.1194e+06	315312	605434	623967	50400.8	172543	265796		540126	917467	215468	306221	605553	133210	172438	122383	19847.7		21.4178	20.0943	18.2664	19.2076	19.2511	15.6212	17.3966	18.02		19.0429	19.8073	17.7171	18.2242	19.2079	17.0233	17.3957	16.901	14.2767		2.43724	2.38927	0.42697	0.923561	1.53411	-1.98644	0.723729	0.285344
Q9S831	Photosystem I reaction center subunit IV A, chloroplastic OS=Arabidopsis thaliana OX=3702 GN=PSAE1 PE=1 SV=1	PSAE-1	320295	170453	465717	192551	188164	389042	47671.4	622105	702496	117359	250573	361824	121418	133041	332077	75278		237422		18.289	17.379	18.8291	17.5549	17.5216	18.5696	15.5408	19.2468	19.4221	16.8406	17.9349	18.4649	16.8896	17.0215	18.3412	16.1999		17.8571		-0.691499	-0.326006	0.989643	-0.729171	-0.195371	0.961969	-1.13203	1.51218	1.85684
Q9SHR7	Chlorophyll a-b binding protein 2.1, chloroplastic OS=Arabidopsis thaliana OX=3702 GN=LHCB2.1 PE=1 SV=1	LHCB2.1	595430	451326	931376	1.16968e+06	736075	616436	186868	1.08767e+06	288505	301570	1.1486e+06	552415	730298	1.1991e+06	491588	612768	493096	321002		19.1836	18.7838	19.829	20.1577	19.4895	19.2336	17.5117	20.0528	18.1382	18.2021	20.1314	19.0754	19.4781	20.1935	18.9071	19.225	18.9115	18.2922		0.203033	1.07879	1.98955	1.87364	1.77249	1.62599	0.838792	2.31819	0.572946
Q9SF40	60S ribosomal protein L4-1 OS=Arabidopsis thaliana OX=3702 GN=RPL4A PE=1 SV=1	AT3G09630	2.35012e+06	159913	265144	142200	113245	241780		90887.6	71170.3	67367.6	270152	247335	115639	558932	169182	118098	119208	154911		21.1643	17.2869	18.0164	17.1176	16.7891	17.8833		16.4718	16.119	16.0398	18.0434	17.9161	16.8193	19.0923	17.3682	16.8496	16.8631	17.2411		2.18377	-0.418086	0.176967	-1.16649	-0.927921	0.275736		-1.26282	-1.4463
Q66GR6	Single-stranded DNA-binding protein WHY3, chloroplastic OS=Arabidopsis thaliana OX=3702 GN=WHY3 PE=1 SV=1	WHY3			294317			144426			139542			166153			65534.8			111993				18.167			17.14			17.0903			17.3422			16			16.7731				0.32756			-0.467628			-0.474951
Q9SIK2	40S ribosomal protein S25-2 OS=Arabidopsis thaliana OX=3702 GN=RPS25B PE=3 SV=1	AT2G21580	475767	162228	364972	412596	279525	458482	97298.9	131477	367746	116755	104691	256323	139908	332914	327347	112370	140682	309941		18.8599	17.3077	18.4774	18.6544	18.0926	18.8065	16.5701	17.0045	18.4884	16.8331	16.6758	17.9676	17.0941	18.3448	18.3205	16.7779	17.1021	18.2416		-0.120643	-0.397355	0.637974	0.370321	0.375616	1.19891	-0.102729	-0.730162	0.923059
Q9C522	ATP-citrate synthase beta chain protein 1 OS=Arabidopsis thaliana OX=3702 GN=ACLB-1 PE=2 SV=1	ACLB-1	102583	133442	79543.5	290157	169215	329282	152105	185385	342857	186830	202561	102030	244610	355958	122944	154258	74010.6	203053		16.6464	17.0258	16.2795	18.1465	17.3685	18.329	17.2147	17.5002	18.3872	17.5114	17.628	16.6386	17.9001	18.4413	16.9076	17.235	16.1754	17.6315		-2.33411	-0.679169	-1.56	-0.137574	-0.348508	0.721365	0.541847	-0.234447	0.821957
Q9SIW5	40S ribosomal protein S25-1 OS=Arabidopsis thaliana OX=3702 GN=RPS25A PE=3 SV=3	AT2G16360	475767	162228	823172	412596	279525	822809	97298.9	131477	664898	116755	104691	618576	139908	332914	681148	112370	140682	708304		18.8599	17.3077	19.6508	18.6544	18.0926	19.6502	16.5701	17.0045	19.3428	16.8331	16.6758	19.2386	17.0941	18.3448	19.3776	16.7779	17.1021	19.434		-0.120643	-0.397355	1.81138	0.370321	0.375616	2.0426	-0.102729	-0.730162	1.77748
Q9ZUU4	RNA-binding protein CP29B, chloroplastic OS=Arabidopsis thaliana OX=3702 GN=CP29B PE=1 SV=1	AT2G37220	226644	105745	192782		97013	176462		152469	236333	86389.4	114560	214338	43816.3		153534			90510.5		17.7901	16.6902	17.5566		16.5659	17.429		17.2182	17.8505	16.3986	16.8057	17.7095	15.4192		17.2282			16.4658		-1.19047	-1.01479	-0.282839		-1.15111	-0.178597		-0.516454	0.285171
P0DKC6	11-beta-hydroxysteroid dehydrogenase 1B OS=Arabidopsis thaliana OX=3702 GN=HSD1 PE=1 SV=1	HSD1			863407			65398.1			170448			71648			35828.8			22962.6				19.7197			15.997			17.379			16.1286			15.1288			14.487				1.88023			-1.61064			-0.186323
O65396	Aminomethyltransferase, mitochondrial OS=Arabidopsis thaliana OX=3702 GN=GDCST PE=2 SV=1	AT1G11860	2.46832e+06	349997	407185	379852	224629	292258	94846.5	507322	145736	483490	640757	352631	253836	682366	211389	142880	193410	59543.6		21.2351	18.417	18.6353	18.5351	17.7772	18.1569	16.5333	18.9525	17.153	18.8831	19.2894	18.4278	17.9535	19.3802	17.6895	17.1244	17.5613	15.8617		2.25456	0.711965	0.795872	0.251028	0.0601844	0.549285	-0.139558	1.21793	-0.412295
P51414	60S ribosomal protein L26-1 OS=Arabidopsis thaliana OX=3702 GN=RPL26A PE=2 SV=2	AT3G49910	7.6777e+06	317891	260062	595764	395580	209304	172179	301059	53406.8	518255	560958	257412	235941	2.58257e+06	234641	285273	480699	229045		22.8722	18.2782	17.9885	19.1844	18.5936	17.6752	17.3936	18.1997	15.7047	18.9833	19.0975	17.9737	17.8481	21.3004	17.8401	18.122	18.8748	17.8053		3.8917	0.573157	0.149043	0.900334	0.876608	0.067646	0.720685	0.465075	-1.86056
Q9ZSJ6	Glycine-rich protein 3 short isoform OS=Arabidopsis thaliana OX=3702 GN=GRP3S PE=1 SV=2	GRP3S			100308			329381			731495			110055			82014.9			139181				16.6141			18.3294			19.4805			16.7479			16.3236			17.0866				-1.22537			0.721798			1.9152
Q9S714	Photosystem I reaction center subunit IV B, chloroplastic OS=Arabidopsis thaliana OX=3702 GN=PSAE2 PE=2 SV=1	PSAE-2	320295	170453		192551	188164		47671.4	622105	181362	117359	250573	27213.9	121418	133041	31845	75278		21276.4		18.289	17.379		17.5549	17.5216		15.5408	19.2468	17.4685	16.8406	17.9349	14.7321	16.8896	17.0215	14.9588	16.1999		14.377		-0.691499	-0.326006		-0.729171	-0.195371		-1.13203	1.51218	-0.0967756
O04309	Jacalin-related lectin 35 OS=Arabidopsis thaliana OX=3702 GN=JAL35 PE=1 SV=1	JR1	95296.5	56387.1	229141	90435.5	56925.7	88391.5	17803.3	10093	77836.5	56102	104747	271502	36224.2	59328.9	50802.5	25052	38108	155162		16.5401	15.7831	17.8059	16.4646	15.7968	16.4316	14.1199	13.3011	16.2482	15.7758	16.6765	18.0506	15.1447	15.8564	15.6326	14.6126	15.2178	17.2434		-2.4404	-1.92194	-0.0335749	-1.81945	-1.92021	-1.17598	-2.55301	-4.43355	-1.31713
F4JJL8	Subtilisin-like protease SBT3.15 OS=Arabidopsis thaliana OX=3702 GN=SBT3.15 PE=2 SV=2	AT4G21640						164296			168957						148218			421286							17.3259			17.3663						17.1774			18.6844							-0.281662			-0.198992
P46283	Sedoheptulose-1,7-bisphosphatase, chloroplastic OS=Arabidopsis thaliana OX=3702 GN=At3g55800 PE=2 SV=1	SBPASE	410301	399024	239896	341211	344204	269185	100779	697969	235996	502695	507429	259768	371974	386646	230565	183323	56366.6	148249		18.6463	18.6061	17.872	18.3803	18.3929	18.0382	16.6208	19.4128	17.8484	18.9393	18.9528	17.9869	18.5048	18.5607	17.8148	17.484	15.7826	17.1777		-0.334217	0.901099	0.032597	0.0962577	0.675901	0.430641	-0.052023	1.67819	0.283111
Q43349	29 kDa ribonucleoprotein, chloroplastic OS=Arabidopsis thaliana OX=3702 GN=CP29A PE=2 SV=2	CP29	1.40497e+06		143932	79826.8	117164	147319		11660.8	178449		62640.3	134067	33607.7	332107	156774			142090		20.4221		17.135	16.2846	16.8382	17.1686		13.5094	17.4452		15.9348	17.0326	15.0365	18.3413	17.2583			17.1164		1.44157		-0.704427	-1.99946	-0.878828	-0.439012		-4.22523	-0.120136
Q9C5A9	ATP synthase subunit beta-3, mitochondrial OS=Arabidopsis thaliana OX=3702 GN=At5g08680 PE=1 SV=1	AT5G08680	334546	202158	131585	804504	125747	124107	122358	511418	83718	614202	305664	183720	174143	524826	91214.6	263658		155053		18.3518	17.6251	17.0056	19.6177	16.9402	16.9212	16.9008	18.9641	16.3532	19.2284	18.2216	17.4871	17.4099	19.0015	16.477	18.0083		17.2424		-0.628696	-0.0798923	-0.833821	1.33369	-0.776836	-0.686378	0.227887	1.22953	-1.21204
P31167	ADP,ATP carrier protein 1, mitochondrial OS=Arabidopsis thaliana OX=3702 GN=AAC1 PE=1 SV=2	AAC1	944351	271119	638518	460293	266791	470167	166073	557401	343514	682648	429609	592425	338230	586168	364621	328344	238038	372794		19.849	18.0486	19.2844	18.8122	18.0254	18.8428	17.3415	19.0884	18.39	19.3808	18.7127	19.1763	18.3676	19.161	18.476	18.3248	17.8608	18.508		0.868425	0.343551	1.44492	0.528146	0.30835	1.23522	0.668592	1.35374	0.824717
Q6NQ72	THO complex subunit 4D OS=Arabidopsis thaliana OX=3702 GN=ALY4 PE=1 SV=1	ALY4						98344.8			197634						12857			115568							16.5856			17.5925						13.6503			16.8184							-1.02204			0.0271798
Q9LV60	Cysteine-rich repeat secretory protein 55 OS=Arabidopsis thaliana OX=3702 GN=CRRSP55 PE=2 SV=1	AT5G48540	1.17924e+06	948423	36031.6	1.80829e+06	1.8937e+06	144978	1.39698e+06	1.13777e+06	169782	423231	584648	49444.8	757164	1.00674e+06	203767	514006	269591	376744		20.1694	19.8552	15.137	20.7862	20.8528	17.1455	20.4139	20.1178	17.3733	18.6911	19.1572	15.5935	19.5302	19.9413	17.6366	18.9714	18.0404	18.5232		1.18888	2.15015	-2.70248	2.50215	3.13577	-0.462127	3.74101	2.38316	-0.191964
Q9STF2	Protein PLASTID TRANSCRIPTIONALLY ACTIVE 16, chloroplastic OS=Arabidopsis thaliana OX=3702 GN=PTAC16 PE=1 SV=1	PTAC16	159123	14078.2	1.17267e+06	27376.7		619547		5755.23	497161		18298.7	848660		33323.7	651918			660675		17.2798	13.7812	20.1614	14.7407		19.2409		12.4907	18.9234		14.1595	19.6948		15.0243	19.3143			19.3336		-1.70076	-3.92384	2.32192	-3.54339		1.63326		-5.24395	1.35806
Q5XF82	Jacalin-related lectin 11 OS=Arabidopsis thaliana OX=3702 GN=JAL11 PE=2 SV=1	AT1G52100	47861.5	49213.5	181433			13004.9		30063.1		58297.1		150550								15.5466	15.5868	17.4691			13.6668		14.8757		15.8311		17.1999								-3.43396	-2.11825	-0.370373			-3.94083		-2.85891
Q9STW6	Heat shock 70 kDa protein 6, chloroplastic OS=Arabidopsis thaliana OX=3702 GN=HSP70-6 PE=1 SV=1	cpHsc70-1			181030			119367			130503			162284			78447			69975.7				17.4659			16.865			16.9937			17.3082			16.2594			16.0946				-0.373581			-0.742549			-0.571564
P39207	Nucleoside diphosphate kinase 1 OS=Arabidopsis thaliana OX=3702 GN=NDK1 PE=1 SV=1	NDPK1			316474			234022			267705			170049			168167			146484				18.2717			17.8363			18.0303			17.3756			17.3595			17.1604				0.432277			0.228685			0.464991
P41376	Eukaryotic initiation factor 4A-1 OS=Arabidopsis thaliana OX=3702 GN=EIF4A1 PE=1 SV=1	EIF4A1			355967			309336			241104			291497			227693			282298				18.4414			18.2388			17.8793			18.1531			17.7967			18.1069				0.601931			0.631218			0.314007
Q9LZG0	Adenosine kinase 2 OS=Arabidopsis thaliana OX=3702 GN=ADK2 PE=1 SV=1	ADK2			165300			206340			154342			160041			138734			125847				17.3347			17.6547			17.2358			17.2881			17.082			16.9413				-0.50472			0.0470697			-0.32952
O82660	Photosystem II stability/assembly factor HCF136, chloroplastic OS=Arabidopsis thaliana OX=3702 GN=HCF136 PE=1 SV=1	HCF136			202128			149599			392582			207835			127321			83373				17.6249			17.1907			18.5826			17.6651			16.9581			16.3473				-0.214544			-0.416861			1.01734
Q8VYK6	40S ribosomal protein S4-3 OS=Arabidopsis thaliana OX=3702 GN=RPS4D PE=2 SV=2	AT5G58420	701557	350420	353207	624152	298057	441356	198329	312021	152943	276592	413656	282415	485372	717513	293582	494639	305683	383028		19.4202	18.4187	18.4302	19.2515	18.1852	18.7516	17.5975	18.2513	17.2226	18.0774	18.6581	18.1075	18.8887	19.4526	18.1634	18.916	18.2217	18.5471		0.439661	0.713709	0.590702	0.967489	0.468227	1.14399	0.924672	0.516668	-0.342658
P56771	Cytochrome f OS=Arabidopsis thaliana OX=3702 GN=petA PE=3 SV=1	petA		50247.6	217448		31643.9	170144		114134	110278	79985	58481.2	210595	26519.5	28210.3	139327	9668.99		90190.5			15.6168	17.7303		14.9496	17.3764		16.8004	16.7508	16.2874	15.8357	17.6841	14.6948	14.7839	17.0881	13.2391		16.4607			-2.08825	-0.109138		-2.76737	-0.231203		-0.934241	-0.814505
P46010	Nitrilase 3 OS=Arabidopsis thaliana OX=3702 GN=NIT3 PE=1 SV=1	NIT3			950625			352911			399273			422015			112281			144132				19.8585			18.4289			18.607			18.6869			16.7768			17.137				2.01906			0.821348			1.04173
Q08112	40S ribosomal protein S15-1 OS=Arabidopsis thaliana OX=3702 GN=RPS15A PE=2 SV=1	RPS15	158723	25269.8	123014	119019	22366.2	167374	16063.4	29346	140343	74789.4	50844	139865	17623.4	122909	151425	27495.6		123857		17.2762	14.6251	16.9085	16.8608	14.449	17.3527	13.9715	14.8409	17.0986	16.1905	15.6338	17.0937	14.1052	16.9072	17.2082	14.7469		16.9183		-1.70439	-3.07989	-0.930989	-1.42321	-3.26797	-0.254881	-2.70138	-2.89374	-0.466695
C0Z361	Chaperonin 60 subunit beta 3, chloroplastic OS=Arabidopsis thaliana OX=3702 GN=CPN60B3 PE=1 SV=1	AT5G56500	452011	278665	211010	346382	336012	156577	59477.5	759623	219497	517864	572333	224839	362229	423318	153423	139816	47344.6	104490		18.786	18.0882	17.687	18.402	18.3582	17.2565	15.8601	19.5349	17.7438	18.9822	19.1265	17.7785	18.4665	18.6914	17.2272	17.0932	15.5309	16.673		-0.194542	0.383158	-0.152497	0.117956	0.64115	-0.351085	-0.812808	1.80031	0.178551
P40283	Histone H2B.11 OS=Arabidopsis thaliana OX=3702 GN=At5g59910 PE=1 SV=5	HTB4	527869	139500	625808	113378	85411.4	325129	23785.2	117770	339140	77215.1	102794	467746	67265.7	171319	344276	53051.8	42245.5	266257		19.0098	17.0899	19.2554	16.7908	16.3821	18.3107	14.5378	16.8456	18.3715	16.2366	16.6494	18.8354	16.0376	17.3863	18.3932	15.6951	15.3665	18.0225		0.0292799	-0.61511	1.41591	-1.49327	-1.33486	0.703053	-2.13509	-0.888997	0.806231
Q84W89	DEAD-box ATP-dependent RNA helicase 37 OS=Arabidopsis thaliana OX=3702 GN=RH37 PE=2 SV=2	AT2G42520			143348			97566.9			249325			144361			84671			187856				17.1292			16.5741			17.9277			17.1393			16.3696			17.5193				-0.710292			-1.03349			0.362376
Q9LTX9	Heat shock 70 kDa protein 7, chloroplastic OS=Arabidopsis thaliana OX=3702 GN=HSP70-7 PE=2 SV=1	cpHsc70-2
O04603	50S ribosomal protein L5, chloroplastic OS=Arabidopsis thaliana OX=3702 GN=RPL5 PE=2 SV=1	AT4G01310	571070	109633	179661	100451	66341.3	120011	34000	215283	35052.4	211201	137533	134949	109446	178928	93408.4	68695.4		74965.8		19.1233	16.7423	17.4549	16.6161	16.0176	16.8728	15.0532	17.7159	15.0972	17.6883	17.0694	17.0421	16.7399	17.449	16.5113	16.0679		16.1939		0.14277	-0.962699	-0.384533	-1.66792	-1.69938	-0.734793	-1.61962	-0.0187384	-2.46807
O22126	Fasciclin-like arabinogalactan protein 8 OS=Arabidopsis thaliana OX=3702 GN=FLA8 PE=2 SV=1	FLA8	2.9362e+06	2.11597e+06	2.45321e+06	2.64035e+06	2.50468e+06	1.46647e+06	1.8843e+06	1.64378e+06	1.56106e+06	1.3698e+06	1.62196e+06	946986	1.4222e+06	1.54617e+06	1.45665e+06	1.40657e+06	988428	1.28333e+06		21.4855	21.0129	21.2262	21.3323	21.2562	20.4839	20.8456	20.6486	20.5741	20.3855	20.6293	19.853	20.4397	20.5603	20.4742	20.4238	19.9148	20.2915		2.50498	3.30787	3.38679	3.04825	3.53919	2.87632	4.17273	2.91397	3.0088
Q9ASV6	30S ribosomal protein S20, chloroplastic OS=Arabidopsis thaliana OX=3702 GN=RPS20 PE=2 SV=1	AT3G15190	243572	76178.6	163281	149623	78688.2	110424	14568.9	56437.4	25692.5	61762.1	70645.5	117126	3347.99	167134	99660.8		5452.8	99184.5		17.894	16.2171	17.317	17.191	16.2639	16.7527	13.8306	15.7844	14.6491	15.9144	16.1083	16.8377	11.7091	17.3506	16.6047		12.4128	16.5978		-1.08655	-1.48792	-0.522457	-1.09308	-1.45314	-0.8549	-2.84226	-1.95025	-2.91623
Q9SJQ9	Fructose-bisphosphate aldolase 6, cytosolic OS=Arabidopsis thaliana OX=3702 GN=FBA6 PE=1 SV=1	AT2G36460			277057			539491			171812			273157			227554			288760				18.0798			19.0412			17.3905			18.0594			17.7958			18.1395				0.24037			1.43364			-0.174823
Q56YW9	Tubulin beta-2 chain OS=Arabidopsis thaliana OX=3702 GN=TUBB2 PE=2 SV=2	TUB3	78371.6	46669	41184.7	122928	37438.1	89737.3	23974.5	14126.1	71196.8	36632.9	97081.8	62984.2	78598.4	180053	96820.7	48064.7	64523.5	98700.5		16.258	15.5102	15.3298	16.9074	15.1922	16.4534	14.5492	13.7861	16.1195	15.1609	16.5669	15.9427	16.2622	17.4581	16.563	15.5527	15.9775	16.5908		-2.7225	-2.19484	-2.50963	-1.3766	-2.52478	-1.15418	-2.12365	-3.94854	-1.44577
Q9SKX4	50S ribosomal protein L3-1, chloroplastic OS=Arabidopsis thaliana OX=3702 GN=RPL3A PE=2 SV=1	AT2G43030	1.43867e+06	1.51776e+06	366713	1815977	1.42067e+06	292063	490036	884735	170122	710612	1.34333e+06	236660	1.19013e+06	1.77458e+06	194705	924389	687580	157699		20.4563	20.5335	18.4843	20.7923	20.4381	18.1559	18.9025	19.7549	17.3762	19.4387	20.3574	17.8525	20.1827	20.759	17.5709	19.8181	19.3912	17.2668		1.47577	2.82849	0.644841	2.50827	2.72114	0.548322	2.22966	2.02027	-0.189082
P94072	Germin-like protein subfamily 3 member 3 OS=Arabidopsis thaliana OX=3702 GN=GER3 PE=1 SV=1	GER3	60120.5	79670.1	80134.9	73003.9	98030.6	130865	64886	61528	189707		47357.9	157657	26233.3	58324.2	77368.2	46022.2	90725.3	82183.8		15.8756	16.2818	16.2901	16.1557	16.5809	16.9977	15.9856	15.909	17.5334		15.5313	17.2664	14.6791	15.8318	16.2395	15.49	16.4692	16.3266		-3.10497	-1.42327	-1.54931	-2.12836	-1.13606	-0.609874	-0.687245	-1.82566	-0.0318803
Q9LUT2	S-adenosylmethionine synthase 4 OS=Arabidopsis thaliana OX=3702 GN=METK4 PE=1 SV=1	MTO3	396833	205335	229574	45600.9	126695	235346	53854.1	185694	296544	646413	553620	272247	492877	516378	213159	312264	110193	186680		18.5982	17.6476	17.8086	15.4768	16.951	17.8444	15.7168	17.5026	18.1779	19.3021	19.0785	18.0546	18.9109	18.9781	17.7016	18.2524	16.7497	17.5102		-0.382365	-0.057397	-0.0308491	-2.80727	-0.766008	0.236824	-0.956095	-0.232045	0.612592
Q9SA52	Chloroplast stem-loop binding protein of 41 kDa b, chloroplastic OS=Arabidopsis thaliana OX=3702 GN=CSP41B PE=1 SV=1	CRB	71348.1	86911.4	177155	84831.3	50730.4	117489	12994	53592.5	65456.6	63464.4	288268	279568	156443	197364	189171	63713.4	94354.3	111871		16.1226	16.4073	17.4347	16.3723	15.6306	16.8422	13.6656	15.7097	15.9983	15.9537	18.137	18.0928	17.2553	17.5905	17.5293	15.9593	16.5258	16.7715		-2.85795	-1.29776	-0.4048	-1.91174	-2.08644	-0.765431	-3.00731	-2.02487	-1.56704
O23629	Histone H2B.6 OS=Arabidopsis thaliana OX=3702 GN=H2B PE=1 SV=3	HTB9	2.27101e+06	676691	572641	362796	287308	514276	320059	544137	398786	456771	470615	389700	212159	277034	410033	178420	89045.3	784486		21.1149	19.3681	19.1273	18.4688	18.1322	18.9722	18.288	19.0536	18.6053	18.8011	18.8442	18.572	17.6948	18.0797	18.6454	17.4449	16.4423	19.5814		2.13436	1.66312	1.28782	0.184749	0.415235	1.36459	1.61511	1.319	1.03996
P59224	40S ribosomal protein S13-2 OS=Arabidopsis thaliana OX=3702 GN=RPS13B PE=2 SV=1	RPS13A	660596	127874	102564	389132	179111	138548	88809.9	40049.8	52881.4	75557.1	264272	76607.8	207074	402511	100968	179834	205812	120372		19.3334	16.9644	16.6462	18.5699	17.4505	17.08	16.4384	15.2895	15.6905	16.2053	18.0117	16.2252	17.6598	18.6187	16.6235	17.4563	17.651	16.8771		0.35287	-0.740651	-1.19329	0.285853	-0.266508	-0.527573	-0.234432	-2.44511	-1.87482
Q9LR30	Glutamate--glyoxylate aminotransferase 1 OS=Arabidopsis thaliana OX=3702 GN=GGAT1 PE=1 SV=1	GGT1	92334.3	76680	417740	50497.8	45469.7	301883	21672.1	109022	298804	143905	89000.5	490906	48476.8		198473	25374.7		119431		16.4946	16.2266	18.6722	15.6239	15.4726	18.2036	14.4036	16.7343	18.1888	17.1348	16.4415	18.9051	15.565		17.5986	14.6311		16.8658		-2.48596	-1.47845	0.832794	-2.66012	-2.24439	0.596035	-2.26931	-1.00035	0.623546
Q93VB8	40S ribosomal protein S2-2 OS=Arabidopsis thaliana OX=3702 GN=RPS2B PE=2 SV=1	AT1G59359	1.34746e+06	314276	85847.5	503857	551654	236157	514020	538879	113320	403289	454909	137311	448393	1.06275e+06	221936	368833	268253	137066		20.3618	18.2617	16.3895	18.9427	19.0734	17.8494	18.9715	19.0396	16.79	18.6215	18.7952	17.0671	18.7744	20.0194	17.7598	18.4926	18.0332	17.0645		1.38127	0.556655	-1.44996	0.658606	1.3564	0.241789	2.2986	1.30499	-0.775252
O23654	V-type proton ATPase catalytic subunit A OS=Arabidopsis thaliana OX=3702 GN=VHA-A PE=1 SV=1	VHA-A			134203			112017			133491			120956			118960			63040.2				17.0341			16.7734			17.0264			16.8841			16.8601			15.944				-0.805389			-0.834244			-0.538908
Q9CA67	Geranylgeranyl diphosphate reductase, chloroplastic OS=Arabidopsis thaliana OX=3702 GN=CHLP PE=1 SV=1	AT1G74470	27522.1	23256.3	158931	25042.7	4197.58	94470.6	3148.39	3872.88		186499	55519.1	152754	14977.3	8815.33	46253	6051.54	4184.93	51720.8		14.7483	14.5053	17.278	14.6121	12.0353	16.5276	11.6204	11.9192		17.5088	15.7607	17.2208	13.8705	13.1058	15.4973	12.5631	12.031	15.6585		-4.23224	-3.19968	-0.561413	-3.67194	-5.68166	-1.08002	-5.05247	-5.81542
Q9SL15	Glycine-rich protein 3 OS=Arabidopsis thaliana OX=3702 GN=GRP3 PE=1 SV=1	GRP-3	9.41566e+06	144009		1.40248e+06	537061		1.15179e+06	888162	638007	84611.6	112281		780169	1.09829e+07		1.41411e+06	941002	72501		23.1666	17.1358		20.4195	19.0347		20.1354	19.7605	19.2832	16.3686	16.7768		19.5734	23.3888		20.4315	19.8438	16.1457		4.18609	-0.569213		2.1355	1.31772		3.46258	2.02585	1.71792
Q8RXU5	60S ribosomal protein L37a-2 OS=Arabidopsis thaliana OX=3702 GN=RPL37AC PE=3 SV=1	AT3G60245	1.79e+06	305185	346037	441891	250386	297431	106983	92879.5	178162	131316	290823	316010	208207	1.0157e+06	208808	248001	152799	234465		20.7715	18.2193	18.4006	18.7533	17.9338	18.1822	16.707	16.5031	17.4428	17.0027	18.1498	18.2696	17.6677	19.954	17.6718	17.92	17.2213	17.839		1.79099	0.514309	0.561115	0.469284	0.216792	0.574597	0.0341638	-1.23154	-0.122466
Q9LRJ9	Cysteine-rich repeat secretory protein 38 OS=Arabidopsis thaliana OX=3702 GN=CRRSP38 PE=2 SV=1	AT3G22060	2.03318e+06	1.70943e+06	132919	1.72154e+06	1.38889e+06	155726	581539	525624	126436	734852	1.4123e+06	300707	1.02615e+06	1.20056e+06	229383	578147	240476	330761		20.9553	20.7051	17.0202	20.7153	20.4055	17.2487	19.1495	19.0037	16.948	19.4871	20.4296	18.198	19.9688	20.1953	17.8074	19.1411	17.8755	18.3354		1.97477	3.00006	-0.819263	2.43122	2.68849	-0.358943	2.47665	1.26906	-0.617242
Q07473	Chlorophyll a-b binding protein CP29.1, chloroplastic OS=Arabidopsis thaliana OX=3702 GN=LHCB4.1 PE=1 SV=1	LHCB4.1	385956	202743	601598	733688	294376	443688	108651	2.1526e+06	270760	307968	375059	472300	546658	733766	382916	344192	175649	231445		18.5581	17.6293	19.1984	19.4848	18.1673	18.7592	16.7293	21.0376	18.0467	18.2324	18.5168	18.8493	19.0603	19.485	18.5467	18.3929	17.4223	17.8203		-0.422461	-0.0757224	1.35899	1.20076	0.450299	1.15159	0.0564822	3.30304	0.481361
Q9SHE8	Photosystem I reaction center subunit III, chloroplastic OS=Arabidopsis thaliana OX=3702 GN=PSAF PE=1 SV=1	PSAF	554525	272660	568723	963622	271743	340542	92545.2	229053	85081.8	155355	494331	472776	230691	563598	270783	218520	257963	214346		19.0809	18.0567	19.1174	19.8781	18.0519	18.3775	16.4979	17.8053	16.3766	17.2452	18.9151	18.8508	17.8156	19.1043	18.0468	17.7374	17.9768	17.7096		0.100354	0.351728	1.27791	1.59406	0.33488	0.769877	-0.174994	0.0707061	-1.18873
P56777	Photosystem II CP47 reaction center protein OS=Arabidopsis thaliana OX=3702 GN=psbB PE=1 SV=1	psbB	316072	145159	340537	155149	137028	283667	63950.9	671375	102756	518161	225988	329683	149009	170687	234364	118529	69547.1	105923		18.2699	17.1473	18.3775	17.2433	17.0641	18.1138	15.9647	19.3568	16.6489	18.983	17.7859	18.3307	17.185	17.381	17.8384	16.8549	16.0857	16.6927		-0.710647	-0.557738	0.538002	-1.04076	-0.65289	0.506244	-0.708188	1.62215	-0.916431
Q9SAJ4	Phosphoglycerate kinase 3, cytosolic OS=Arabidopsis thaliana OX=3702 GN=PGK3 PE=1 SV=1	PGK	214271	152020	159171	84423.7	102286	127718	42201.1	438996	91950.3	448429	255794	110333	186916	172976	102317	76721.4	32398.2	66959.6		17.7091	17.2139	17.2802	16.3654	16.6422	16.9626	15.365	18.7438	16.4886	18.7745	17.9646	16.7515	17.512	17.4002	16.6427	16.2273	14.9836	16.031		-1.27146	-0.49112	-0.559238	-1.91869	-1.07475	-0.644992	-1.30787	1.00923	-1.07673
P46689	Gibberellin-regulated protein 1 OS=Arabidopsis thaliana OX=3702 GN=GASA1 PE=2 SV=2	GASA1	5.97535e+06	34356.9		449078	249970	95254.6	839280	499437	561106	14664.5			114435	3.22664e+06	149095	776743	483897	366771		22.5106	15.0683		18.7766	17.9314	16.5395	19.6788	18.9299	19.0979	13.84			16.8042	21.6216	17.1859	19.5671	18.8843	18.4845		3.53005	-2.6367		0.492559	0.214392	-1.0681	3.00593	1.19533	1.53262
Q940B0	60S ribosomal protein L18-3 OS=Arabidopsis thaliana OX=3702 GN=RPL18C PE=2 SV=1	AT5G27850	1.74718e+06	691366	293839	998173	385873	308736	162720	521580	116383	1.07547e+06	1.04027e+06	324783	546481	1.41314e+06	266379	646544	498875	217609		20.7366	19.3991	18.1647	19.9289	18.5578	18.236	17.312	18.9925	16.8285	20.0365	19.9885	18.3091	19.0598	20.4305	18.0231	19.3024	18.9283	17.7314		1.75606	1.69407	0.325217	1.64488	0.840764	0.628415	0.639167	1.25791	-0.736767
Q39165	Oleosin 21.2 kDa OS=Arabidopsis thaliana OX=3702 GN=At5g40420 PE=2 SV=1	OLEO2			3.0785e+06			146659			332648			337921										21.5538			17.1621			18.3436			18.3663										3.71435			-0.445492			0.778346
P29513	Tubulin beta-5 chain OS=Arabidopsis thaliana OX=3702 GN=TUBB5 PE=2 SV=1	TUB5	78371.6	46669	89823.8	122928	37438.1	200023	23974.5	14126.1	59052.9	36632.9	97081.8	154456	78598.4	180053	185572	48064.7	64523.5	176512		16.258	15.5102	16.4548	16.9074	15.1922	17.6098	14.5492	13.7861	15.8497	15.1609	16.5669	17.2368	16.2622	17.4581	17.5016	15.5527	15.9775	17.4294		-2.7225	-2.19484	-1.38464	-1.3766	-2.52478	0.00221107	-2.12365	-3.94854	-1.71557
P93819	Malate dehydrogenase 1, cytoplasmic OS=Arabidopsis thaliana OX=3702 GN=MDH1 PE=1 SV=2	AT1G04410		24766.5	212205			120603		130144	219322	52958.4	44940.5	115338			149116			160869			14.5961	17.6951			16.8799		16.9897	17.7427	15.6926	15.4557	16.8155			17.1861			17.2955			-3.10891	-0.144351			-0.727686		-0.744866	0.177398
Q9SIH0	40S ribosomal protein S14-1 OS=Arabidopsis thaliana OX=3702 GN=RPS14A PE=1 SV=1	AT2G36160	6.02351e+06	395015	212323	433830	544757	207221	340317	458506	217616	342814	520868	180469	522501	1.97993e+06	235968	397496	431215	191270		22.5222	18.5915	17.6959	18.7268	19.0553	17.6608	18.3765	18.8066	17.7314	18.3871	18.9906	17.4614	18.9951	20.917	17.8482	18.6006	18.718	17.5453		3.54163	0.886532	-0.143549	0.442723	1.33825	0.0532137	1.70365	1.07197	0.166136
P92549	ATP synthase subunit alpha, mitochondrial OS=Arabidopsis thaliana OX=3702 GN=ATPA PE=1 SV=2	atp1	21099.3	53248.4	181650	205809		228959	48853.8	107477	168747	85530.6	53380.9	161410	123557	231180	151510	166256	83894	167371		14.3649	15.7005	17.4708	17.6509		17.8047	15.5762	16.7137	17.3645	16.3842	15.704	17.3004	16.9148	17.8187	17.2091	17.343	16.3563	17.3527		-4.61563	-2.00457	-0.368652	-0.633104		0.197135	-1.09668	-1.02095	-0.20079
P49688	40S ribosomal protein S2-3 OS=Arabidopsis thaliana OX=3702 GN=RPS2C PE=1 SV=2	AT2G41840	1.34746e+06	314276	273101	503857	551654	452236	514020	538879	270363	403289	454909	291629	448393	1.06275e+06	424363	368833	268253	262895		20.3618	18.2617	18.0591	18.9427	19.0734	18.7867	18.9715	19.0396	18.0445	18.6215	18.7952	18.1538	18.7744	20.0194	18.6949	18.4926	18.0332	18.0041		1.38127	0.556655	0.219626	0.658606	1.3564	1.17912	2.2986	1.30499	0.479244
Q9CAX6	40S ribosomal protein S14-2 OS=Arabidopsis thaliana OX=3702 GN=RPS14B PE=1 SV=1	AT3G11510	6.02351e+06	395015	323635	433830	544757	433827	340317	458506	294292	342814	520868	285728	522501	1.97993e+06	337904	397496	431215	366035		22.5222	18.5915	18.304	18.7268	19.0553	18.7268	18.3765	18.8066	18.1669	18.3871	18.9906	18.1243	18.9951	20.917	18.3663	18.6006	18.718	18.4816		3.54163	0.886532	0.464558	0.442723	1.33825	1.11916	1.70365	1.07197	0.601595
O23255	Adenosylhomocysteinase 1 OS=Arabidopsis thaliana OX=3702 GN=SAHH1 PE=1 SV=1	MEE58	507173	621213	204057	779589	478322	143364	543053	902586	225807	1.00725e+06	977296	173110	868396	1.03926e+06	200546	660924	394095	206323		18.9521	19.2447	17.6386	19.5724	18.8676	17.1293	19.0507	19.7837	17.7847	19.942	19.8984	17.4013	19.728	19.9871	17.6136	19.3341	18.5882	17.6545		-0.0284218	1.53971	-0.200837	1.28831	1.15062	-0.478269	2.37787	2.04909	0.219439
Q9SS17	40S ribosomal protein S24-1 OS=Arabidopsis thaliana OX=3702 GN=RPS24A PE=2 SV=1	AT3G04920	1431293	230507	297765	1.06511e+06	320987	278012	226613	178526	221754	210841	425890	228751	176883	735972	145827	206908	270475	216681		20.4489	17.8145	18.1838	20.0226	18.2922	18.0848	17.7899	17.4458	17.7586	17.6858	18.7001	17.8034	17.4324	19.4893	17.1539	17.6586	18.0451	17.7252		1.46835	0.109434	0.344361	1.73852	0.575152	0.47719	1.117	-0.288836	0.193307
Q56WK6	Patellin-1 OS=Arabidopsis thaliana OX=3702 GN=PATL1 PE=1 SV=2	PATL1	228562	211947	86829.6	232626	137720	65536.6	156805	433832	40018	434479	331492	127728	195025	193218	108579	103533		110036		17.8022	17.6933	16.4059	17.8277	17.0714	16	17.2586	18.7268	15.2884	18.7289	18.3386	16.9627	17.5733	17.5599	16.7284	16.6597		16.7476		-1.17831	-0.0116747	-1.43355	-0.456398	-0.645627	-1.60758	0.585746	0.992163	-2.27693
Q9SIP7	40S ribosomal protein S3-1 OS=Arabidopsis thaliana OX=3702 GN=RPS3A PE=1 SV=1	AT2G31610	187778	161286	142484	360379	208587	205568	85540.5	124466	119510	198076	253311	139007	183351	240925	122972	167007	187325	168629		17.5187	17.2993	17.1204	18.4592	17.6703	17.6493	16.3843	16.9254	16.8668	17.5957	17.9505	17.0848	17.4843	17.8782	16.908	17.3495	17.5152	17.3635		-1.46187	-0.405754	-0.719012	0.175106	-0.046716	0.0416555	-0.288545	-0.809218	-0.69852
P56778	Photosystem II CP43 reaction center protein OS=Arabidopsis thaliana OX=3702 GN=psbC PE=1 SV=3	psbC	1.80655e+06	442644	1.37407e+06	1.16267e+06	464720	804870	328519	2450007	425492	1.74353e+06	1.79293e+06	1.0979e+06	932240	1.21714e+06	566908	623428	777370	413976		20.7848	18.7558	20.39	20.149	18.826	19.6184	18.3256	21.2244	18.6988	20.7336	20.7739	20.0663	19.8303	20.2151	19.1128	19.2499	19.5682	18.6592		1.80427	1.05077	2.55058	1.86496	1.109	2.0108	1.65275	3.48974	1.13348
Q9S7I3	Non-specific lipid-transfer protein 2 OS=Arabidopsis thaliana OX=3702 GN=LTP2 PE=3 SV=1	LTP2	494381	14428.7	42098.5	27495.5		162164	57841.4	112281	191719	45164.6	25817.3	25197.5	9849.48	16571.2	56370.8	11896	18920.8	72132.7		18.9153	13.8167	15.3615	14.7469		17.3071	15.8198	16.7768	17.5486	15.4629	14.6561	14.621	13.2658	14.0164	15.7827	13.5382	14.2077	16.1384		-0.0652763	-3.88836	-2.47797	-3.53714		-0.300499	-0.853049	-0.957855	-0.0166581
Q9LVT8	RGG repeats nuclear RNA binding protein C OS=Arabidopsis thaliana OX=3702 GN=RGGC PE=1 SV=1	AT5G47210	4.67197e+06	67765.6	45588.6	57589.3	100424	73879.6	12021.9	136591	32573.8	30539.8	64890.1	100783	38723	629908	73003.1	24077.8	39852.1	29085		22.1556	16.0483	15.4764	15.8135	16.6157	16.1729	13.5534	17.0595	14.9914	14.8984	15.9857	16.6209	15.2409	19.2648	16.1557	14.5554	15.2824	14.828		3.17506	-1.65675	-2.36306	-2.47054	-1.10126	-1.43471	-3.11949	-0.675109	-2.57387
P15460	2S seed storage protein 4 OS=Arabidopsis thaliana OX=3702 GN=AT2S4 PE=2 SV=1	SESA4
Q9SIF2	Heat shock protein 90-5, chloroplastic OS=Arabidopsis thaliana OX=3702 GN=HSP90-5 PE=1 SV=1	CR88			106079			97442.5						102106			37773.5			40106.1				16.6948			16.5723						16.6397			15.2051			15.2915				-1.14467			-1.03533
Q9C658	Protein decapping 5 OS=Arabidopsis thaliana OX=3702 GN=DCP5 PE=1 SV=1	DCP5						315294			252302						173329			146139							18.2663			17.9448						17.4032			17.157							0.65874			0.379502
P49690	60S ribosomal protein L23 OS=Arabidopsis thaliana OX=3702 GN=RPL23A PE=2 SV=3	AT1G04480	1.91386e+06	192074	150070	555857	226057	186199	216388	349441	104509	286349	254961	160882	305411	1.02154e+06	122476	335397	261703	141486		20.8681	17.5513	17.1953	19.0844	17.7863	17.5065	17.7233	18.4147	16.6733	18.1274	17.9599	17.2956	18.2204	19.9623	16.9021	18.3555	17.9976	17.1103		1.88751	-0.15371	-0.644177	0.800307	0.0693207	-0.101108	1.0504	0.680077	-0.892024
Q9FI56	Chaperone protein ClpC1, chloroplastic OS=Arabidopsis thaliana OX=3702 GN=CLPC1 PE=1 SV=1	CLPC1	90245.3	47430.4	199168	76999.3	59938.4	149032	28159.3	241955	84690.5	261720	154482	164146	67120.3	121360	143576	49430.3	56235.8	109960		16.4616	15.5335	17.6036	16.2326	15.8712	17.1853	14.7813	17.8844	16.3699	17.9977	17.2371	17.3246	16.0345	16.8889	17.1315	15.5931	15.7792	16.7466		-2.51897	-2.17149	-0.235826	-2.05149	-1.84581	-0.42233	-1.89154	0.149765	-1.19538
P59226	Histone H3.2 OS=Arabidopsis thaliana OX=3702 GN=HTR2 PE=1 SV=2	AT1G09200			532278			643941			402987			394347			446225			717963				19.0218			19.2966			18.6204			18.5891			18.7674			19.4536				1.18237			1.68897			1.05508
Q42404	U1 small nuclear ribonucleoprotein 70 kDa OS=Arabidopsis thaliana OX=3702 GN=RNU1 PE=1 SV=1	U1-70K						71416.8			13454.4									130726							16.124			13.7158									16.9962							-1.48362			-3.8495
Q93VI3	60S ribosomal protein L17-1 OS=Arabidopsis thaliana OX=3702 GN=RPL17A PE=2 SV=1	AT1G27400	2.26015e+06	383649	145896	313143	325813	228076	145956	291271	141433	566814	451292	232177	331006	598403	190702	306368	207145	203899		21.108	18.5494	17.1546	18.2565	18.3137	17.7992	17.1552	18.152	17.1098	19.1125	18.7837	17.8249	18.3365	19.1908	17.541	18.2249	17.6603	17.6375		2.12745	0.844412	-0.68487	-0.0275865	0.596683	0.191557	0.48231	0.417391	-0.455536
Q9FY64	40S ribosomal protein S15-4 OS=Arabidopsis thaliana OX=3702 GN=RPS15D PE=2 SV=1	AT5G09510			91335.6			51716						86000.6			95463.6			45853.8				16.4789			15.6583						16.3921			16.5427			15.4848				-1.36056			-1.94927
Q6XJG8	26S proteasome non-ATPase regulatory subunit 2 homolog B OS=Arabidopsis thaliana OX=3702 GN=RPN1B PE=1 SV=1	RPN1B			60793.5			145000			160529			59026			99263.1			146293				15.8916			17.1457			17.2925			15.8491			16.599			17.1585				-1.94782			-0.461901			-0.272814
Q8VZT0	Putative H/ACA ribonucleoprotein complex subunit 1-like protein 1 OS=Arabidopsis thaliana OX=3702 GN=At3g03920 PE=2 SV=1	AT3G03920						100451			169198						30648.9			117008							16.6161			17.3684						14.9035			16.8362							-0.991462			-0.196935
Q39099	Xyloglucan endotransglucosylase/hydrolase protein 4 OS=Arabidopsis thaliana OX=3702 GN=XTH4 PE=1 SV=1	XTH4	1.71922e+06	169911	200424	499943	342648	248595	293432	235244	248691	345921	158127	217433	380264	638705	209926	442614	245857	357720		20.7133	17.3744	17.6127	18.9314	18.3864	17.9234	18.1627	17.8438	17.924	18.4001	17.2707	17.7302	18.5366	19.2848	17.6795	18.7557	17.9075	18.4485		1.73278	-0.330601	-0.226755	0.647357	0.669366	0.315839	1.4898	0.109182	0.358705
P93004	Aquaporin PIP2-7 OS=Arabidopsis thaliana OX=3702 GN=PIP2-7 PE=1 SV=2	PIP3			127305			325187			197699			90151.4			115778			151305				16.9579			18.3109			17.5929			16.4601			16.821			17.2071				-0.881517			0.703313			0.0276571
P83755	Photosystem II protein D1 OS=Arabidopsis thaliana OX=3702 GN=psbA PE=1 SV=2	psbA	437741	298903	533904	322598	403430	421834	111012	1.53189e+06	223303	1.11322e+06	481464	448173	305638	223410	250604	139086	128914	115824		18.7397	18.1893	19.0262	18.2994	18.622	18.6863	16.7604	20.5469	17.7686	20.0863	18.8771	18.7737	18.2215	17.7693	17.9351	17.0856	16.9761	16.8216		-0.24082	0.484302	1.18677	0.015331	0.904954	1.07872	0.087493	2.81227	0.20335
Q9S7H1	Photosystem I reaction center subunit II-1, chloroplastic OS=Arabidopsis thaliana OX=3702 GN=psaD1 PE=1 SV=1	PSAD-1	67445.7	44104.1	223557	54315.7	54097.5	119048	33720.8	595852	165031	198139	81934.4	192073	49698.3	57998.4	109492	52262	45773.4	102192		16.0414	15.4286	17.7703	15.7291	15.7233	16.8612	15.0414	19.1846	17.3324	17.5962	16.3222	17.5513	15.6009	15.8237	16.7405	15.6735	15.4822	16.6409		-2.9391	-2.27639	-0.0691669	-2.55497	-1.99373	-0.746417	-1.63151	1.44998	-0.232919
Q9FHG2	60S ribosomal protein L32-2 OS=Arabidopsis thaliana OX=3702 GN=RPL32B PE=2 SV=1	AT5G46430	370061	68388.1	485574	93146.9	74404	298119		58706.4	50613.2	37835.3	67966.6	636910		166276	363798	68705.6	49561.6	249622		18.4974	16.0615	18.8893	16.5072	16.1831	18.1855		15.8412	15.6272	15.2074	16.0525	19.2807		17.3432	18.4728	16.0681	15.5969	17.9294		-0.483134	-1.64356	1.04988	-1.77683	-1.53391	0.577929		-1.89338	-1.93807
O23254	Serine hydroxymethyltransferase 4 OS=Arabidopsis thaliana OX=3702 GN=SHM4 PE=1 SV=1	SHM4			118577			90237.3			31321.3			108439			62589.9			61847.3				16.8555			16.4614			14.9349			16.7265			15.9336			15.9164				-0.983988			-1.14616			-2.63043
P36210	50S ribosomal protein L12-1, chloroplastic OS=Arabidopsis thaliana OX=3702 GN=RPL12A PE=2 SV=1	RPL12-A			307533			300756			270576			292488			198357			140734				18.2304			18.1982			18.0457			18.158			17.5977			17.1026				0.390931			0.590636			0.480382
Q8LC83	40S ribosomal protein S24-2 OS=Arabidopsis thaliana OX=3702 GN=RPS24B PE=2 SV=2	AT5G28060		46109.3	293088	249963	55889.8	444434	21309.5	12794	353856		39716	220951	21585	79321.8	268497	39306.9	40945.6	125782			15.4928	18.161	17.9314	15.7703	18.7616	14.3792	13.6432	18.4328		15.2774	17.7534	14.3977	16.2754	18.0345	15.2625	15.3214	16.9406			-2.21225	0.321525	-0.352691	-1.94671	1.15401	-2.29366	-4.09143	0.86751
P42645	14-3-3-like protein GF14 upsilon OS=Arabidopsis thaliana OX=3702 GN=GRF5 PE=1 SV=2	GRF5	306463	248205	239880	1.32707e+06	301547	551038	180078	661749	140066	294462	613198	178143	252788	225164	135874	323034	276032	335255		18.2254	17.9212	17.872	20.3398	18.202	19.0718	17.4583	19.3359	17.0957	18.1677	19.226	17.4427	17.9476	17.7806	17.0519	18.3013	18.0745	18.3549		-0.755186	0.216156	0.0325016	2.05577	0.485019	1.4642	0.7854	1.60131	-0.46955
P56759	ATP synthase subunit b, chloroplastic OS=Arabidopsis thaliana OX=3702 GN=atpF PE=3 SV=1	atpF	159145		2.28693e+06			1.43122e+06		245268	1.13836e+06	129591		667908			2.04077e+06			885788		17.28		21.125			20.4488		17.904	20.1185	16.9836		19.3493			20.9607			19.7566		-1.70056		3.28553			2.84121		0.169388	2.55324
Q9LXC9	Soluble inorganic pyrophosphatase 6, chloroplastic OS=Arabidopsis thaliana OX=3702 GN=PPA6 PE=1 SV=1	PPa6			30619.6			78563.6			116663			92710.6			73999.3			23800.8				14.9022			16.2616			16.832			16.5004			16.1752			14.5387				-2.93728			-1.34602			-0.733309
P42643	14-3-3-like protein GF14 chi OS=Arabidopsis thaliana OX=3702 GN=GRF1 PE=1 SV=3	GRF1	306463	248205	89581.1	1.32707e+06	301547	81373.8	180078	661749	94519.8	294462	613198	92671.5	252788	225164	63880.5	323034	276032	63852.5		18.2254	17.9212	16.4509	20.3398	18.202	16.3123	17.4583	19.3359	16.5283	18.1677	19.226	16.4998	17.9476	17.7806	15.9631	18.3013	18.0745	15.9625		-0.755186	0.216156	-1.38854	2.05577	0.485019	-1.29532	0.7854	1.60131	-1.03696
Q9FFC0	Histone H2B.10 OS=Arabidopsis thaliana OX=3702 GN=At5g22880 PE=1 SV=3	HTB2	451679	73717.5	135844		139939	264592	68283	133497	126736	90827		95630	85241.7	154816		77024.2	58332.3	179641		18.7849	16.1697	17.0516		17.0944	18.0134	16.0592	17.0264	16.9515	16.4708		16.5452	16.3793	17.2402		16.233	15.832	17.4548		-0.195602	-1.5353	-0.787856		-0.622567	0.405812	-0.613625	-0.708168	-0.613822
Q56XB0	Defensin-like protein 204 OS=Arabidopsis thaliana OX=3702 GN=At3g05727 PE=3 SV=1	AT3G05727	187704	205919	22432.9	248961	432840	409109	179874	123611	553981	125753	332159		204080	213531	78506.9	174134	291313	270198		17.5181	17.6517	14.4533	17.9256	18.7235	18.6421	17.4566	16.9154	19.0795	16.9402	18.3415		17.6388	17.7041	16.2605	17.4098	18.1522	18.0437		-1.46244	-0.0532962	-3.38612	-0.358485	1.00647	1.03453	0.783759	-0.819168	1.51418
Q9ZR03	Cytochrome b6-f complex iron-sulfur subunit, chloroplastic OS=Arabidopsis thaliana OX=3702 GN=petC PE=1 SV=1	PETC			224759			145501						178467			180924			65480.4				17.778			17.1507						17.4453			17.465			15.9988				-0.0614313			-0.456931
O22914	Calvin cycle protein CP12-1, chloroplastic OS=Arabidopsis thaliana OX=3702 GN=CP12-1 PE=1 SV=1	CP12-1			43569.6			27159.7			66755.2			68646.8			37729.2			18114.1				15.411			14.7292			16.0266			16.0669			15.2034			14.1448				-2.42842			-2.87842			-1.5387
Q03251	Glycine-rich RNA-binding protein 8 OS=Arabidopsis thaliana OX=3702 GN=RBG8 PE=1 SV=1	CCR1	1.04336e+07	134925	249840	183429	157038	265574	88343.6	281141	289000	209317	230478	275405	149951	1.16158e+06	247687	142550	76387.8	222092		23.3147	17.0418	17.9306	17.4849	17.2608	18.0188	16.4308	18.1009	18.1407	17.6753	17.8143	18.0712	17.1941	20.1477	17.9182	17.1211	16.2211	17.7608		4.3342	-0.663216	0.0911954	-0.799184	-0.456253	0.411158	-0.242027	0.366319	0.575415
P62090	Photosystem I iron-sulfur center OS=Arabidopsis thaliana OX=3702 GN=psaC PE=3 SV=2	psaC	34598.6	41364	116872	34535	46829.9	166446	28102.1	38454.6	780457	56601.3	43600	108903	53667.5	39657.1	135144	38601.3	27171.2	108404		15.0784	15.3361	16.8346	15.0758	15.5151	17.3447	14.7784	15.2309	19.574	15.7885	15.412	16.7327	15.7118	15.2753	17.0441	15.2364	14.7298	16.7261		-3.90212	-2.36893	-1.00489	-3.20828	-2.20186	-0.262901	-1.89447	-2.50375	2.00867
Q9STG6	Deoxyuridine 5'-triphosphate nucleotidohydrolase OS=Arabidopsis thaliana OX=3702 GN=DUT PE=1 SV=1	DUT1			53727.8						144354			58239.3			49333.2			68635.4				15.7134						17.1393			15.8297			15.5903			16.0667				-2.12607						-0.426037
Q9SY97	Photosystem I chlorophyll a/b-binding protein 3-1, chloroplastic OS=Arabidopsis thaliana OX=3702 GN=LHCA3 PE=1 SV=1	LHCA3			100536			74861.2			111415			76582.7			62106.9			32302.1				16.6173			16.1919			16.7656			16.2247			15.9225			14.9793				-1.2221			-1.41567			-0.799704
Q9SS98	Oleosin 5 OS=Arabidopsis thaliana OX=3702 GN=At3g01570 PE=2 SV=1	AT3G01570			1.36665e+06			86465.4			140748			138174										20.3822			16.3998			17.1028			17.0761										2.54276			-1.20776			-0.462541
P42794	60S ribosomal protein L11-2 OS=Arabidopsis thaliana OX=3702 GN=RPL11B PE=2 SV=2	AT3G58700	514618	241661	140862		196458	230717	103012		96050.4	107035	309657	137088	226552		135162		260492	159004		18.9731	17.8826	17.1039		17.5839	17.8158	16.6525		16.5515	16.7077	18.2403	17.0647	17.7895		17.0443		17.9909	17.2787		-0.00739606	0.17761	-0.735533		-0.13314	0.208168	-0.0204142		-1.01379
P25819	Catalase-2 OS=Arabidopsis thaliana OX=3702 GN=CAT2 PE=1 SV=3	CAT2	141930	152552	122144	429672	275792	102570	40405.7	208998	168962	109959	52921.6	83867.5	368570	593716	71186.5	524614	340946	54110		17.1148	17.2189	16.8982	18.7129	18.0732	16.6462	15.3023	17.6731	17.3663	16.7466	15.6916	16.3558	18.4916	19.1794	16.1193	19.0009	18.3792	15.7236		-1.86572	-0.486077	-0.941234	0.428829	0.356217	-0.961348	-1.37059	-0.0614847	-0.198956
P25696	Bifunctional enolase 2/transcriptional activator OS=Arabidopsis thaliana OX=3702 GN=ENO2 PE=1 SV=1	LOS2	57188.5	49923.5	221433	26821.3	18553.6	219580	9697.12	7533.89	255955	333477	108981	211327	26558.8	22886.2	154823	10988.8	12174.4	118527		15.8034	15.6074	17.7565	14.7111	14.1794	17.7444	13.2433	12.8792	17.9655	18.3472	16.7337	17.6891	14.6969	14.4822	17.2403	13.4237	13.5716	16.8549		-3.1771	-2.09758	-0.0829383	-3.57296	-3.53759	0.136792	-3.42952	-4.85543	0.40024
P93014	30S ribosomal protein S5, chloroplastic OS=Arabidopsis thaliana OX=3702 GN=rps5 PE=2 SV=1	AT2G33800			95859.4			107690						111628			107517			84826.9				16.5486			16.7165						16.7683			16.7142			16.3722				-1.29082			-0.891079
O23212	Splicing factor U2af large subunit A OS=Arabidopsis thaliana OX=3702 GN=U2AF65A PE=1 SV=2	ATU2AF65A						165470												289926							17.3362												18.1453							-0.271388
Q7X659	Vacuolar protein sorting-associated protein 35A OS=Arabidopsis thaliana OX=3702 GN=VPS35A PE=1 SV=1	VPS35A			21543.6			80279.3			66070.9									48640.8				14.395			16.2927			16.0117									15.5699				-3.44448			-1.31486			-1.55357
P48491	Triosephosphate isomerase, cytosolic OS=Arabidopsis thaliana OX=3702 GN=CTIMC PE=1 SV=2	TPI			92574.4			133121			68744.4			107277			79551.8			80714.1				16.4983			17.0224			16.069			16.711			16.2796			16.3005				-1.34113			-0.58522			-1.49634
Q8LBI1	60S ribosomal protein L5-1 OS=Arabidopsis thaliana OX=3702 GN=ATL5 PE=1 SV=2	ATL5	339345	239420	112671	350985	278787	172895	103283	191217	101998	221251	279939	90326.4	140185	309771	92637.2	159445	171980	114618		18.3724	17.8692	16.7818	18.421	18.0888	17.3995	16.6562	17.5449	16.6382	17.7553	18.0948	16.4629	17.097	18.2408	16.4993	17.2827	17.3919	16.8065		-0.608147	0.164168	-1.05769	0.137	0.371803	-0.208059	-0.0166272	-0.189759	-0.927113
Q01667	Chlorophyll a-b binding protein 6, chloroplastic OS=Arabidopsis thaliana OX=3702 GN=LHCA1 PE=1 SV=1	LHCA1			217767			58106.2						53652.2						29498.7				17.7324			15.8264						15.7113						14.8484				-0.107025			-1.78119
P15458	2S seed storage protein 2 OS=Arabidopsis thaliana OX=3702 GN=AT2S2 PE=2 SV=1	SESA2			653373			211671			272934			196824			11452.7			7613.57				19.3175			17.6915			18.0582			17.5865			13.4834			12.8944				1.4781			0.0838685			0.492898
P34788	40S ribosomal protein S18 OS=Arabidopsis thaliana OX=3702 GN=RPS18A PE=1 SV=1	AT1G34030	1.14415e+06	119264	322786	152962	112640	285696	85146.4	232298	191857	199128	191934	266833	117911	392073	245207	109637	130518	208071		20.1258	16.8638	18.3002	17.2228	16.7814	18.1241	16.3777	17.8256	17.5497	17.6033	17.5502	18.0256	16.8473	18.5808	17.9036	16.7424	16.9939	17.6667		1.1453	-0.84122	0.460767	-1.06123	-0.935642	0.516521	-0.295206	0.0910017	-0.0156181
P42799	Glutamate-1-semialdehyde 2,1-aminomutase 1, chloroplastic OS=Arabidopsis thaliana OX=3702 GN=GSA1 PE=1 SV=1	GSA1			250052			164274			88879.5			259744			143255			83253.8				17.9319			17.3257			16.4396			17.9867			17.1282			16.3452				0.092416			-0.281851			-1.12573
O23290	60S ribosomal protein L36a OS=Arabidopsis thaliana OX=3702 GN=RPL36AA PE=3 SV=3	AT4G14320	458114	208210	545934	210775	220984	192463	60433.5	78606.5	179387	71938.1	210515	356799	193826	297488	206720	94109.6	104141	174725		18.8053	17.6677	19.0584	17.6853	17.7536	17.5542	15.8831	16.2624	17.4527	16.1345	17.6836	18.4448	17.5644	18.1825	17.6573	16.5221	16.6682	17.4147		-0.175191	-0.0373345	1.21892	-0.598705	0.0365759	-0.0533765	-0.789803	-1.47225	-0.11258
Q9FN48	Calcium sensing receptor, chloroplastic OS=Arabidopsis thaliana OX=3702 GN=CAS PE=1 SV=1	CaS			85372.9			59653.1			55601.6			117081			89124.2			51350.8				16.3815			15.8643			15.7628			16.8372			16.4435			15.6481				-1.45796			-1.74329			-1.80245
P56767	Photosystem I P700 chlorophyll a apoprotein A2 OS=Arabidopsis thaliana OX=3702 GN=psaB PE=3 SV=1	psaB	198219	139340	574158	208244	203954	537370	86180.4	1.07645e+06	220900	276633	287891	483594	114058	179730	419325	126814	83296.5	303100		17.5967	17.0883	19.1311	17.6679	17.6379	19.0356	16.3951	20.0378	17.753	18.0776	18.1352	18.8834	16.7994	17.4555	18.6777	16.9524	16.346	18.2094		-1.3838	-0.616763	1.29164	-0.616133	-0.0791195	1.42796	-0.277793	2.30323	0.187742
P61841	30S ribosomal protein S7, chloroplastic OS=Arabidopsis thaliana OX=3702 GN=rps7-A PE=1 SV=1	rps7	801883		264941			141560		77721.6	74237.4	75583.9		188581			119177			83684.3		19.613		18.0153			17.1111		16.246	16.1799	16.2058		17.5248			16.8627			16.3527		0.632493		0.175862			-0.49654		-1.48859	-1.38543
P15455	12S seed storage protein CRA1 OS=Arabidopsis thaliana OX=3702 GN=CRA1 PE=1 SV=2	CRA1			136071			18262.1			41142.7			20815.8										17.054			14.1566			15.3283			14.3454										-0.785452			-3.45104			-2.23694
Q9FMH8	Probable cysteine protease RD21B OS=Arabidopsis thaliana OX=3702 GN=RD21B PE=1 SV=1	AT5G43060												84930.2																			16.374
Q9LXG1	40S ribosomal protein S9-1 OS=Arabidopsis thaliana OX=3702 GN=RPS9B PE=1 SV=1	AT5G15200	775472	326331	194569	1.26041e+06	438266	283969	88241.4	266757	147622	297719	480797	135739	537098	1.06704e+06	229645	433317	436954	200944		19.5647	18.316	17.5699	20.2655	18.7414	18.1154	16.4292	18.0252	17.1715	18.1836	18.8751	17.0505	19.0348	20.0252	17.809	18.7251	18.7371	17.6164		0.584175	0.610958	-0.269528	1.98141	1.02444	0.507775	-0.243696	0.290552	-0.393747
P42734	Probable cinnamyl alcohol dehydrogenase 9 OS=Arabidopsis thaliana OX=3702 GN=CAD9 PE=2 SV=2	CAD9			122157			79813.9			86515.4			82812.4										16.8984			16.2844			16.4007			16.3376										-0.941074			-1.32324			-1.16462
Q9C5M0	Mitochondrial dicarboxylate/tricarboxylate transporter DTC OS=Arabidopsis thaliana OX=3702 GN=DTC PE=1 SV=1	AT5G19760			163926			106217						107725			46896.4			57322.3				17.3227			16.6967						16.717			15.5172			15.8068				-0.516768			-0.910942
Q96318	12S seed storage protein CRC OS=Arabidopsis thaliana OX=3702 GN=CRC PE=1 SV=1	CRU3			84294.5			41881			213174			44872.7										16.3632			15.354			17.7017			15.4535										-1.4763			-2.25359			0.13638
Q9SF53	60S ribosomal protein L35-1 OS=Arabidopsis thaliana OX=3702 GN=RPL35A PE=2 SV=1	AT3G09500	3.37249e+06	961165	300691	2.23588e+06	858430	244525	596546	667744	129613	721725	857830	220994	859286	3.08378e+06	246585	984238	389569	179555		21.6854	19.8744	18.1979	21.0924	19.7113	17.8996	19.1863	19.3489	16.9839	19.4611	19.7103	17.7537	19.7128	21.5563	17.9117	19.9086	18.5715	17.4541		2.70484	2.16941	0.358473	2.80836	1.99434	0.292022	2.51341	1.61432	-0.581437
O48737	Thioredoxin M1, chloroplastic OS=Arabidopsis thaliana OX=3702 GN=At1g03680 PE=2 SV=1	THM1			55938.6			95462.9			126318			97625.5			108254			43956.3				15.7716			16.5427			16.9467			16.575			16.7241			15.4238				-2.0679			-1.06495			-0.618589
O03986	Heat shock protein 90-4 OS=Arabidopsis thaliana OX=3702 GN=HSP90-4 PE=1 SV=1	Hsp81.4			129514			71904.5			85288.9			140643			107898			96088				16.9827			16.1338			16.3801			17.1017			16.7193			16.5521				-0.856702			-1.4738			-1.18522
Q9SRZ6	Cytosolic isocitrate dehydrogenase [NADP] OS=Arabidopsis thaliana OX=3702 GN=CICDH PE=1 SV=1	cICDH			128055			85377.4						116287			67256.7			75881.2				16.9664			16.3816						16.8273			16.0374			16.2115				-0.873044			-1.22603
Q9SCX3	Elongation factor 1-beta 2 OS=Arabidopsis thaliana OX=3702 GN=At5g19510 PE=1 SV=1	AT5G19510			259866			297503			105568			199780			176398			171082				17.9874			18.1825			16.6878			17.6081			17.4285			17.3843				0.147958			0.574947			-0.877478
O22795	50S ribosomal protein L28, chloroplastic OS=Arabidopsis thaliana OX=3702 GN=RPL28 PE=2 SV=2	AT2G33450	994302	397334	240844	280662	273639	182216	147814	214354	123294	422647	281853	141655	241784	477084	126213	135513		102067		19.9233	18.6	17.8777	18.0985	18.0619	17.4753	17.1734	17.7096	16.9117	18.6891	18.1046	17.112	17.8834	18.8639	16.9455	17.0481		16.6392		0.942785	0.894977	0.03829	-0.185574	0.34491	-0.132309	0.500563	-0.0249793	-0.653553
Q9M3C3	60S ribosomal protein L23a-2 OS=Arabidopsis thaliana OX=3702 GN=RPL23AB PE=2 SV=1	RPL23AB			183969			392546			142153			172232			176853			271511				17.4891			18.5825			17.1171			17.394			17.4322			18.0507				-0.350345			0.974905			-0.448206
P49211	60S ribosomal protein L32-1 OS=Arabidopsis thaliana OX=3702 GN=RPL32A PE=2 SV=2	AT4G18100	1.59791e+06	1.4295e+06	404586	1.90644e+06	1.55597e+06	321416	837585	798186	509361	809560	1.83144e+06	504342	1.51475e+06	1.61923e+06	209879	1308195	1.39192e+06	286129		20.6078	20.4471	18.6261	20.8625	20.5694	18.2941	19.6759	19.6064	18.9583	19.6268	20.8045	18.944	20.5306	20.6269	17.6792	20.3191	20.4086	18.1263		1.62722	2.74206	0.786636	2.5784	2.85238	0.686485	3.00301	1.87175	1.39304
Q9M158	Rhodanese-like domain-containing protein 4, chloroplastic OS=Arabidopsis thaliana OX=3702 GN=STR4 PE=1 SV=2	TROL			133127			90833.7			103470			99434.6			73670.2			72484				17.0224			16.4709			16.6589			16.6015			16.1688			16.1454				-0.817007			-1.13666			-0.906441
Q9LSB4	TSA1-like protein OS=Arabidopsis thaliana OX=3702 GN=NAI2 PE=1 SV=1	NAI2	12706.2	9600.15	53084.7	5728.63			1832.75	1451.49		111217	28200.4	78565.9	6424.04	3626.07	36692.9			19048.1		13.6332	13.2288	15.696	12.484			10.8398	10.5033		16.763	14.7834	16.2616	12.6493	11.8242	15.1632			14.2174		-5.3473	-4.47618	-2.14344	-5.80007			-5.83307	-7.23129
Q93VC7	30S ribosomal protein S1, chloroplastic OS=Arabidopsis thaliana OX=3702 GN=RPS1 PE=1 SV=1	RPS1			124243			93009.4			26873			91864.7			58872.5			29600.9				16.9228			16.5051			14.7139			16.4872			15.8453			14.8534				-0.916643			-1.10251			-2.85142
P21218	Protochlorophyllide reductase B, chloroplastic OS=Arabidopsis thaliana OX=3702 GN=PORB PE=1 SV=3	PORB	45078.9	56538.4	1.23244e+06		130755	1.0068e+06		32415.2	528231	41812.9	122149	621619	129182	248106	1.13021e+06	87178.1	147259	853009		15.4602	15.7869	20.2331		16.9965	19.9414		14.9844	19.0108	15.3517	16.8983	19.2457	16.979	17.9206	20.1082	16.4117	17.168	19.7022		-3.52037	-1.91807	2.39363		-0.720501	2.33375		-2.75023	1.44552
O22969	Uncharacterized protein At2g34160 OS=Arabidopsis thaliana OX=3702 GN=At2g34160 PE=1 SV=1	AT2G34160				72467.5	85190.5	194129	83405.4	110216	333697	4722.95			86461.6	89137.5	21447.4	138861	74829.1	310096					16.145	16.3784	17.5667	16.3479	16.75	18.3482	12.2055			16.3998	16.4437	14.3885	17.0833	16.1913	18.2424					-2.139	-1.3386	-0.0409387	-0.325011	-0.984644	0.782887
Q94B78	Glycine dehydrogenase (decarboxylating) 1, mitochondrial OS=Arabidopsis thaliana OX=3702 GN=GLDP1 PE=1 SV=2	GLDP1	138343	216778	225418			119578	4988.53	243531	103082	337383	185776	137724	47079.9	17398.9	134574	32374.9		68912		17.0779	17.7259	17.7822			16.8676	12.2844	17.8937	16.6534	18.364	17.5032	17.0714	15.5228	14.0867	17.038	14.9826		16.0725		-1.90265	0.0208422	-0.0572109			-0.740002	-4.38847	0.15913	-0.91186
Q9M5K3	Dihydrolipoyl dehydrogenase 1, mitochondrial OS=Arabidopsis thaliana OX=3702 GN=LPD1 PE=1 SV=2	mtLPD1			135556			105409			70658.5			140873			100995			58044.8				17.0485			16.6856			16.1086			17.104			16.6239			15.8249				-0.790919			-0.921955			-1.45672
Q9C9C6	60S ribosomal protein L6-2 OS=Arabidopsis thaliana OX=3702 GN=RPL6B PE=2 SV=1	AT1G74060	6.66649e+06	474525	257072	806062	423742	225295	149349	322435	156315	245254	593357	245741	334773	1.89611e+06	180268	339657	283606	180766		22.6685	18.8561	17.9718	19.6205	18.6928	17.7815	17.1883	18.2986	17.2541	17.9039	19.1785	17.9068	18.3528	20.8546	17.4598	18.3737	18.1135	17.4638		3.68796	1.15111	0.132361	1.33648	0.975824	0.17386	0.515464	0.564036	-0.311196
Q9FEF8	Probable mediator of RNA polymerase II transcription subunit 36b OS=Arabidopsis thaliana OX=3702 GN=MED36B PE=1 SV=1	FIB1			8698.45			236882			298342			9143.06			142625			264356				13.0865			17.8538			18.1866			13.1585			17.1219			18.0121				-4.75291			0.246209			0.621317
Q9M1X0	Ribosome-recycling factor, chloroplastic OS=Arabidopsis thaliana OX=3702 GN=RRF PE=2 SV=2	RRF
Q9MAP3	50S ribosomal protein L11, chloroplastic OS=Arabidopsis thaliana OX=3702 GN=RPL11 PE=2 SV=1	PRPL11			226632			194224			119865			280231			174328			107753				17.79			17.5674			16.8711			18.0963			17.4114			16.7174				-0.0494602			-0.0402386			-0.69424
Q96299	14-3-3-like protein GF14 mu OS=Arabidopsis thaliana OX=3702 GN=GRF9 PE=1 SV=2	GRF9			76245.4			79461.5						89604.2			64013.6			55313.1				16.2184			16.278						16.4513			15.9661			15.7553				-1.62109			-1.32963
P25697	Phosphoribulokinase, chloroplastic OS=Arabidopsis thaliana OX=3702 GN=At1g32060 PE=1 SV=1	PRK			58943.2			63256.2						69476.6			61299.8							15.847			15.9489						16.0842			15.9036							-1.99241			-1.65868
P56801	30S ribosomal protein S8, chloroplastic OS=Arabidopsis thaliana OX=3702 GN=rps8 PE=3 SV=1	rps8			179006			182309			112253			211914			126981			120305				17.4496			17.476			16.7764			17.6931			16.9543			16.8763				-0.389804			-0.131568			-0.7889
P56793	50S ribosomal protein L16, chloroplastic OS=Arabidopsis thaliana OX=3702 GN=rpl16 PE=3 SV=1	rpl16			238557			168260						139456			113927			55345.8				17.864			17.3603						17.0895			16.7978			15.7562				0.0245229			-0.247266
P42733	40S ribosomal protein S11-3 OS=Arabidopsis thaliana OX=3702 GN=RPS11C PE=2 SV=2	RPS11-BETA			93765.3			119452						109609			64465.4			103890				16.5168			16.8661						16.742			15.9762			16.6647				-1.32268			-0.741529
Q9XF91	Photosystem II 22 kDa protein, chloroplastic OS=Arabidopsis thaliana OX=3702 GN=PSBS PE=2 SV=1	NPQ4	551416	335668	176942	21365280	496032	206686	98929	606148	39974	76155.6	652056	208257	939546	5482353	163364	2.8904e+06	13882232	97756.7		19.0728	18.3567	17.4329	24.3488	18.9201	17.6571	16.5941	19.2093	15.2868	16.2167	19.3146	17.668	19.8416	22.3864	17.3177	21.4628	23.7267	16.5769		0.0922411	0.65166	-0.406537	6.06472	1.20307	0.0494818	-0.0787589	1.4747	-2.27852
P29525	Oleosin 18.5 kDa OS=Arabidopsis thaliana OX=3702 GN=At4g25140 PE=2 SV=1	OLEO1			660790			39429.1			78302.6			126510										19.3338			15.267			16.2568			16.9489										1.49438			-2.34063			-1.30852
Q03509	Calmodulin-6 OS=Arabidopsis thaliana OX=3702 GN=CAM6 PE=1 SV=2	CAM6	17230.6	12691	42322	169435	24825.8	273279	7493.67	24802		7955.05	9400.87	55142.4	5153.52	15913.8	54763.6	11772.5	26782.8	32615.6		14.0727	13.6315	15.3691	17.3704	14.5996	18.06	12.8715	14.5982		12.9577	13.1986	15.7509	12.3313	13.958	15.7409	13.5231	14.709	14.9933		-4.90786	-4.0735	-2.47033	-0.913679	-3.11745	0.452417	-3.80141	-3.13644
Q08770	60S ribosomal protein L10-2 OS=Arabidopsis thaliana OX=3702 GN=RPL10B PE=2 SV=2	RPL10B	479757	228141	296449	377224	230152	349500	90449.2	163736	229028	115275	372430	167798	217815	392186	169763	232150	317178	171453		18.8719	17.7996	18.1774	18.5251	17.8122	18.4149	16.4648	17.321	17.8052	16.8147	18.5066	17.3564	17.7327	18.5812	17.3732	17.8247	18.2749	17.3875		-0.108596	0.0945473	0.337974	0.241013	0.0952236	0.807334	-0.208044	-0.413603	0.239874
Q9FKW6	Ferredoxin--NADP reductase, leaf isozyme 1, chloroplastic OS=Arabidopsis thaliana OX=3702 GN=LFNR1 PE=1 SV=1	FNR1			72591.6			76046.6			47491.9			114618			44055.8			25628.2				16.1475			16.2146			15.5354			16.8065			15.427			14.6454				-1.69194			-1.393			-2.0299
P27202	Photosystem II 10 kDa polypeptide, chloroplastic OS=Arabidopsis thaliana OX=3702 GN=PSBR PE=1 SV=1	PSBR	251848		568197			529655	18707.1	137817	427537		89084.5	628506			488119			397038		17.9422		19.116			19.0147	14.1913	17.0724	18.7057		16.4429	19.2616			18.8969			18.5989		-1.03834		1.27658			1.4071	-2.48156	-0.662222	1.1404
O49006	Pectinesterase/pectinesterase inhibitor 3 OS=Arabidopsis thaliana OX=3702 GN=PME3 PE=1 SV=2	PME3	999244	204875		235105	292505	214059	284603	530902	159041	102210	66454.7	128628	175448	451383	189658	271130	43760.2	251055		19.9305	17.6444		17.8429	18.1581	17.7076	18.1186	19.0181	17.279	16.6412	16.0201	16.9728	17.4207	18.784	17.533	18.0486	15.4173	17.9376		0.949938	-0.060633		-0.441104	0.441097	0.100049	1.44572	1.28347	-0.28625
Q9M9W1	60S ribosomal protein L22-2 OS=Arabidopsis thaliana OX=3702 GN=RPL22B PE=2 SV=1	AT3G05560	995691	147551	563009	401489	165108	561033	52860.8	43172.5	319833	24107.3	274827	465507	138626	489949	388900	231345	229652	456132		19.9253	17.1709	19.1028	18.615	17.3331	19.0977	15.6899	15.3978	18.287	14.5572	18.0682	18.8284	17.0808	18.9023	18.569	17.8197	17.8091	18.7991		0.944799	-0.534166	1.26335	0.330952	-0.383949	1.49013	-0.982956	-2.33679	0.721669
P42763	Dehydrin ERD14 OS=Arabidopsis thaliana OX=3702 GN=ERD14 PE=1 SV=1	ERD14			241874			317392			383833			236942			276168			199313				17.8839			18.2759			18.5501			17.8542			18.0752			17.6047				0.0444441			0.668309			0.984826
Q9LER7	50S ribosomal protein 5, chloroplastic OS=Arabidopsis thaliana OX=3702 GN=PSRP5 PE=1 SV=1	PSRP5	2.57371e+06	530030	170174	644421	493119	222178	165343	216916	117899	282496	683294	210368	262832	1.12289e+06	216654	245040	197763	136593		21.2954	19.0157	17.3766	19.2976	18.9116	17.7614	17.3351	17.7268	16.8472	18.1079	19.3821	17.6826	18.0038	20.0988	17.725	17.9027	17.5934	17.0595		2.31488	1.3107	-0.462804	1.0136	1.19457	0.153762	0.662234	-0.00783618	-0.718099
Q94AY3	E3 ubiquitin protein ligase DRIP2 OS=Arabidopsis thaliana OX=3702 GN=DRIP2 PE=1 SV=1	DRIP2										179596	166232		479108	420723	133790	346242	428946	163249											17.4544	17.3428		18.87	18.6825	17.0296	18.4014	18.7104	17.3167
Q56ZI2	Patellin-2 OS=Arabidopsis thaliana OX=3702 GN=PATL2 PE=1 SV=2	PATL2			52918.3			51129.4			53709.2			49100.1			47857.6			51172.5				15.6915			15.6419			15.7129			15.5834			15.5465			15.6431				-2.14797			-1.96573			-1.85241
Q9CAV0	40S ribosomal protein S3a-1 OS=Arabidopsis thaliana OX=3702 GN=RPS3AA PE=1 SV=3	AT3G04840	545861	331930	88326.7	315907	355530	87108.9	299811	427334		462946	341127	72642	346867	420442	98400	376949	262426	81419.9		19.0582	18.3405	16.4306	18.2691	18.4396	16.4105	18.1937	18.705		18.8205	18.3799	16.1485	18.404	18.6815	16.5864	18.524	18.0016	16.3131		0.077635	0.635502	-1.40889	-0.0149074	0.722607	-1.19707	1.52083	0.97039
Q9ZVL6	UPF0603 protein At1g54780, chloroplastic OS=Arabidopsis thaliana OX=3702 GN=At1g54780 PE=1 SV=1	TLP18.3			256796			131761			110863			219979			194024			142287				17.9703			17.0076			16.7584			17.747			17.5659			17.1184				0.130814			-0.600029			-0.806875
Q9SSB5	26S proteasome regulatory subunit 7 homolog A OS=Arabidopsis thaliana OX=3702 GN=RPT1A PE=1 SV=1	RPT1A						158924			141285			46083.5			81289.4			101761							17.278			17.1082			15.492			16.3108			16.6348							-0.329624			-0.457048
P49637	60S ribosomal protein L27a-3 OS=Arabidopsis thaliana OX=3702 GN=RPL27AC PE=2 SV=2	AT1G70600	66442	30439.2	143953	27322.5	25880.5	160390	7969.54	16401.4	95492.5	30078.6	36667.2	156821	26069.6	61895.4	169758	23296.7	15818.2	173402		16.0198	14.8936	17.1352	14.7378	14.6596	17.2912	12.9603	14.0015	16.5431	14.8765	15.1622	17.2588	14.6701	15.9175	17.3731	14.5078	13.9493	17.4038		-2.96073	-2.81137	-0.704217	-3.54625	-3.05743	-0.316376	-3.71258	-3.73309	-1.02219
Q9LIA8	UDP-glucose 6-dehydrogenase 2 OS=Arabidopsis thaliana OX=3702 GN=UGD2 PE=1 SV=1	AT3G29360			29374.5			54267.1			39213.3			29661.4			10115.9			14023				14.8423			15.7278			15.2591			14.8563			13.3043			13.7755				-2.99717			-1.87981			-2.30624
Q9SFU1	60S ribosomal protein L13a-1 OS=Arabidopsis thaliana OX=3702 GN=RPL13AA PE=2 SV=1	AT3G07110			38724			28445.7						65144.1			29545.2			16911.5				15.2409			14.7959						15.9913			14.8506			14.0457				-2.59851			-2.81167
Q8LAH8	Nucleoside diphosphate kinase IV, chloroplastic/mitochondrial OS=Arabidopsis thaliana OX=3702 GN=NDK4 PE=1 SV=2	AT4G23900			266043			277659			185857			231557			173072			273720				18.0213			18.083			17.5038			17.821			17.401			18.0623				0.18185			0.475358			-0.0614596
Q9SFH9	Delta-aminolevulinic acid dehydratase 1, chloroplastic OS=Arabidopsis thaliana OX=3702 GN=HEMB1 PE=2 SV=1	HEMB1			131725			95591.1			26889.7			147088			58597.3			46050.4				17.0072			16.5446			14.7148			17.1663			15.8385			15.4909				-0.832286			-1.06301			-2.85053
Q8W585	ATP-dependent zinc metalloprotease FTSH 8, chloroplastic OS=Arabidopsis thaliana OX=3702 GN=FTSH8 PE=1 SV=1	FTSH8			173659	40367.3	50144.1	112482		161741	53718.8	126173	105827	121456		57992.4	85538.6			68417.5				17.4059	15.3009	15.6138	16.7793		17.3033	15.7131	16.945	16.6914	16.8901		15.8236	16.3843			16.0621				-0.43355	-2.98315	-2.10321	-0.828257		-0.431289	-1.85215
P56802	30S ribosomal protein S11, chloroplastic OS=Arabidopsis thaliana OX=3702 GN=rps11 PE=3 SV=1	rps11						176274																			17.4275																			-0.18014
P16181	40S ribosomal protein S11-1 OS=Arabidopsis thaliana OX=3702 GN=RPS11A PE=2 SV=1	EMB1080	133137	105289	220535	116520	117739	163533	65974.8	114624		145482	208155	67663	124771	140584	86034.2	127213		93520.6		17.0226	16.684	17.7506	16.8302	16.8452	17.3192	16.0096	16.8065		17.1505	17.6673	16.0461	16.9289	17.1011	16.3926	16.9569		16.513		-1.95798	-1.02102	-0.0888032	-1.45384	-0.871766	-0.288375	-0.663238	-0.928069
P42798	40S ribosomal protein S15a-1 OS=Arabidopsis thaliana OX=3702 GN=RPS15AA PE=2 SV=2	RPS15A			210397			214030			155706			176927			153525			170361				17.6828			17.7075			17.2485			17.4328			17.2281			17.3782				-0.156699			0.0998568			-0.316825
Q9C7N4	GDSL esterase/lipase At1g29670 OS=Arabidopsis thaliana OX=3702 GN=At1g29670 PE=2 SV=1	AT1G29670			20911.1	69244.9	38790.8	64933.4	45449.6	33313.1	82320.3	24898.8		28625.8	66968.5	82851.1	70372.1	51300.8	44152.4	97859.8				14.352	16.0794	15.2434	15.9867	15.472	15.0238	16.329	14.6038		14.805	16.0312	16.3382	16.1027	15.6467	15.4302	16.5784				-3.48747	-2.20463	-2.47358	-1.62092	-1.20089	-2.71081	-1.23633
Q42589	Non-specific lipid-transfer protein 1 OS=Arabidopsis thaliana OX=3702 GN=LTP1 PE=2 SV=1	LP1	9.4721e+06	521315	345757	453497	449414	570162	473140	844781	524908	312210	753233	382577	559875	1.91257e+06	576799	620009	520646	487991		23.1753	18.9918	18.3994	18.7907	18.7777	19.121	18.8519	19.6882	19.0017	18.2522	19.5227	18.5454	19.0947	20.8671	19.1377	19.2419	18.9899	18.8965		4.19471	1.28678	0.559947	0.506684	1.06068	1.51341	2.17904	1.9536	1.43641
Q9LYK9	40S ribosomal protein S26-3 OS=Arabidopsis thaliana OX=3702 GN=RPS26C PE=2 SV=1	AT3G56340	225215	54832.9	384171	216855	89566	309789		63253.1	259927	18921	168064	231133	167542	424960	233925	178581	194388	232737		17.7809	15.7428	18.5514	17.7264	16.4507	18.2409		15.9488	17.9877	14.2077	17.3587	17.8184	17.3542	18.697	17.8357	17.4462	17.5686	17.8283		-1.1996	-1.96226	0.711937	-0.557675	-1.26634	0.633327		-1.78577	0.422458
P27521	Chlorophyll a-b binding protein 4, chloroplastic OS=Arabidopsis thaliana OX=3702 GN=LHCA4 PE=1 SV=1	LHCA4	166418	179307	455785	416825	181458	334043	44032.9	192538	159310	37924.5	337807	289485	281204	440504	282442	225012	336185	213920		17.3444	17.4521	18.798	18.6691	17.4693	18.3497	15.4263	17.5548	17.2815	15.2108	18.3658	18.1431	18.1013	18.7488	18.1076	17.7796	18.3589	17.7067		-1.63609	-0.252942	0.958542	0.385034	-0.247724	0.742076	-1.24657	-0.17983	-0.283818
P56792	50S ribosomal protein L14, chloroplastic OS=Arabidopsis thaliana OX=3702 GN=rpl14 PE=3 SV=1	rpl14						105700						123705													16.6896						16.9165													-0.917975
Q8W493	Ferredoxin--NADP reductase, leaf isozyme 2, chloroplastic OS=Arabidopsis thaliana OX=3702 GN=LFNR2 PE=1 SV=1	FNR2			125143			94822			30744.9			139155			72731.2			24621.7				16.9332			16.5329			14.9081			17.0863			16.1503			14.5876				-0.906237			-1.07466			-2.65723
Q9XF88	Chlorophyll a-b binding protein CP29.2, chloroplastic OS=Arabidopsis thaliana OX=3702 GN=LHCB4.2 PE=1 SV=1	LHCB4.2	149515	53100.9	106002	79863.9	67055.4	77306.1	33057.3	1.61722e+06	57636.5	150297	112093	62208.6	78498.5	65686	48582.9	50839.4	45010.1	27121.7		17.1899	15.6964	16.6937	16.2853	16.0331	16.2383	15.0127	20.6251	15.8147	17.1975	16.7743	15.9248	16.2604	16.0033	15.5682	15.6337	15.458	14.7272		-1.7906	-2.00857	-1.14572	-1.99879	-1.68394	-1.3693	-1.66018	2.89047	-1.7506
Q8LB10	ATP-dependent Clp protease proteolytic subunit-related protein 4, chloroplastic OS=Arabidopsis thaliana OX=3702 GN=CLPR4 PE=1 SV=1	CLPR4			172279			110656						167759			80650.9			74809.7				17.3944			16.7557						17.356			16.2994			16.1909				-0.445067			-0.851877
Q38946	Glutamate dehydrogenase 2 OS=Arabidopsis thaliana OX=3702 GN=GDH2 PE=1 SV=1	GDH2						75800.7									21998.7			125215							16.2099									14.4251			16.934							-1.39767
P43286	Aquaporin PIP2-1 OS=Arabidopsis thaliana OX=3702 GN=PIP2-1 PE=1 SV=1	PIP2A			457354			459085			451633			206758			211010			446404				18.803			18.8084			18.7848			17.6576			17.687			18.768				0.963501			1.20081			1.2195
Q43292	60S ribosomal protein L37-2 OS=Arabidopsis thaliana OX=3702 GN=RPL37B PE=3 SV=2	AT1G52300	541700		120320	163587	114491	97734.3	138069	96762.4	63786.8	65658.9	130527	185309	159619	272687	201466	194970	182951	128073		19.0471		16.8765	17.3197	16.8049	16.5766	17.075	16.5622	15.961	16.0027	16.994	17.4996	17.2843	18.0569	17.6202	17.5729	17.4811	16.9666		0.0665947		-0.962931	-0.964353	-0.912133	-1.03102	0.402164	-1.17246	-1.60432
F4JQG6	Vicilin-like seed storage protein At4g36700 OS=Arabidopsis thaliana OX=3702 GN=At4g36700 PE=3 SV=1	AT4G36700
Q8RXE9	Tryptophan--tRNA ligase, chloroplastic/mitochondrial OS=Arabidopsis thaliana OX=3702 GN=OVA4 PE=1 SV=1	OVA4			98252.9			50498.2			40690.4			87526.6			62231.3			28826.2				16.5842			15.6239			15.3124			16.4174			15.9254			14.8151				-1.25524			-1.98365			-2.25289
Q8S9J6	Aspartyl protease family protein At5g10770 OS=Arabidopsis thaliana OX=3702 GN=At5g10770 PE=2 SV=1	AT5G10770			91430.3									83562.7			26505.9							16.4804									16.3506			14.694							-1.35907
P20649	ATPase 1, plasma membrane-type OS=Arabidopsis thaliana OX=3702 GN=AHA1 PE=1 SV=3	HA1	70032.1	42515.9	74144.9	51904.9	46973	126968	59050.3	133556	40905.7	64010.6	54432.6	45287.4	48983.5	71844.3		55081.8	46866.3	108332		16.0957	15.3757	16.1781	15.6636	15.5195	16.9541	15.8497	17.0271	15.32	15.966	15.7322	15.4668	15.58	16.1326		15.7493	15.5163	16.7251		-2.88481	-2.3293	-1.66139	-2.62047	-2.19746	-0.653494	-0.823209	-0.707526	-2.24528
Q42431	Oleosin 20.3 kDa OS=Arabidopsis thaliana OX=3702 GN=OL2 PE=2 SV=1	OLEO4			1.1411e+06			102723			239235			170769										20.122			16.6484			17.8681			17.3817										2.28254			-0.959202			0.302777
P25873	50S ribosomal protein L15, chloroplastic OS=Arabidopsis thaliana OX=3702 GN=RPL15 PE=1 SV=2	RPL15	200218	134376	277813	119125	99598.1	210218	45017.8	124725	155498	126816	166359	231157	58418.6	151533	195002	41905.2		123908		17.6112	17.0359	18.0838	16.8621	16.6038	17.6815	15.4582	16.9284	17.2465	16.9524	17.3439	17.8185	15.8341	17.2093	17.5731	15.3548		16.9189		-1.36933	-0.669104	0.244304	-1.42193	-1.11317	0.073927	-1.21466	-0.806219	-0.318752
Q9SKP6	Triosephosphate isomerase, chloroplastic OS=Arabidopsis thaliana OX=3702 GN=TIM PE=1 SV=1	TIM	136670	115735	52349.1	7913.75	38187.8		21116.3	16274.7	73846	459139	220867	77360.8	56447.4	48481.8		27201.3	26582.9			17.0603	16.8205	15.6759	12.9501	15.2208		14.3661	13.9903	16.1722	18.8086	17.7528	16.2393	15.7846	15.5652		14.7314	14.6982			-1.9202	-0.884555	-2.16357	-5.3339	-2.49618		-2.3068	-3.74427	-1.39306
Q8L719	THO complex subunit 4B OS=Arabidopsis thaliana OX=3702 GN=ALY2 PE=1 SV=1	AT5G02530			357229			265633			430863			159277			174692			232317				18.4465			18.0191			18.7169			17.2812			17.4145			17.8257				0.607039			0.411479			1.15158
P82715	PsbP domain-containing protein 5, chloroplastic OS=Arabidopsis thaliana OX=3702 GN=PPD5 PE=1 SV=3	AT5G11450			71077.1			64187.2			43265.6			85835.3			74081.3			53760.7				16.1171			15.97			15.4009			16.3893			16.1768			15.7143				-1.72235			-1.6376			-2.16436
P38666	60S ribosomal protein L24-2 OS=Arabidopsis thaliana OX=3702 GN=RPL24B PE=1 SV=2	STV1	4.44048e+06	538178	119734	648398	504583	141731	361011	498418	95951.8	536681	689292	122503	482610	1.20136e+06	147491	441154	333303	132893		22.0823	19.0377	16.8695	19.3065	18.9447	17.1128	18.4617	18.927	16.55	19.0337	19.3948	16.9025	18.8805	20.1962	17.1703	18.7509	18.3465	17.0199		3.10175	1.33271	-0.969973	1.02247	1.22773	-0.494804	1.78882	1.19238	-1.01527
Q39182	Defensin-like protein 2 OS=Arabidopsis thaliana OX=3702 GN=PDF2.2 PE=2 SV=1	LCR69	1.85866e+06		75136.6	107635		518996			729380			245066		724606	485574	19971.8	27962.1	634559		20.8258		16.1972	16.7158		18.9854			19.4763			17.9028		19.4668	18.8893	14.2857	14.7712	19.2754		1.84529		-1.64222	-1.56826		1.37777			1.91102
Q9SSS9	ATP synthase subunit delta, chloroplastic OS=Arabidopsis thaliana OX=3702 GN=ATPD PE=1 SV=1	ATPD	240726	187393	576082	228157	139823	390708	46756	215993	193244	189700	359354	396070	201361	238914	298894	76857.1	4383.47	165812		17.877	17.5157	19.1359	17.7997	17.0932	18.5757	15.5129	17.7206	17.5601	17.5334	18.455	18.5954	17.6194	17.8661	18.1893	16.2299	12.0979	17.3392		-1.1035	-0.189309	1.29646	-0.484378	-0.623761	0.968133	-1.16	-0.0139898	-0.00523131
Q9XF89	Chlorophyll a-b binding protein CP26, chloroplastic OS=Arabidopsis thaliana OX=3702 GN=LHCB5 PE=1 SV=1	LHCB5	1.87337e+06	1.09818e+06	789508	1.01069e+06	994013	614691	343661	4.78176e+06	487663	2.30025e+06	1.57447e+06	826063	1.01887e+06	997036	437879	552063	457583	334250		20.8372	20.0667	19.5906	19.9469	19.9229	19.2295	18.3906	22.1891	18.8955	21.1334	20.5864	19.6559	19.9585	19.9273	18.7402	19.0745	18.8037	18.3506		1.85667	2.36166	1.75114	1.66286	2.2059	1.6219	1.71776	4.4545	1.33023
P56761	Photosystem II D2 protein OS=Arabidopsis thaliana OX=3702 GN=psbD PE=1 SV=3	psbD	134902	70047.1	1.43891e+06	158768	37701.4	1.03721e+06	40725	100866	667743	119466	97205.5	1.01577e+06	41674	136517	638457	65795.5	59668.1	275635		17.0416	16.096	20.4565	17.2766	15.2023	19.9843	15.3136	16.6221	19.3489	16.8662	16.5687	19.9541	15.3469	17.0587	19.2842	16.0057	15.8647	18.0724		-1.93899	-1.60898	2.61709	-1.00749	-2.51467	2.37668	-1.35924	-1.11253	1.78364
Q9LY66	50S ribosomal protein L1, chloroplastic OS=Arabidopsis thaliana OX=3702 GN=RPL1 PE=1 SV=1	AT3G63490			155578			80421.1			54437.7			111710			82052.6			42945.1				17.2473			16.2953			15.7323			16.7694			16.3243			15.3902				-0.592173			-1.31231			-1.83297
P56779	Cytochrome b559 subunit alpha OS=Arabidopsis thaliana OX=3702 GN=psbE PE=1 SV=4	psbE		13028.3		44759.1	18034.5	100526		363391			16125.4	48193	18697.6	32357.2			14049.3				13.6694		15.4499	14.1385	16.6172		18.4712			13.977	15.5565	14.1906	14.9818			13.7782				-4.03565		-2.83415	-3.57853	-0.990392		0.73655
O23049	50S ribosomal protein L6, chloroplastic OS=Arabidopsis thaliana OX=3702 GN=RPL6 PE=2 SV=1	emb2394	606209	127730	152853	82091.7	72060.4	87316.2	33929.3	129994	74862	120876	122389	135095		131643	109717	54298.7	47502.6	80801		19.2095	16.9627	17.2218	16.3249	16.1369	16.414	15.0502	16.9881	16.1919	16.8832	16.9011	17.0436		17.0063	16.7434	15.7286	15.5357	16.3021		0.228917	-0.742279	-0.617666	-1.9591	-1.58008	-1.19364	-1.62262	-0.746527	-1.37335
P34791	Peptidyl-prolyl cis-trans isomerase CYP20-3, chloroplastic OS=Arabidopsis thaliana OX=3702 GN=CYP20-3 PE=1 SV=1	ROC4	273908	257524	417023	163811	174337	369702	64501.3	1.11971e+06	245276	741163	352411	292332	210646	173876	190873	100966	70434.9	29451		18.0633	17.9743	18.6698	17.3217	17.4115	18.496	15.977	20.0947	17.904	19.4994	18.4269	18.1572	17.6845	17.4077	17.5423	16.6235	16.104	14.846		-0.917209	0.269333	0.830317	-0.962372	-0.305482	0.888408	-0.695824	2.36008	0.338756
Q9C9W5	Glycerate dehydrogenase HPR, peroxisomal OS=Arabidopsis thaliana OX=3702 GN=HPR PE=1 SV=1	HPR	120758	106794		62921.1	46549.7	61167.6	7139.87	127340		299282	136578	64447.2	15287.7	80706.2	47178	43565.3	7747.48	26649.3		16.8818	16.7045		15.9413	15.5065	15.9005	12.8017	16.9583		18.1911	17.0594	15.9758	13.9001	16.3004	15.5258	15.4109	12.9195	14.7018		-2.09878	-1.00055		-2.34279	-2.21052	-1.70712	-3.87118	-0.776293
Q9LZX1	Protein LURP-one-related 15 OS=Arabidopsis thaliana OX=3702 GN=At5g01750 PE=1 SV=1	AT5G01750						57073.6						57280.6						47045							15.8005						15.8058						15.5218							-1.80706
Q9ZP05	Malate dehydrogenase 2, peroxisomal OS=Arabidopsis thaliana OX=3702 GN=PMDH2 PE=1 SV=1	PMDH2	87071.9	59992.1	56435.1	19812.9	18498.4	82125.1	9487.11	8950.37		428511	114779	120237	26179.1	27361.4	101135	16319.4	15816.5	42493.1		16.4099	15.8725	15.7843	14.2742	14.1751	16.3255	13.2118	13.1277		18.709	16.8085	16.8755	14.6761	14.7399	16.6259	13.9943	13.9491	15.3749		-2.57062	-1.83253	-2.05515	-4.00989	-3.54189	-1.28206	-3.46111	-4.60688
P29514	Tubulin beta-6 chain OS=Arabidopsis thaliana OX=3702 GN=TUBB6 PE=2 SV=1	TUB6	78371.6	46669		122928	37438.1		23974.5	14126.1		36632.9	97081.8		78598.4	180053		48064.7	64523.5			16.258	15.5102		16.9074	15.1922		14.5492	13.7861		15.1609	16.5669		16.2622	17.4581		15.5527	15.9775			-2.7225	-2.19484		-1.3766	-2.52478		-2.12365	-3.94854
Q96262	Plasma membrane-associated cation-binding protein 1 OS=Arabidopsis thaliana OX=3702 GN=PCAP1 PE=1 SV=1	PCAP1						188368			129443			137511			110107			202952							17.5232			16.982			17.0692			16.7485			17.6308							-0.0844057			-0.583331
P56766	Photosystem I P700 chlorophyll a apoprotein A1 OS=Arabidopsis thaliana OX=3702 GN=psaA PE=2 SV=1	psaA			355780			277438			151730			250251			286634			184481				18.4406			18.0818			17.2111			17.933			18.1288			17.4931				0.601176			0.47421			-0.354145
O82221	Probable small nuclear ribonucleoprotein G OS=Arabidopsis thaliana OX=3702 GN=At2g23930 PE=3 SV=1	SNRNP-G						48461.2						45591.6													15.5645						15.4765													-2.04306
Q9FLN4	50S ribosomal protein L27, chloroplastic OS=Arabidopsis thaliana OX=3702 GN=RPL27 PE=2 SV=1	RPL27	3.60462e+06	425940	793118	296499	217857	609136	58610.4	110238	481846	112696	365069	766702	222164	1.33848e+06	576720	130876		427276		21.7814	18.7003	19.5972	18.1777	17.733	19.2164	15.8389	16.7503	18.8782	16.7821	18.4778	19.5483	17.7613	20.3522	19.1375	16.9978		18.7048		2.80088	0.995274	1.75772	-0.10638	0.0160169	1.60881	-0.833997	-0.984357	1.31292
Q9SQI8	Dihydrolipoyllysine-residue acetyltransferase component 4 of pyruvate dehydrogenase complex, chloroplastic OS=Arabidopsis thaliana OX=3702 GN=LTA2 PE=2 SV=1	LTA2			63848.2			127057						103704			81705.6			72386.8				15.9624			16.9551						16.6621			16.3181			16.1434				-1.87709			-0.652478
O82628	V-type proton ATPase subunit G1 OS=Arabidopsis thaliana OX=3702 GN=VHA-G1 PE=1 SV=1	VMA10			118610			70188.1			82915.4						63552.4							16.8559			16.0989			16.3394						15.9557							-0.98359			-1.50866			-1.22594
O65502	Protein HIGH CHLOROPHYLL FLUORESCENCE PHENOTYPE 244, chloroplastic OS=Arabidopsis thaliana OX=3702 GN=HCF244 PE=1 SV=1	AT4G35250
Q9SY09	Small nuclear ribonucleoprotein SmD1b OS=Arabidopsis thaliana OX=3702 GN=SMD1B PE=3 SV=1	AT4G02840			52203.9			168071						48116			128440			70615.6				15.6719			17.3587						15.5542			16.9707			16.1077				-2.16758			-0.248886
Q9T076	Early nodulin-like protein 2 OS=Arabidopsis thaliana OX=3702 GN=At4g27520 PE=1 SV=1	ENODL2			131605			126838			80979.3			96616.9			81366.6			72780.2				17.0059			16.9526			16.3053			16.56			16.3121			16.1513				-0.833596			-0.654969			-1.26003
Q93VP3	Eukaryotic translation initiation factor 5A-2 OS=Arabidopsis thaliana OX=3702 GN=ELF5A-2 PE=1 SV=1	FBR12	1.71204e+06			127814		57999.6	72983.8	216536		153930		53989.4	178616	297325	57877.7	88764.8		39797.4		20.7073			16.9637		15.8238	16.1553	17.7242		17.2319		15.7204	17.4465	18.1817	15.8207	16.4377		15.2804		1.72675			-1.32036		-1.78384	-0.517576	-0.0103694
Q8LER3	Probable xyloglucan endotransglucosylase/hydrolase protein 7 OS=Arabidopsis thaliana OX=3702 GN=XTH7 PE=2 SV=2	XTH7			67233.7			52905.4						40008.2			35379.8							16.0369			15.6911						15.288			15.1106							-1.80255			-1.91647
Q9SZN1	V-type proton ATPase subunit B2 OS=Arabidopsis thaliana OX=3702 GN=VHA-B2 PE=1 SV=1	AT4G38510			158588			66591.7						98069.2			46613.3			69557.5				17.2749			16.0231						16.5815			15.5085			16.0859				-0.564525			-1.58454
P36397	ADP-ribosylation factor 1 OS=Arabidopsis thaliana OX=3702 GN=ARF1 PE=1 SV=2	ARF1A1C	12646		116273	193201	35222.2	114109		38596.5	38909.4		32302.9	43281.8	39580.9	103681	39013.3	83154.1		27814.9		13.6264		16.8272	17.5597	15.1042	16.8001		15.2362	15.2478		14.9794	15.4015	15.2725	16.6618	15.2517	16.3435		14.7636		-5.35415		-1.01229	-0.724304	-2.61281	-0.807543		-2.49843	-2.31746
Q944I4	D-glycerate 3-kinase, chloroplastic OS=Arabidopsis thaliana OX=3702 GN=GLYK PE=1 SV=2	AT1G80380			80377.5						209907			90391.4			47900							16.2945						17.6794			16.4639			15.5477							-1.54495						0.114098
Q9T043	60S ribosomal protein L14-2 OS=Arabidopsis thaliana OX=3702 GN=RPL14B PE=1 SV=1	AT4G27090	1.45363e+06	129094	201534	195554	140300	211266	75523.1	156737	66179.4	182779	199383	180765	106303	365182	85159	117517	133581	104646		20.4712	16.9781	17.6207	17.5772	17.0982	17.6887	16.2046	17.258	16.0141	17.4797	17.6052	17.4638	16.6978	18.4783	16.3779	16.8425	17.0274	16.6752		1.49069	-0.726949	-0.218787	-0.706837	-0.618851	0.0811015	-0.468235	-0.476628	-1.5512
Q9C5C2	Myrosinase 2 OS=Arabidopsis thaliana OX=3702 GN=TGG2 PE=1 SV=1	TGG2		76941.6	153720	146862	174436	216304		233286	311682	34273.8	107043	102569	98103.5	112952	278361	110182		284152			16.2315	17.2299	17.1641	17.4123	17.7227		17.8317	18.2497	15.0648	16.7078	16.6462	16.582	16.7854	18.0866	16.7495		18.1163			-1.47354	-0.609506	-1.11995	-0.304662	0.115104		0.0971237	0.684423
Q9LZH9	60S ribosomal protein L7a-2 OS=Arabidopsis thaliana OX=3702 GN=RPL7AB PE=2 SV=1	AT3G62870			67816.5			102840			82231.6			58235.3			70594.6			71591.1				16.0493			16.65			16.3274			15.8296			16.1073			16.1275				-1.7901			-0.95756			-1.23789
P41916	GTP-binding nuclear protein Ran-1 OS=Arabidopsis thaliana OX=3702 GN=RAN1 PE=1 SV=1	RAN-1	148225	84574.1	240640	137858	115346	264273	57965.5	152248	286346	81661.1	180088	199209	150764	164573	217150	128111	71965	227023		17.1774	16.3679	17.8765	17.0728	16.8156	18.0117	15.8229	17.2161	18.1274	16.3174	17.4583	17.6039	17.2019	17.3284	17.7283	16.967	16.135	17.7925		-1.80311	-1.33709	0.0370638	-1.21123	-0.90139	0.40407	-0.849958	-0.518548	0.562109
Q9SZD4	26S proteasome regulatory subunit 4 homolog A OS=Arabidopsis thaliana OX=3702 GN=RPT2A PE=1 SV=1	RPT2a						124588			45343.4						15364.2			28729.1							16.9268			15.4686						13.9073			14.8102							-0.680791			-2.09669
Q949U7	Peroxiredoxin-2E, chloroplastic OS=Arabidopsis thaliana OX=3702 GN=PRXIIE PE=1 SV=2	AT3G52960			141777			90191.8			69019.1			93799.8			68360.6			46822.5				17.1133			16.4607			16.0747			16.5173			16.0609			15.5149				-0.72619			-1.14689			-1.49058
P50883	60S ribosomal protein L12-1 OS=Arabidopsis thaliana OX=3702 GN=RPL12A PE=2 SV=2	AT2G37190			217495			291054			346169			216964			242105			208246				17.7306			18.1509			18.4011			17.7271			17.8853			17.6679				-0.108829			0.54333			0.835824
Q9FGY1	Beta-D-xylosidase 1 OS=Arabidopsis thaliana OX=3702 GN=BXL1 PE=1 SV=1	BXL1			75656			72044.1			49774.8			86308			29692.2			40727.4				16.2072			16.1366			15.6031			16.3972			14.8578			15.3137				-1.63228			-1.471			-1.96217
Q9SW21	Acyl carrier protein 4, chloroplastic OS=Arabidopsis thaliana OX=3702 GN=ACP4 PE=2 SV=1	ACP4
Q9ZSK4	Actin-depolymerizing factor 3 OS=Arabidopsis thaliana OX=3702 GN=ADF3 PE=1 SV=1	ADF3			66732.1						82514.1			53948.5			57168.2			32331.4				16.0261						16.3324			15.7193			15.8029			14.9806				-1.81336						-1.23294
O04318	Nitrile-specifier protein 3 OS=Arabidopsis thaliana OX=3702 GN=NSP3 PE=2 SV=1	NSP3			334156			153196			132196			210747			104909			102772				18.3502			17.225			17.0123			17.6852			16.6788			16.6491				0.510709			-0.382575			-0.55297
P60039	60S ribosomal protein L7-3 OS=Arabidopsis thaliana OX=3702 GN=RPL7C PE=2 SV=1	AT2G44120	930657	310327	327310	420911	315846	329913	163298	295364	182241	314595	224467	287981	274262	497220	242390	289045	112246	223122		19.8279	18.2434	18.3203	18.6832	18.2689	18.3317	17.3171	18.1721	17.4755	18.2631	17.7761	18.1356	18.0652	18.9235	17.887	18.1409	16.7763	17.7675		0.847351	0.538412	0.480848	0.399108	0.551859	0.724127	0.644279	0.437522	-0.0898009
P29511	Tubulin alpha-6 chain OS=Arabidopsis thaliana OX=3702 GN=TUBA6 PE=1 SV=1	TUA6	659389	504069	66884.9	849249	549504	103258	434530	822204	337678	1.08984e+06	1.14749e+06	74862.4	862843	1.02408e+06	78933.4	648526	700740	46043.8		19.3308	18.9433	16.0294	19.6958	19.0678	16.6559	18.7291	19.6491	18.3653	20.0557	20.13	16.192	19.7187	19.9659	16.2683	19.3068	19.4185	15.4907		0.350231	1.23824	-1.81006	1.41178	1.35077	-0.951702	2.05623	1.91452	0.799995
P56808	30S ribosomal protein S19, chloroplastic OS=Arabidopsis thaliana OX=3702 GN=rps19 PE=3 SV=1	rps19			173666			149247						107694			116431			51856.1				17.406			17.1873						16.7166			16.8291			15.6622				-0.433498			-0.420252
O80852	Glutathione S-transferase F9 OS=Arabidopsis thaliana OX=3702 GN=GSTF9 PE=1 SV=1	GSTF9			136490			227362			369267			182720			263671			307303				17.0584			17.7946			18.4943			17.4793			18.0084			18.2293				-0.781016			0.187036			0.929013
O65351	Subtilisin-like protease SBT1.7 OS=Arabidopsis thaliana OX=3702 GN=SBT1.7 PE=1 SV=1	ARA12			76152			46762.2						85963.6										16.2166			15.5131						16.3914										-1.62286			-2.09454
Q8LCA1	Protein CURVATURE THYLAKOID 1B, chloroplastic OS=Arabidopsis thaliana OX=3702 GN=CURT1B PE=1 SV=2	PSI-P
P81760	Thylakoid lumenal 17.4 kDa protein, chloroplastic OS=Arabidopsis thaliana OX=3702 GN=TL17 PE=1 SV=2	AT5G53490									100874																			16.6222																			-0.943103
Q9FLX7	Probable NADH dehydrogenase [ubiquinone] 1 alpha subcomplex subunit 5, mitochondrial OS=Arabidopsis thaliana OX=3702 GN=At5g52840 PE=1 SV=1	AT5G52840			88597.2			75908.3						61619.3			65187.5			69462.4				16.435			16.212						15.9111			15.9923			16.0839				-1.40448			-1.39563
P92947	Monodehydroascorbate reductase, chloroplastic/mitochondrial OS=Arabidopsis thaliana OX=3702 GN=MDAR5 PE=1 SV=3	MDAR6			128464			54390.1						69977.7			54875.8			63793.9				16.971			15.7311						16.0946			15.7439			15.9611				-0.86845			-1.87654
Q9FWS4	50S ribosomal protein L31, chloroplastic OS=Arabidopsis thaliana OX=3702 GN=RPL31 PE=2 SV=1	emb2184			103458			109048						83591.6			79017.6			90747.4				16.6587			16.7346						16.3511			16.2699			16.4696				-1.18076			-0.87299
Q2V2S7	NAD(P)H-quinone oxidoreductase subunit M, chloroplastic OS=Arabidopsis thaliana OX=3702 GN=ndhM PE=2 SV=1	NDH-M			60936.6			31402.7						65828.5			26046.6							15.895			14.9386						16.0064			14.6688							-1.94443			-2.669
P25864	50S ribosomal protein L9, chloroplastic OS=Arabidopsis thaliana OX=3702 GN=RPL9 PE=2 SV=1	RPL9	507284	191171	161809	115337	109384	97408.5		195547	67509.7	111304	162890	94220.7	110363	142016	80333.8			70907.5		18.9524	17.5445	17.3039	16.8155	16.739	16.5718		17.5772	16.0428	16.7641	17.3135	16.5238	16.7519	17.1157	16.2937			16.1137		-0.0281057	-0.160509	-0.535523	-1.46855	-0.977957	-1.03584		-0.15746	-1.52249
O48741	Protochlorophyllide reductase C, chloroplastic OS=Arabidopsis thaliana OX=3702 GN=PORC PE=1 SV=1	POR C			192602			140294			154122			191615			136529			95143				17.5553			17.0981			17.2337			17.5479			17.0588			16.5378				-0.284189			-0.5095			-0.33158
O82204	60S ribosomal protein L28-1 OS=Arabidopsis thaliana OX=3702 GN=RPL28A PE=1 SV=1	AT2G19730	540734		87204.4			129544	38201.5		172768			53278.3			116452	34764.7		93685.9		19.0446		16.4121			16.9831	15.2213		17.3985			15.7013			16.8294	15.0853		16.5155		0.0640211		-1.42734			-0.624517	-1.45152		-0.166814
Q84WT8	Cysteine proteinase inhibitor 4 OS=Arabidopsis thaliana OX=3702 GN=CYS4 PE=3 SV=2	AT4G16500						56552.4						44384.3			34185.8			56808.6							15.7873						15.4378			15.0611			15.7938							-1.8203
Q8H173	40S ribosomal protein Sa-2 OS=Arabidopsis thaliana OX=3702 GN=RPSaB PE=1 SV=2	RPSAb			126981			66945.1						132049			88020.5			89579.2				16.9543			16.0307						17.0107			16.4256			16.4509				-0.885193			-1.57691
Q9FE58	60S ribosomal protein L22-3 OS=Arabidopsis thaliana OX=3702 GN=RPL22C PE=2 SV=1	AT5G27770	541685	74678.4	362858	314906	90107.5	371126		42498.2	243905		142752	282581		431324	246349	162748	121208	306642		19.0471	16.1884	18.469	18.2646	16.4594	18.5015		15.3751	17.896		17.1232	18.1083		18.7184	17.9103	17.3123	16.8871	18.2262		0.0665545	-1.51661	0.629594	-0.0194845	-1.25764	0.893951		-2.3595	0.330667
Q9LFN6	DEAD-box ATP-dependent RNA helicase 56 OS=Arabidopsis thaliana OX=3702 GN=RH56 PE=1 SV=2	AT5G11170			86252.2			75639.1						88375.7			86412.1			58408.7				16.3963			16.2068						16.4314			16.3989			15.8339				-1.44318			-1.40075
Q9ZP06	Malate dehydrogenase 1, mitochondrial OS=Arabidopsis thaliana OX=3702 GN=At1g53240 PE=1 SV=1	mMDH1	15080.8	22078.2	62961.3	26533.6	20513.1	71608.6	3803.15	5271.39	85834.3	12103.4	41022	88638.1	5440.28	9444.72	56506.8	3148.73	10181.2	45294.7		13.8804	14.4303	15.9422	14.6955	14.3243	16.1278	11.893	12.364	16.3893	13.5631	15.3241	16.4356	12.4095	13.2053	15.7861	11.6206	13.3136	15.4671		-5.10012	-3.27468	-1.89727	-3.58851	-3.39274	-1.47975	-4.77988	-5.37065	-1.17603
Q9S7C0	Heat shock 70 kDa protein 14 OS=Arabidopsis thaliana OX=3702 GN=HSP70-14 PE=1 SV=1	HSP91						76226.2						63114.3			63288.9			52213.6							16.218						15.9457			15.9497			15.6721							-1.3896
Q9SRX7	Putative 60S ribosomal protein L22-1 OS=Arabidopsis thaliana OX=3702 GN=RPL22A PE=3 SV=1	AT1G02830			362858			371126			243905			282581			246349			306642				18.469			18.5015			17.896			18.1083			17.9103			18.2262				0.629594			0.893951			0.330667
Q9ZQ80	Nodulin-related protein 1 OS=Arabidopsis thaliana OX=3702 GN=NRP1 PE=1 SV=1	NRP1												46188.5			42614.7			51026.4													15.4952			15.3791			15.639
P56798	30S ribosomal protein S3, chloroplastic OS=Arabidopsis thaliana OX=3702 GN=rps3 PE=3 SV=1	rps3			80033.7			53915.7						55787.3			45366.2			36664.6				16.2883			15.7184						15.7676			15.4693			15.1621				-1.55113			-1.88918
P48006	Elongation factor 1-delta 1 OS=Arabidopsis thaliana OX=3702 GN=At1g30230 PE=1 SV=2	AT1G30230			102197			154407			169224			143163			179840			117826				16.641			17.2364			17.3686			17.1273			17.4564			16.8463				-1.19846			-0.371215			-0.196721
P49201	40S ribosomal protein S23-2 OS=Arabidopsis thaliana OX=3702 GN=RPS23B PE=2 SV=2	AT5G02960	69412	27008.4	86377.3	202867	22089.5	122001	27437.6	11337.8	83902.5	9264.76	41138.2	94022.7	12540.2	27937.5	86346.2	10825.9	67999.4	73775.4		16.0829	14.7211	16.3984	17.6302	14.4311	16.8965	14.7439	13.4689	16.3564	13.1775	15.3282	16.5207	13.6143	14.7699	16.3978	13.4022	16.0532	16.1709		-2.89764	-2.98389	-1.44109	-0.653872	-3.28593	-0.711058	-1.929	-4.26576	-1.20887
P49689	40S ribosomal protein S30 OS=Arabidopsis thaliana OX=3702 GN=RPS30A PE=3 SV=3	AT2G19750	98642	26192.4		198478	69346	179675	103180	49602	196640	19745.8	36274.4	74390.7	35959.8	190272	216210	50758.6	30870.1	283819		16.5899	14.6769		17.5986	16.0815	17.455	16.6548	15.5981	17.5852	14.2693	15.1467	16.1828	15.1341	17.5377	17.7221	15.6314	14.9139	18.1146		-2.39063	-3.02815		-0.685432	-1.63548	-0.152568	-0.0180662	-2.1365	0.0199021
Q9LHG9	Nascent polypeptide-associated complex subunit alpha-like protein 1 OS=Arabidopsis thaliana OX=3702 GN=At3g12390 PE=1 SV=1	AT3G12390			45963.3			78187.3						31358.9			26627.4			29153.6				15.4882			16.2546						14.9366			14.7006			14.8314				-2.35126			-1.35295
P26587	Aquaporin TIP3-1 OS=Arabidopsis thaliana OX=3702 GN=TIP3-1 PE=2 SV=1	TIP3			382018																			18.5433																			0.703828
Q05758	Ketol-acid reductoisomerase, chloroplastic OS=Arabidopsis thaliana OX=3702 GN=At3g58610 PE=1 SV=2	AT3G58610	213419	254782	88080.3	353076	138584	67354.1	70662.8	178476		643956	335208	70317.1	164382	155722		68566.2	112065			17.7033	17.9589	16.4265	18.4296	17.0804	16.0395	16.1087	17.4454		19.2966	18.3547	16.1016	17.3267	17.2486		16.0652	16.774			-1.27721	0.253888	-1.41292	0.14557	-0.636602	-1.56812	-0.564201	-0.289242
Q9SEI2	26S proteasome regulatory subunit 6A homolog A OS=Arabidopsis thaliana OX=3702 GN=RPT5A PE=1 SV=1	RPT5A			157966			460478			403996			110630			205639			319198				17.2693			18.8128			18.624			16.7554			17.6498			18.2841				-0.570193			1.20518			1.05869
Q8H1E2	Malate dehydrogenase [NADP], chloroplastic OS=Arabidopsis thaliana OX=3702 GN=At5g58330 PE=2 SV=1	AT5G58330
P56795	50S ribosomal protein L22, chloroplastic OS=Arabidopsis thaliana OX=3702 GN=rpl22 PE=3 SV=1	rpl22	879594	808071	184055	482332	607390	127631	304838	531588		740094	720514	137615	573406	728476	99902.9	383732	275077	85245.5		19.7465	19.6241	17.4898	18.8797	19.2123	16.9616	18.2177	19.0199		19.4973	19.4587	17.0703	19.1292	19.4745	16.6082	18.5497	18.0695	16.3793		0.765939	1.91911	-0.349674	0.595618	1.49526	-0.645973	1.54482	1.28533
Q9SU40	Monocopper oxidase-like protein SKU5 OS=Arabidopsis thaliana OX=3702 GN=SKU5 PE=1 SV=1	SKU5									82183.6						37629.1			42075.8										16.3266						15.1996			15.3607										-1.23873
Q05431	L-ascorbate peroxidase 1, cytosolic OS=Arabidopsis thaliana OX=3702 GN=APX1 PE=1 SV=2	APX1			107162			62958.6						80946.4			69844.9			45777.1				16.7094			15.9421						16.3047			16.0919			15.4823				-1.13001			-1.66548
Q9SH69	6-phosphogluconate dehydrogenase, decarboxylating 1, chloroplastic OS=Arabidopsis thaliana OX=3702 GN=PGD1 PE=1 SV=1	AT1G64190			100414			88118.7			77252.4			65008.2			71864.8			73272.6				16.6156			16.4272			16.2373			15.9883			16.133			16.161				-1.22384			-1.18044			-1.328
Q9SLL7	60S ribosomal protein L31-1 OS=Arabidopsis thaliana OX=3702 GN=RPL31A PE=3 SV=1	AT2G19740	190583		341327	86548.2		268941			121702			145445	22073.8	98614.7	122347			188049		17.5401		18.3808	16.4012		18.0369			16.893			17.1501	14.43	16.5895	16.9006			17.5207		-1.44048		0.541344	-1.88283		0.429334			-0.672294
P49200	40S ribosomal protein S20-1 OS=Arabidopsis thaliana OX=3702 GN=RPS20A PE=2 SV=2	AT5G62300			214039			228627			284435			182196			203296			199065				17.7075			17.8026			18.1177			17.4751			17.6332			17.6029				-0.131937			0.195038			0.552448
O80988	Glycine dehydrogenase (decarboxylating) 2, mitochondrial OS=Arabidopsis thaliana OX=3702 GN=GLDP2 PE=1 SV=1	GLDP2	20928.8	118112	103489			54717.8	4988.53	105905		177998		79853.8		17398.9				29035.3		14.3532	16.8498	16.6591			15.7397	12.2844	16.6924		17.4415		16.2851		14.0867				14.8255		-4.62734	-0.855221	-1.18033			-1.86788	-4.38847	-1.0422
P49205	40S ribosomal protein S17-1 OS=Arabidopsis thaliana OX=3702 GN=RPS17A PE=2 SV=3	AT2G04390	710079	63488.1	77133.3	155326	50847.1	93050.8	35837.6	71264.9		87180.6	94248.9	85327.7	43886.8	292710	78703.8	39326.9	41256	63639.1		19.4376	15.9542	16.2351	17.2449	15.6339	16.5057	15.1292	16.1209		16.4117	16.5242	16.3807	15.4215	18.1591	16.2641	15.2632	15.3323	15.9576		0.457081	-1.75082	-1.60439	-1.03911	-2.08313	-1.10187	-1.54368	-1.61371
Q9ZPR1	Cell division control protein 48 homolog B OS=Arabidopsis thaliana OX=3702 GN=CDC48B PE=2 SV=1	CDC48B						95868.3												87817.8							16.5488												16.4222							-1.05883
O04496	Aspartyl protease AED3 OS=Arabidopsis thaliana OX=3702 GN=AED3 PE=1 SV=1	AT1G09750						266230			253929			103158			145200			162833							18.0223			17.9541			16.6545			17.1477			17.313							0.414719			0.388774
Q9FFS8	40S ribosomal protein S10-2 OS=Arabidopsis thaliana OX=3702 GN=RPS10B PE=2 SV=1	AT5G41520	137332							3839.43		4408.33		65372.6		12148.2						17.0673							11.9067		12.106		15.9964		13.5685						-1.91323							-5.82794
P56799	30S ribosomal protein S4, chloroplastic OS=Arabidopsis thaliana OX=3702 GN=rps4 PE=3 SV=1	rps4			161351			192150			108914			145722			129130			100123				17.2998			17.5519			16.7328			17.1529			16.9785			16.6114				-0.539612			-0.0557243			-0.832456
P09468	ATP synthase epsilon chain, chloroplastic OS=Arabidopsis thaliana OX=3702 GN=atpE PE=1 SV=2	atpE			132848			113461						96237.5			97431			31771.9				17.0194			16.7918						16.5543			16.5721			14.9555				-0.820036			-0.815766
P46248	Aspartate aminotransferase, chloroplastic OS=Arabidopsis thaliana OX=3702 GN=ASP5 PE=1 SV=2	ASP5			65744						75227.5			88276.3			59337.1							16.0046						16.199			16.4297			15.8566							-1.83488						-1.36632
Q42112	60S acidic ribosomal protein P0-2 OS=Arabidopsis thaliana OX=3702 GN=RPP0B PE=1 SV=2	AT3G09200						224814												159104							17.7784												17.2796							0.170775
Q9LIK0	Plastidial pyruvate kinase 1, chloroplastic OS=Arabidopsis thaliana OX=3702 GN=PKP1 PE=1 SV=1	PKP-ALPHA			71973.5			66934.7						62778.7			44273.4			55423				16.1352			16.0305						15.938			15.4342			15.7582				-1.70427			-1.57713
Q0WP12	Thiocyanate methyltransferase 1 OS=Arabidopsis thaliana OX=3702 GN=HOL1 PE=1 SV=2										38559.3			105944						25570.2										15.2348			16.6929						14.6422										-2.3305
Q9LT08	26S proteasome non-ATPase regulatory subunit 14 homolog OS=Arabidopsis thaliana OX=3702 GN=RPN11 PE=1 SV=1	AT5G23540						72808.6						47736.4			24427.5			30517							16.1518						15.5428			14.5762			14.8973							-1.45578
Q39102	ATP-dependent zinc metalloprotease FTSH 1, chloroplastic OS=Arabidopsis thaliana OX=3702 GN=FTSH1 PE=1 SV=2	FTSH1			113872			88538.8			83938.2			100683			102433							16.7971			16.434			16.357			16.6195			16.6443							-1.0424			-1.17358			-1.20825
Q9LJG3	GDSL esterase/lipase ESM1 OS=Arabidopsis thaliana OX=3702 GN=ESM1 PE=1 SV=1	ESM1												166652						60996.2													17.3465						15.8964
Q9SKX8	60S ribosomal protein L27-1 OS=Arabidopsis thaliana OX=3702 GN=RPL27A PE=2 SV=1	AT2G32220			186856			204863			74694			246953			159168			188658				17.5116			17.6443			16.1887			17.9139			17.2802			17.5254				-0.327885			0.036704			-1.37659
Q9SIP0	Ras-related protein RABA5d OS=Arabidopsis thaliana OX=3702 GN=RABA5D PE=1 SV=1	RABA5d
Q9SAU2	Ribulose-5-phosphate-3-epimerase, chloroplastic OS=Arabidopsis thaliana OX=3702 GN=RPE PE=2 SV=1	RPE
Q9LZF6	Cell division control protein 48 homolog E OS=Arabidopsis thaliana OX=3702 GN=CDC48E PE=2 SV=2	AT5G03340						147867			69160.3			108834			77155.1			167627							17.1739			16.0777			16.7318			16.2355			17.3549							-0.433656			-1.48764
Q9M885	40S ribosomal protein S7-2 OS=Arabidopsis thaliana OX=3702 GN=RPS7B PE=2 SV=1	AT3G02560			119619			89956.1			55322.8			81710.6			113866			118591				16.8681			16.4569			15.7556			16.3182			16.797			16.8556				-0.971367			-1.15066			-1.80971
Q9STX5	Endoplasmin homolog OS=Arabidopsis thaliana OX=3702 GN=HSP90-7 PE=1 SV=1	SHD						220596												177157							17.751												17.4347							0.143453
P43297	Cysteine proteinase RD21A OS=Arabidopsis thaliana OX=3702 GN=RD21A PE=1 SV=1	RD21												79835.2						41890.4													16.2847						15.3543
Q9XJ36	ATP-dependent Clp protease proteolytic subunit-related protein 2, chloroplastic OS=Arabidopsis thaliana OX=3702 GN=CLPR2 PE=1 SV=1	CLP2
Q9M888	T-complex protein 1 subunit zeta 1 OS=Arabidopsis thaliana OX=3702 GN=CCT6A PE=1 SV=1	AT3G02530	11176.8	7359.69		2848.05		40754.1		1102.38		58908.8	18592.9		4875.19	3752.68	40166.9	2026.15		45632.4		13.4482	12.8454		11.4758		15.3147		10.1064		15.8462	14.1825		12.2512	11.8737	15.2937	10.9845		15.4778		-5.53233	-4.85959		-6.80829		-2.29294		-7.62821
Q8RWN5	Glycine-rich RNA-binding protein RZ1C OS=Arabidopsis thaliana OX=3702 GN=RZ1C PE=1 SV=1	AT5G04280	694661				21333.5		28000.9	35697.8	167250					228377		58802.6		158822		19.4059				14.3808		14.7732	15.1235	17.3516					17.8011		15.8436		17.2771		0.42541				-3.33617		-1.89968	-2.61106	-0.213646
Q9LYA9	Chloroplast stem-loop binding protein of 41 kDa a, chloroplastic OS=Arabidopsis thaliana OX=3702 GN=CSP41A PE=1 SV=1	CSP41A	72167.6	103739	65790.2		30703.5		17719.1	146553		247992	118945	74531.9	78842.2	70355.3	36551.7	30183.6				16.1391	16.6626	16.0056		14.9061		14.113	17.1611		17.9199	16.8599	16.1856	16.2667	16.1024	15.1577	14.8815				-2.84148	-1.04242	-1.83387		-2.81089		-2.55985	-0.573547
Q9ZV24	Outer envelope pore protein 16-1, chloroplastic OS=Arabidopsis thaliana OX=3702 GN=OEP161 PE=1 SV=1	OEP16-1			62835.4			65069.4			59089.6			57315.8			39464.5			41871.6				15.9393			15.9897			15.8506			15.8066			15.2683			15.3537				-1.90016			-1.61791			-1.71467
Q9LU86	Peroxiredoxin Q, chloroplastic OS=Arabidopsis thaliana OX=3702 GN=PRXQ PE=1 SV=1	ATPRX Q	1.20928e+06	108042	192845	44805.9	61605.9	124128	41514.9	229766	91431.1	44745.5	147636	118047	105142	130009	106540	52010.1	50449.6	64575.3		20.2057	16.7212	17.5571	15.4514	15.9108	16.9215	15.3413	17.8098	16.4804	15.4495	17.1717	16.849	16.682	16.9882	16.701	15.6665	15.6226	15.9787		1.22517	-0.983784	-0.282372	-2.83265	-1.80622	-0.686129	-1.33152	0.0751918	-1.08489
Q9LSQ5	NAD(P)H dehydrogenase (quinone) FQR1 OS=Arabidopsis thaliana OX=3702 GN=FQR1 PE=1 SV=1	FQR1
O04983	Biotin carboxylase, chloroplastic OS=Arabidopsis thaliana OX=3702 GN=CAC2 PE=1 SV=1	CAC2
Q9LM92	Small nuclear ribonucleoprotein SmD3b OS=Arabidopsis thaliana OX=3702 GN=SMD3B PE=2 SV=1	AT1G20580			66218.8			45235.9			44096.4			56179.4			46852.7			20842.1				16.015			15.4652			15.4284			15.7778			15.5158			14.3472				-1.8245			-2.14242			-2.13692
Q43316	Porphobilinogen deaminase, chloroplastic OS=Arabidopsis thaliana OX=3702 GN=HEMC PE=1 SV=1	HEMC						135583			144012			150648													17.0488			17.1358			17.2008													-0.558782			-0.429462
Q9XFH8	Thioredoxin F1, chloroplastic OS=Arabidopsis thaliana OX=3702 GN=At3g02730 PE=1 SV=2	TRXF1			67104.7			62352.1						56617.1			57245.6							16.0341			15.9281						15.7889			15.8049							-1.80532			-1.67945
P47999	Cysteine synthase, chloroplastic/chromoplastic OS=Arabidopsis thaliana OX=3702 GN=OASB PE=1 SV=2	OASB	326323	239326		166046	163101		94041.4	71795.5		422934	261591		165429	185369		114633	106173			18.3159	17.8686		17.3412	17.3154		16.521	16.1316		18.6901	17.997		17.3359	17.5		16.8067	16.6961			-0.664598	0.1636		-0.942826	-0.401595		-0.151857	-1.60301
O80796	Membrane-associated protein VIPP1, chloroplastic OS=Arabidopsis thaliana OX=3702 GN=VIPP1 PE=1 SV=1	PTAC4			78550.5									49028			42867.7							16.2613									15.5813			15.3876							-1.57812
Q9LFR3	Gibberellin-regulated protein 14 OS=Arabidopsis thaliana OX=3702 GN=GASA14 PE=1 SV=1	AT5G14920	535240	28586.2				99656.4	56847.6	40497.8	112553			49813.4		220066	87316.1	82143.6	101853	108561		19.0298	14.803				16.6047	15.7948	15.3056	16.7802			15.6042		17.7476	16.414	16.3259	16.6361	16.7281		0.0492873	-2.90198				-1.00292	-0.878053	-2.42906	-0.785051
P25851	Fructose-1,6-bisphosphatase 1, chloroplastic OS=Arabidopsis thaliana OX=3702 GN=CFBP1 PE=1 SV=2	HCEF1			72247.8			94876.5			74953.4			77440.7			42932.6							16.1407			16.5338			16.1937			16.2408			15.3898							-1.69879			-1.07383			-1.37159
Q27IK6	Kinesin-like protein KIN-12D OS=Arabidopsis thaliana OX=3702 GN=KIN12D PE=2 SV=1	POK2			653140			466168			333170			368075			357605			325660				19.317			18.8305			18.3459			18.4896			18.448			18.313				1.47758			1.22289			0.780607
Q08733	Aquaporin PIP1-3 OS=Arabidopsis thaliana OX=3702 GN=PIP1-3 PE=1 SV=1	PIP1C			161446			297407			254156			103641			124175			287753				17.3007			18.1821			17.9554			16.6612			16.922			18.1345				-0.538759			0.574483			0.39006
P51427	40S ribosomal protein S5-2 OS=Arabidopsis thaliana OX=3702 GN=RPS5B PE=1 SV=2	RPS5A	425488	84857.9		71627.6	147879		50516.3	229441	45130.3	259596	225953	108216	97683.6	173569	73274	86820.9	65154.4	58041.8		18.6988	16.3728		16.1282	17.1741		15.6245	17.8078	15.4618	17.9859	17.7857	16.7236	16.5758	17.4052	16.161	16.4058	15.9916	15.8248		-0.281779	-1.33226		-2.15582	-0.542943		-1.0484	0.0731475	-2.10348
Q9LRY1	Probable serine/threonine-protein kinase PBL25 OS=Arabidopsis thaliana OX=3702 GN=PBL25 PE=2 SV=1	AT3G24790						104458						110769			123445			143480							16.6726						16.7572			16.9135			17.1305							-0.935035
Q9SUI4	Photosystem I reaction center subunit XI, chloroplastic OS=Arabidopsis thaliana OX=3702 GN=PSAL PE=1 SV=2	PSAL
Q9M8N2	Ribonuclease 3-like protein 1 OS=Arabidopsis thaliana OX=3702 GN=RTL1 PE=2 SV=1	RTL1	260674	113685	1.14707e+06	362542	150172	544919	106998	29176.2	798605		177088	1.18427e+06	35484.4	372244	338132	112754	170630	652072		17.9919	16.7947	20.1295	18.4678	17.1963	19.0557	16.7072	14.8325	19.6071		17.4341	20.1756	15.1149	18.5059	18.3672	16.7828	17.3805	19.3147		-0.988654	-0.910331	2.29008	0.183742	-0.520747	1.44808	0.0343598	-2.90211	2.04183
Q9XFS7	Non-specific lipid-transfer protein 5 OS=Arabidopsis thaliana OX=3702 GN=LTP5 PE=1 SV=1	LTP5	3.10133e+07	812935		5486235	1.33726e+06	179406	2.06393e+06	874085	245327	617632	866452	57814.2	910522	1.40963e+07	83715.3	1.37309e+06	928056	94987.7		24.8864	19.6328		22.3874	20.3508	17.4529	20.977	19.7374	17.9043	19.2364	19.7248	15.8191	19.7963	23.7488	16.3532	20.389	19.8239	16.5355		5.90584	1.92776		4.10334	2.63384	-0.154729	4.3041	2.0028	0.339057
O80626	60S ribosomal protein L35-2 OS=Arabidopsis thaliana OX=3702 GN=RPL35B PE=2 SV=1	AT2G39390	167452	256773	71766.8	827964	287566	67760.2	47351.4	57654.4		16414.6	274647	87824.9	273827	1.26892e+06	65941.1	356410	197920	68614.7		17.3534	17.9701	16.131	19.6592	18.1335	16.0481	15.5311	15.8151		14.0027	18.0672	16.4223	18.0629	20.2752	16.0089	18.4432	17.5946	16.0662		-1.62715	0.265116	-1.70842	1.37516	0.416529	-1.55945	-1.14175	-1.91947
P61847	50S ribosomal protein L32, chloroplastic OS=Arabidopsis thaliana OX=3702 GN=rpl32 PE=3 SV=2	rpl32	1.14606e+06	1.01143e+06	490898	796456	713259	290728	324602	338514	288740	469584	665960	271477	598704	926921	210067	384651	63774.2	153355		20.1283	19.948	18.9051	19.6032	19.4441	18.1493	18.3083	18.3689	18.1394	18.841	19.3451	18.0505	19.1915	19.8221	17.6805	18.5532	15.9607	17.2265		1.14771	2.24295	1.06561	1.31919	1.72706	0.541716	1.63545	0.634241	0.574118
F4JWS8	Cytochrome b-c1 complex subunit 7-2 OS=Arabidopsis thaliana OX=3702 GN=QCR7-2 PE=1 SV=1	AT5G25450			144936			88491.2						117642			80643.3							17.1451			16.4332						16.844			16.2993							-0.694393			-1.17435
Q9S7N7	Photosystem I reaction center subunit V, chloroplastic OS=Arabidopsis thaliana OX=3702 GN=PSAG PE=1 SV=1	PSAG			177171			58156.2						56436.4						32562.6				17.4348			15.8276						15.7843						14.9909				-0.404667			-1.77995
P16127	Magnesium-chelatase subunit ChlI-1, chloroplastic OS=Arabidopsis thaliana OX=3702 GN=CHLI1 PE=1 SV=1	CHLI1			108770			69964						103213			81219.6							16.7309			16.0943						16.6553			16.3095							-1.10853			-1.51327
P42732	30S ribosomal protein S13, chloroplastic OS=Arabidopsis thaliana OX=3702 GN=RPS13 PE=2 SV=1	AT5G14320			145966			158523			75241.4			132413			123221			102243				17.1553			17.2743			16.1992			17.0147			16.9109			16.6416				-0.684181			-0.333261			-1.36605
[truncated: 32 more columns]

## Sheet: Combined ratio
Accession	Description	Gene Symbol	E/C volcano	E/C	p-value	Abundance in E
Q8W4L5	B3 domain-containing transcription repressor VAL1 OS=Arabidopsis thaliana OX=3702 GN=VAL1 PE=1 SV=1	HSI2		8.74571	18.472	36.7143
Q94AY3	E3 ubiquitin protein ligase DRIP2 OS=Arabidopsis thaliana OX=3702 GN=DRIP2 PE=1 SV=1	DRIP2		3.0757	11.8071	0.999245
Q9SA52	Chloroplast stem-loop binding protein of 41 kDa b, chloroplastic OS=Arabidopsis thaliana OX=3702 GN=CSP41B PE=1 SV=1	CRB		1.21029	21.6753	0.678786
P21218	Protochlorophyllide reductase B, chloroplastic OS=Arabidopsis thaliana OX=3702 GN=PORB PE=1 SV=3	PORB		1.14758	5.7559	1.07502
Q9ZP05	Malate dehydrogenase 2, peroxisomal OS=Arabidopsis thaliana OX=3702 GN=PMDH2 PE=1 SV=1	PMDH2		0.97461	5.50353	0.268094
P29513	Tubulin beta-5 chain OS=Arabidopsis thaliana OX=3702 GN=TUBB5 PE=2 SV=1	TUB5		0.921007	5.7533	0.473764
Q9ASR1	Elongation factor 2 OS=Arabidopsis thaliana OX=3702 GN=LOS1 PE=1 SV=1	LOS1		1.43424	3.69106	0.769942
Q9LUT2	S-adenosylmethionine synthase 4 OS=Arabidopsis thaliana OX=3702 GN=METK4 PE=1 SV=1	MTO3		1.1194	4.63864	1.55019
Q56YW9	Tubulin beta-2 chain OS=Arabidopsis thaliana OX=3702 GN=TUBB2 PE=2 SV=2	TUB3		0.803253	5.73437	0.373966
Q940B0	60S ribosomal protein L18-3 OS=Arabidopsis thaliana OX=3702 GN=RPL18C PE=2 SV=1	AT5G27850		0.545999	5.60968	2.71398
P49637	60S ribosomal protein L27a-3 OS=Arabidopsis thaliana OX=3702 GN=RPL27AC PE=2 SV=2	AT1G70600		0.459702	5.78808	0.255314
Q9LSB4	TSA1-like protein OS=Arabidopsis thaliana OX=3702 GN=NAI2 PE=1 SV=1	NAI2		1.10741	2.28188	0.110469
Q9LRY1	Probable serine/threonine-protein kinase PBL25 OS=Arabidopsis thaliana OX=3702 GN=PBL25 PE=2 SV=1	AT3G24790		0.649419	3.602	0.201032
P92549	ATP synthase subunit alpha, mitochondrial OS=Arabidopsis thaliana OX=3702 GN=ATPA PE=1 SV=2	atp1		0.699898	2.9428	0.607899
Q43292	60S ribosomal protein L37-2 OS=Arabidopsis thaliana OX=3702 GN=RPL37B PE=3 SV=2	AT1G52300		0.683253	2.9841	0.771535
Q42547	Catalase-3 OS=Arabidopsis thaliana OX=3702 GN=CAT3 PE=1 SV=3	CAT3		0.803512	2.38965	1.29323
Q9SKP6	Triosephosphate isomerase, chloroplastic OS=Arabidopsis thaliana OX=3702 GN=TIM PE=1 SV=1	TIM		0.750413	2.49896	0.297466
P29514	Tubulin beta-6 chain OS=Arabidopsis thaliana OX=3702 GN=TUBB6 PE=2 SV=1	TUB6		0.555543	3.291	0.263613
Q9C7N4	GDSL esterase/lipase At1g29670 OS=Arabidopsis thaliana OX=3702 GN=At1g29670 PE=2 SV=1	AT1G29670		0.378305	4.7414	0.242681
Q9CA67	Geranylgeranyl diphosphate reductase, chloroplastic OS=Arabidopsis thaliana OX=3702 GN=CHLP PE=1 SV=1	AT1G74470		0.663191	2.69561	0.138915
P0DH99	Elongation factor 1-alpha 1 OS=Arabidopsis thaliana OX=3702 GN=A1 PE=1 SV=1	AT1G07940		0.284991	6.11922	10.9155
Q9XF91	Photosystem II 22 kDa protein, chloroplastic OS=Arabidopsis thaliana OX=3702 GN=PSBS PE=2 SV=1	NPQ4		0.988163	1.66616	3.34177
P46286	60S ribosomal protein L8-1 OS=Arabidopsis thaliana OX=3702 GN=RPL8A PE=1 SV=2	EMB2296		0.496214	3.14117	2.36702
Q9LJG3	GDSL esterase/lipase ESM1 OS=Arabidopsis thaliana OX=3702 GN=ESM1 PE=1 SV=1	ESM1		0.51641	2.95324	0.162033
P82715	PsbP domain-containing protein 5, chloroplastic OS=Arabidopsis thaliana OX=3702 GN=PPD5 PE=1 SV=3	AT5G11450		0.297599	5.01881	0.167244
Q8GUK4	Subtilisin-like protease SBT3.13 OS=Arabidopsis thaliana OX=3702 GN=SBT3.13 PE=2 SV=1	AT4G21650		0.625135	2.24095	0.655273
P22953	Probable mediator of RNA polymerase II transcription subunit 37e OS=Arabidopsis thaliana OX=3702 GN=MED37E PE=1 SV=3	HSC70-1		0.793064	1.73667	4.51695
Q9FN48	Calcium sensing receptor, chloroplastic OS=Arabidopsis thaliana OX=3702 GN=CAS PE=1 SV=1	CaS		0.321425	4.10085	0.169155
P51427	40S ribosomal protein S5-2 OS=Arabidopsis thaliana OX=3702 GN=RPS5B PE=1 SV=2	RPS5A		0.476494	2.43024	0.540583
Q9S7C0	Heat shock 70 kDa protein 14 OS=Arabidopsis thaliana OX=3702 GN=HSP70-14 PE=1 SV=1	HSP91		0.312961	3.56432	0.154806
Q9LD57	Phosphoglycerate kinase 1, chloroplastic OS=Arabidopsis thaliana OX=3702 GN=PGK1 PE=1 SV=1	PGK1		0.393759	2.7349	11.0324
Q9LYK9	40S ribosomal protein S26-3 OS=Arabidopsis thaliana OX=3702 GN=RPS26C PE=2 SV=1	AT3G56340		0.601768	1.74567	0.810297
Q8H173	40S ribosomal protein Sa-2 OS=Arabidopsis thaliana OX=3702 GN=RPSaB PE=1 SV=2	RPSAb		0.364639	2.75595	0.182606
P93014	30S ribosomal protein S5, chloroplastic OS=Arabidopsis thaliana OX=3702 GN=rps5 PE=2 SV=1	AT2G33800		0.343098	2.92607	0.185919
Q9ZQ80	Nodulin-related protein 1 OS=Arabidopsis thaliana OX=3702 GN=NRP1 PE=1 SV=1	NRP1		0.300709	3.31607	0.142618
O03986	Heat shock protein 90-4 OS=Arabidopsis thaliana OX=3702 GN=HSP90-4 PE=1 SV=1	Hsp81.4		0.271111	3.58216	0.188141
Q9ZVL6	UPF0603 protein At1g54780, chloroplastic OS=Arabidopsis thaliana OX=3702 GN=At1g54780 PE=1 SV=1	TLP18.3		0.270153	3.35141	0.226403
P27521	Chlorophyll a-b binding protein 4, chloroplastic OS=Arabidopsis thaliana OX=3702 GN=LHCA4 PE=1 SV=1	LHCA4		0.382006	2.36022	1.13784
P25696	Bifunctional enolase 2/transcriptional activator OS=Arabidopsis thaliana OX=3702 GN=ENO2 PE=1 SV=1	LOS2		0.489967	1.76613	0.296013
Q9FI56	Chaperone protein ClpC1, chloroplastic OS=Arabidopsis thaliana OX=3702 GN=CLPC1 PE=1 SV=1	CLPC1		0.452251	1.89617	0.535358
O23255	Adenosylhomocysteinase 1 OS=Arabidopsis thaliana OX=3702 GN=SAHH1 PE=1 SV=1	MEE58		0.37598	2.25224	2.38784
P56791	50S ribosomal protein L2, chloroplastic OS=Arabidopsis thaliana OX=3702 GN=rpl2-A PE=3 SV=1	rpl2		0.330457	2.54096	3.49794
Q9LXG1	40S ribosomal protein S9-1 OS=Arabidopsis thaliana OX=3702 GN=RPS9B PE=1 SV=1	AT5G15200		0.3465	2.42299	1.74256
Q9SQI8	Dihydrolipoyllysine-residue acetyltransferase component 4 of pyruvate dehydrogenase complex, chloroplastic OS=Arabidopsis thaliana OX=3702 GN=LTA2 PE=2 SV=1	LTA2		0.321377	2.4782	0.17594
Q9LZF6	Cell division control protein 48 homolog E OS=Arabidopsis thaliana OX=3702 GN=CDC48E PE=2 SV=2	AT5G03340		0.385639	2.05793	0.188838
P43297	Cysteine proteinase RD21A OS=Arabidopsis thaliana OX=3702 GN=RD21A PE=1 SV=1	RD21		0.290334	2.65884	0.139767
Q9M885	40S ribosomal protein S7-2 OS=Arabidopsis thaliana OX=3702 GN=RPS7B PE=2 SV=1	AT3G02560		0.30295	2.53996	0.189194
O80626	60S ribosomal protein L35-2 OS=Arabidopsis thaliana OX=3702 GN=RPL35B PE=2 SV=1	AT2G39390		0.495466	1.51302	0.74039
Q9SKX8	60S ribosomal protein L27-1 OS=Arabidopsis thaliana OX=3702 GN=RPL27A PE=2 SV=1	AT2G32220		0.316864	2.36323	0.225608
P50318	Phosphoglycerate kinase 2, chloroplastic OS=Arabidopsis thaliana OX=3702 GN=At1g56190 PE=1 SV=3	AT1G56190		0.364359	2.02356	0.924474
Q8VYK6	40S ribosomal protein S4-3 OS=Arabidopsis thaliana OX=3702 GN=RPS4D PE=2 SV=2	AT5G58420		0.307118	2.35773	1.87854
Q05431	L-ascorbate peroxidase 1, cytosolic OS=Arabidopsis thaliana OX=3702 GN=APX1 PE=1 SV=2	APX1		0.227262	3.06581	0.158377
Q96262	Plasma membrane-associated cation-binding protein 1 OS=Arabidopsis thaliana OX=3702 GN=PCAP1 PE=1 SV=1	PCAP1		0.341431	2.02616	0.200841
Q9FY64	40S ribosomal protein S15-4 OS=Arabidopsis thaliana OX=3702 GN=RPS15D PE=2 SV=1	AT5G09510		0.269672	2.52948	0.159488
P25857	Glyceraldehyde-3-phosphate dehydrogenase GAPB, chloroplastic OS=Arabidopsis thaliana OX=3702 GN=GAPB PE=1 SV=2	GAPB		0.333423	1.92514	9.0377
O23254	Serine hydroxymethyltransferase 4 OS=Arabidopsis thaliana OX=3702 GN=SHM4 PE=1 SV=1	SHM4		0.254387	2.4825	0.167151
Q9ZR03	Cytochrome b6-f complex iron-sulfur subunit, chloroplastic OS=Arabidopsis thaliana OX=3702 GN=petC PE=1 SV=1	PETC		0.27284	2.29513	0.194545
Q9LIK0	Plastidial pyruvate kinase 1, chloroplastic OS=Arabidopsis thaliana OX=3702 GN=PKP1 PE=1 SV=1	PKP-ALPHA		0.243703	2.52617	0.150354
Q9SIP7	40S ribosomal protein S3-1 OS=Arabidopsis thaliana OX=3702 GN=RPS3A PE=1 SV=1	AT2G31610		0.277402	2.2001	0.876184
Q9SFH9	Delta-aminolevulinic acid dehydratase 1, chloroplastic OS=Arabidopsis thaliana OX=3702 GN=HEMB1 PE=2 SV=1	HEMB1		0.237498	2.37083	0.165849
P56778	Photosystem II CP43 reaction center protein OS=Arabidopsis thaliana OX=3702 GN=psbC PE=1 SV=3	psbC		0.299657	1.81574	4.44281
Q0WP12	Thiocyanate methyltransferase 1 OS=Arabidopsis thaliana OX=3702 GN=HOL1 PE=1 SV=2			0.275314	1.91171	0.138139
P42733	40S ribosomal protein S11-3 OS=Arabidopsis thaliana OX=3702 GN=RPS11C PE=2 SV=2	RPS11-BETA		0.285597	1.77313	0.175703
O04309	Jacalin-related lectin 35 OS=Arabidopsis thaliana OX=3702 GN=JAL35 PE=1 SV=1	JR1		0.331086	1.51708	0.323949
P41376	Eukaryotic initiation factor 4A-1 OS=Arabidopsis thaliana OX=3702 GN=EIF4A1 PE=1 SV=1	EIF4A1		0.180423	2.70449	0.256367
Q8LB10	ATP-dependent Clp protease proteolytic subunit-related protein 4, chloroplastic OS=Arabidopsis thaliana OX=3702 GN=CLPR4 PE=1 SV=1	CLPR4		0.244657	1.96705	0.183856
Q9SY09	Small nuclear ribonucleoprotein SmD1b OS=Arabidopsis thaliana OX=3702 GN=SMD1B PE=3 SV=1	AT4G02840		0.230492	2.07097	0.165498
P51430	40S ribosomal protein S6-2 OS=Arabidopsis thaliana OX=3702 GN=RPS6B PE=1 SV=3	EMB3010		0.354207	1.28758	0.617548
F4JJL8	Subtilisin-like protease SBT3.15 OS=Arabidopsis thaliana OX=3702 GN=SBT3.15 PE=2 SV=2	AT4G21640		0.241384	1.80592	0.201024
P59224	40S ribosomal protein S13-2 OS=Arabidopsis thaliana OX=3702 GN=RPS13B PE=2 SV=1	RPS13A		0.347361	1.14305	0.762694
Q9SRZ6	Cytosolic isocitrate dehydrogenase [NADP] OS=Arabidopsis thaliana OX=3702 GN=CICDH PE=1 SV=1	cICDH		0.217235	1.77826	0.171238
Q9M888	T-complex protein 1 subunit zeta 1 OS=Arabidopsis thaliana OX=3702 GN=CCT6A PE=1 SV=1	AT3G02530		0.499315	0.768613	0.0749442
F4JWS8	Cytochrome b-c1 complex subunit 7-2 OS=Arabidopsis thaliana OX=3702 GN=QCR7-2 PE=1 SV=1	AT5G25450		0.145385	2.60239	0.159444
P42798	40S ribosomal protein S15a-1 OS=Arabidopsis thaliana OX=3702 GN=RPS15AA PE=2 SV=2	RPS15A		0.169081	2.13763	0.22549
P56801	30S ribosomal protein S8, chloroplastic OS=Arabidopsis thaliana OX=3702 GN=rps8 PE=3 SV=1	rps8		0.187543	1.92716	0.209783
P48006	Elongation factor 1-delta 1 OS=Arabidopsis thaliana OX=3702 GN=At1g30230 PE=1 SV=2	AT1G30230		0.184836	1.94186	0.205173
Q93VI3	60S ribosomal protein L17-1 OS=Arabidopsis thaliana OX=3702 GN=RPL17A PE=2 SV=1	AT1G27400		0.219356	1.59342	1.52344
P51414	60S ribosomal protein L26-1 OS=Arabidopsis thaliana OX=3702 GN=RPL26A PE=2 SV=2	AT3G49910		0.357273	0.973301	1.99987
Q9CAV0	40S ribosomal protein S3a-1 OS=Arabidopsis thaliana OX=3702 GN=RPS3AA PE=1 SV=3	AT3G04840		0.240378	1.43626	1.08119
P09468	ATP synthase epsilon chain, chloroplastic OS=Arabidopsis thaliana OX=3702 GN=atpE PE=1 SV=2	atpE		0.157698	2.17602	0.162399
Q96299	14-3-3-like protein GF14 mu OS=Arabidopsis thaliana OX=3702 GN=GRF9 PE=1 SV=2	GRF9		0.190261	1.80096	0.157487
Q9M5K3	Dihydrolipoyl dehydrogenase 1, mitochondrial OS=Arabidopsis thaliana OX=3702 GN=LPD1 PE=1 SV=2	mtLPD1		0.171324	1.91837	0.178864
P25856	Glyceraldehyde-3-phosphate dehydrogenase GAPA1, chloroplastic OS=Arabidopsis thaliana OX=3702 GN=GAPA1 PE=1 SV=3	GAPA		0.317418	1.02923	0.779258
P31167	ADP,ATP carrier protein 1, mitochondrial OS=Arabidopsis thaliana OX=3702 GN=AAC1 PE=1 SV=2	AAC1		0.171825	1.88897	2.01889
Q9LYA9	Chloroplast stem-loop binding protein of 41 kDa a, chloroplastic OS=Arabidopsis thaliana OX=3702 GN=CSP41A PE=1 SV=1	CSP41A		0.341674	0.948437	0.278124
P42732	30S ribosomal protein S13, chloroplastic OS=Arabidopsis thaliana OX=3702 GN=RPS13 PE=2 SV=1	AT5G14320		0.157277	2.0374	0.195453
Q9M9S3	Single-stranded DNA-binding protein WHY1, chloroplastic OS=Arabidopsis thaliana OX=3702 GN=WHY1 PE=1 SV=1	WHY1		0.162773	1.92016	0.277483
Q9LRS0	(S)-2-hydroxy-acid oxidase GLO2 OS=Arabidopsis thaliana OX=3702 GN=GLO2 PE=1 SV=1	AT3G14415		0.25973	1.15601	0.228077
Q9M3C3	60S ribosomal protein L23a-2 OS=Arabidopsis thaliana OX=3702 GN=RPL23AB PE=2 SV=1	RPL23AB		0.207239	1.4112	0.234625
Q9LFN6	DEAD-box ATP-dependent RNA helicase 56 OS=Arabidopsis thaliana OX=3702 GN=RH56 PE=1 SV=2	AT5G11170		0.187283	1.55781	0.159388
Q42404	U1 small nuclear ribonucleoprotein 70 kDa OS=Arabidopsis thaliana OX=3702 GN=RNU1 PE=1 SV=1	U1-70K		0.309341	0.936449	0.144029
P49691	60S ribosomal protein L4-2 OS=Arabidopsis thaliana OX=3702 GN=RPL4D PE=1 SV=2	AT5G02870		0.223556	1.25572	1.88934
Q9XFH8	Thioredoxin F1, chloroplastic OS=Arabidopsis thaliana OX=3702 GN=At3g02730 PE=1 SV=2	TRXF1		0.138002	1.99245	0.141792
O04496	Aspartyl protease AED3 OS=Arabidopsis thaliana OX=3702 GN=AED3 PE=1 SV=1	AT1G09750		0.204338	1.34048	0.204991
P42799	Glutamate-1-semialdehyde 2,1-aminomutase 1, chloroplastic OS=Arabidopsis thaliana OX=3702 GN=GSA1 PE=1 SV=1	GSA1		0.133946	1.97314	0.203452
Q9SF40	60S ribosomal protein L4-1 OS=Arabidopsis thaliana OX=3702 GN=RPL4A PE=1 SV=1	AT3G09630		0.346829	0.752109	0.817709
P59226	Histone H3.2 OS=Arabidopsis thaliana OX=3702 GN=HTR2 PE=1 SV=2	AT1G09200		0.171313	1.5165	0.311563
Q84WT8	Cysteine proteinase inhibitor 4 OS=Arabidopsis thaliana OX=3702 GN=CYS4 PE=3 SV=2	AT4G16500		0.16795	1.539	0.140832
P56757	ATP synthase subunit alpha, chloroplastic OS=Arabidopsis thaliana OX=3702 GN=atpA PE=1 SV=1	atpA		0.22657	1.12485	15.3574
P16127	Magnesium-chelatase subunit ChlI-1, chloroplastic OS=Arabidopsis thaliana OX=3702 GN=CHLI1 PE=1 SV=1	CHLI1		0.138337	1.8264	0.152049
P56799	30S ribosomal protein S4, chloroplastic OS=Arabidopsis thaliana OX=3702 GN=rps4 PE=3 SV=1	rps4		0.12362	2.03675	0.195197
Q9FWS4	50S ribosomal protein L31, chloroplastic OS=Arabidopsis thaliana OX=3702 GN=RPL31 PE=2 SV=1	emb2184		0.195329	1.22357	0.172659
Q56ZI2	Patellin-2 OS=Arabidopsis thaliana OX=3702 GN=PATL2 PE=1 SV=2	PATL2		0.134426	1.76954	0.140299
P47999	Cysteine synthase, chloroplastic/chromoplastic OS=Arabidopsis thaliana OX=3702 GN=OASB PE=1 SV=2	OASB		0.19082	1.23373	0.479658
P92947	Monodehydroascorbate reductase, chloroplastic/mitochondrial OS=Arabidopsis thaliana OX=3702 GN=MDAR5 PE=1 SV=3	MDAR6		0.183776	1.25111	0.155855
O80852	Glutathione S-transferase F9 OS=Arabidopsis thaliana OX=3702 GN=GSTF9 PE=1 SV=1	GSTF9		0.145765	1.57318	0.242001
Q9FEF8	Probable mediator of RNA polymerase II transcription subunit 36b OS=Arabidopsis thaliana OX=3702 GN=MED36B PE=1 SV=1	FIB1		0.142285	1.60838	0.169586
Q8VZ87	Chlorophyll a-b binding protein 3, chloroplastic OS=Arabidopsis thaliana OX=3702 GN=LHCB1.2 PE=1 SV=2	CAB2		0.167296	1.33953	5.68726
P56798	30S ribosomal protein S3, chloroplastic OS=Arabidopsis thaliana OX=3702 GN=rps3 PE=3 SV=1	rps3		0.135544	1.61527	0.14364
Q9FLX7	Probable NADH dehydrogenase [ubiquinone] 1 alpha subcomplex subunit 5, mitochondrial OS=Arabidopsis thaliana OX=3702 GN=At5g52840 PE=1 SV=1	AT5G52840		0.160858	1.35528	0.157217
Q9SFU1	60S ribosomal protein L13a-1 OS=Arabidopsis thaliana OX=3702 GN=RPL13AA PE=2 SV=1	AT3G07110		0.166797	1.29941	0.123406
P41916	GTP-binding nuclear protein Ran-1 OS=Arabidopsis thaliana OX=3702 GN=RAN1 PE=1 SV=1	RAN-1		0.144988	1.48149	0.717354
Q2V2S7	NAD(P)H-quinone oxidoreductase subunit M, chloroplastic OS=Arabidopsis thaliana OX=3702 GN=ndhM PE=2 SV=1	NDH-M		0.131183	1.5861	0.126884
Q01908	ATP synthase gamma chain 1, chloroplastic OS=Arabidopsis thaliana OX=3702 GN=ATPC1 PE=1 SV=1	ATPC1		0.169676	1.19702	1.7647
Q9LZX1	Protein LURP-one-related 15 OS=Arabidopsis thaliana OX=3702 GN=At5g01750 PE=1 SV=1	AT5G01750		0.166231	1.21381	0.135969
O80796	Membrane-associated protein VIPP1, chloroplastic OS=Arabidopsis thaliana OX=3702 GN=VIPP1 PE=1 SV=1	PTAC4		0.124416	1.59906	0.134095
Q43127	Glutamine synthetase, chloroplastic/mitochondrial OS=Arabidopsis thaliana OX=3702 GN=GLN2 PE=1 SV=1	GS2		0.210671	0.938952	3.38397
Q9SZN1	V-type proton ATPase subunit B2 OS=Arabidopsis thaliana OX=3702 GN=VHA-B2 PE=1 SV=1	AT4G38510		0.162062	1.21903	0.160498
O48737	Thioredoxin M1, chloroplastic OS=Arabidopsis thaliana OX=3702 GN=At1g03680 PE=2 SV=1	THM1		0.174641	1.11334	0.166431
Q8H1E2	Malate dehydrogenase [NADP], chloroplastic OS=Arabidopsis thaliana OX=3702 GN=At5g58330 PE=2 SV=1	AT5G58330		0.101662	1.90121	0.120386
P56766	Photosystem I P700 chlorophyll a apoprotein A1 OS=Arabidopsis thaliana OX=3702 GN=psaA PE=2 SV=1	psaA		0.134216	1.42654	0.242486
P25697	Phosphoribulokinase, chloroplastic OS=Arabidopsis thaliana OX=3702 GN=At1g32060 PE=1 SV=1	PRK		0.123713	1.48941	0.142104
Q9MAP3	50S ribosomal protein L11, chloroplastic OS=Arabidopsis thaliana OX=3702 GN=RPL11 PE=2 SV=1	PRPL11		0.132473	1.3271	0.217131
Q8RXE9	Tryptophan--tRNA ligase, chloroplastic/mitochondrial OS=Arabidopsis thaliana OX=3702 GN=OVA4 PE=1 SV=1	OVA4		0.123214	1.40802	0.144447
Q8LAH8	Nucleoside diphosphate kinase IV, chloroplastic/mitochondrial OS=Arabidopsis thaliana OX=3702 GN=NDK4 PE=1 SV=2	AT4G23900		0.141749	1.21562	0.23841
Q8W493	Ferredoxin--NADP reductase, leaf isozyme 2, chloroplastic OS=Arabidopsis thaliana OX=3702 GN=LFNR2 PE=1 SV=1	FNR2		0.108732	1.56015	0.155023
P48491	Triosephosphate isomerase, cytosolic OS=Arabidopsis thaliana OX=3702 GN=CTIMC PE=1 SV=2	TPI		0.131693	1.21084	0.172102
Q9SIP0	Ras-related protein RABA5d OS=Arabidopsis thaliana OX=3702 GN=RABA5D PE=1 SV=1	RABA5d		0.0962311	1.62565	0.122318
Q9SHR7	Chlorophyll a-b binding protein 2.1, chloroplastic OS=Arabidopsis thaliana OX=3702 GN=LHCB2.1 PE=1 SV=1	LHCB2.1		0.144113	1.07425	2.84381
Q9FHG2	60S ribosomal protein L32-2 OS=Arabidopsis thaliana OX=3702 GN=RPL32B PE=2 SV=1	AT5G46430		0.244268	0.618984	0.514169
Q8S9J6	Aspartyl protease family protein At5g10770 OS=Arabidopsis thaliana OX=3702 GN=At5g10770 PE=2 SV=1	AT5G10770		0.0980341	1.49526	0.132967
Q9LTX9	Heat shock 70 kDa protein 7, chloroplastic OS=Arabidopsis thaliana OX=3702 GN=HSP70-7 PE=2 SV=1	cpHsc70-2		0.101085	1.42206	0.123377
O82221	Probable small nuclear ribonucleoprotein G OS=Arabidopsis thaliana OX=3702 GN=At2g23930 PE=3 SV=1	SNRNP-G		0.11906	1.14919	0.128578
Q38946	Glutamate dehydrogenase 2 OS=Arabidopsis thaliana OX=3702 GN=GDH2 PE=1 SV=1	GDH2		0.17958	0.727681	0.139998
P25819	Catalase-2 OS=Arabidopsis thaliana OX=3702 GN=CAT2 PE=1 SV=3	CAT2		0.215821	0.598541	0.784102
P15460	2S seed storage protein 4 OS=Arabidopsis thaliana OX=3702 GN=AT2S4 PE=2 SV=1	SESA4		0.102615	1.24039	0.117675
P49200	40S ribosomal protein S20-1 OS=Arabidopsis thaliana OX=3702 GN=RPS20A PE=2 SV=2	AT5G62300		0.101479	1.24355	0.22818
P59233	Ubiquitin-40S ribosomal protein S27a-3 OS=Arabidopsis thaliana OX=3702 GN=RPS27AC PE=2 SV=2	UBQ5		0.111788	1.12016	6.70711
O23212	Splicing factor U2af large subunit A OS=Arabidopsis thaliana OX=3702 GN=U2AF65A PE=1 SV=2	ATU2AF65A		0.218063	0.564255	0.155475
Q9FX54	Glyceraldehyde-3-phosphate dehydrogenase GAPC2, cytosolic OS=Arabidopsis thaliana OX=3702 GN=GAPC2 PE=1 SV=1	GAPC2		0.122956	0.94209	4.52845
P56808	30S ribosomal protein S19, chloroplastic OS=Arabidopsis thaliana OX=3702 GN=rps19 PE=3 SV=1	rps19		0.115074	0.999163	0.172318
Q9SHE8	Photosystem I reaction center subunit III, chloroplastic OS=Arabidopsis thaliana OX=3702 GN=PSAF PE=1 SV=1	PSAF		0.15776	0.717506	1.42029
Q84W89	DEAD-box ATP-dependent RNA helicase 37 OS=Arabidopsis thaliana OX=3702 GN=RH37 PE=2 SV=2	AT2G42520		0.0962203	1.17106	0.196081
P46248	Aspartate aminotransferase, chloroplastic OS=Arabidopsis thaliana OX=3702 GN=ASP5 PE=1 SV=2	ASP5		0.129657	0.864322	0.144537
O81644	Villin-2 OS=Arabidopsis thaliana OX=3702 GN=VLN2 PE=1 SV=2	VLN2		0.10239	1.07923	0.20625
Q9SU40	Monocopper oxidase-like protein SKU5 OS=Arabidopsis thaliana OX=3702 GN=SKU5 PE=1 SV=1	SKU5		0.0894602	1.17151	0.133474
P56795	50S ribosomal protein L22, chloroplastic OS=Arabidopsis thaliana OX=3702 GN=rpl22 PE=3 SV=1	rpl22		0.147943	0.695649	1.51465
Q9FMH8	Probable cysteine protease RD21B OS=Arabidopsis thaliana OX=3702 GN=RD21B PE=1 SV=1	AT5G43060		0.124876	0.808661	0.132007
O65351	Subtilisin-like protease SBT1.7 OS=Arabidopsis thaliana OX=3702 GN=SBT1.7 PE=1 SV=1	ARA12		0.0995521	1.01247	0.138573
Q9ZNZ7	Ferredoxin-dependent glutamate synthase 1, chloroplastic/mitochondrial OS=Arabidopsis thaliana OX=3702 GN=GLU1 PE=1 SV=3	GLU1		0.183613	0.505046	0.209539
Q9SH69	6-phosphogluconate dehydrogenase, decarboxylating 1, chloroplastic OS=Arabidopsis thaliana OX=3702 GN=PGD1 PE=1 SV=1	AT1G64190		0.0864037	1.06577	0.160195
Q8LCA1	Protein CURVATURE THYLAKOID 1B, chloroplastic OS=Arabidopsis thaliana OX=3702 GN=CURT1B PE=1 SV=2	PSI-P		0.0746892	1.21105	0.12241
Q9ZPR1	Cell division control protein 48 homolog B OS=Arabidopsis thaliana OX=3702 GN=CDC48B PE=2 SV=1	CDC48B		0.139244	0.629911	0.137789
O04983	Biotin carboxylase, chloroplastic OS=Arabidopsis thaliana OX=3702 GN=CAC2 PE=1 SV=1	CAC2		0.0862564	1.00871	0.123624
Q9LFR3	Gibberellin-regulated protein 14 OS=Arabidopsis thaliana OX=3702 GN=GASA14 PE=1 SV=1	AT5G14920		0.19235	0.44372	0.299106
O22914	Calvin cycle protein CP12-1, chloroplastic OS=Arabidopsis thaliana OX=3702 GN=CP12-1 PE=1 SV=1	CP12-1		0.124683	0.68209	0.133555
Q9SCX3	Elongation factor 1-beta 2 OS=Arabidopsis thaliana OX=3702 GN=At5g19510 PE=1 SV=1	AT5G19510		0.101364	0.815043	0.216199
Q9SSB5	26S proteasome regulatory subunit 7 homolog A OS=Arabidopsis thaliana OX=3702 GN=RPT1A PE=1 SV=1	RPT1A		0.0921348	0.871608	0.165567
P29511	Tubulin alpha-6 chain OS=Arabidopsis thaliana OX=3702 GN=TUBA6 PE=1 SV=1	TUA6		0.14897	0.513752	1.80956
Q9M1X0	Ribosome-recycling factor, chloroplastic OS=Arabidopsis thaliana OX=3702 GN=RRF PE=2 SV=2	RRF		0.0815592	0.902578	0.120774
Q8W585	ATP-dependent zinc metalloprotease FTSH 8, chloroplastic OS=Arabidopsis thaliana OX=3702 GN=FTSH8 PE=1 SV=1	FTSH8		0.168209	0.419093	0.259703
Q9LPW0	Glyceraldehyde-3-phosphate dehydrogenase GAPA2, chloroplastic OS=Arabidopsis thaliana OX=3702 GN=GAPA2 PE=2 SV=1	GAPA-2		0.108823	0.64417	1.74968
P56792	50S ribosomal protein L14, chloroplastic OS=Arabidopsis thaliana OX=3702 GN=rpl14 PE=3 SV=1	rpl14		0.129345	0.530471	0.143466
Q93VC7	30S ribosomal protein S1, chloroplastic OS=Arabidopsis thaliana OX=3702 GN=RPS1 PE=1 SV=1	RPS1		0.075216	0.870061	0.147821
Q9SJQ9	Fructose-bisphosphate aldolase 6, cytosolic OS=Arabidopsis thaliana OX=3702 GN=FBA6 PE=1 SV=1	AT2G36460		0.101825	0.637137	0.253601
P56793	50S ribosomal protein L16, chloroplastic OS=Arabidopsis thaliana OX=3702 GN=rpl16 PE=3 SV=1	rpl16		0.0836927	0.70349	0.177201
Q9C5M0	Mitochondrial dicarboxylate/tricarboxylate transporter DTC OS=Arabidopsis thaliana OX=3702 GN=DTC PE=1 SV=1	AT5G19760		0.0904534	0.639993	0.160338
Q9STG6	Deoxyuridine 5'-triphosphate nucleotidohydrolase OS=Arabidopsis thaliana OX=3702 GN=DUT PE=1 SV=1	DUT1		0.077755	0.701422	0.15101
P17094	60S ribosomal protein L3-1 OS=Arabidopsis thaliana OX=3702 GN=ARP1 PE=1 SV=5	RP1		0.0743962	0.703495	15.4668
Q9SW21	Acyl carrier protein 4, chloroplastic OS=Arabidopsis thaliana OX=3702 GN=ACP4 PE=2 SV=1	ACP4		0.0637451	0.785058	0.121032
Q9STF2	Protein PLASTID TRANSCRIPTIONALLY ACTIVE 16, chloroplastic OS=Arabidopsis thaliana OX=3702 GN=PTAC16 PE=1 SV=1	PTAC16		0.110165	0.435248	0.331693
Q9S9N1	Heat shock 70 kDa protein 5 OS=Arabidopsis thaliana OX=3702 GN=HSP70-5 PE=2 SV=1	Hsp70b		0.139724	0.33992	0.578701
Q6XJG8	26S proteasome non-ATPase regulatory subunit 2 homolog B OS=Arabidopsis thaliana OX=3702 GN=RPN1B PE=1 SV=1	RPN1B		0.0627706	0.638575	0.176138
P49211	60S ribosomal protein L32-1 OS=Arabidopsis thaliana OX=3702 GN=RPL32A PE=2 SV=2	AT4G18100		0.0754703	0.517442	4.06842
P42794	60S ribosomal protein L11-2 OS=Arabidopsis thaliana OX=3702 GN=RPL11B PE=2 SV=2	AT3G58700		0.165409	0.222543	0.565515
F4JQG6	Vicilin-like seed storage protein At4g36700 OS=Arabidopsis thaliana OX=3702 GN=At4g36700 PE=3 SV=1	AT4G36700		0.0583997	0.625262	0.118866
P42763	Dehydrin ERD14 OS=Arabidopsis thaliana OX=3702 GN=ERD14 PE=1 SV=1	ERD14		0.061753	0.580567	0.244287
Q9SUI4	Photosystem I reaction center subunit XI, chloroplastic OS=Arabidopsis thaliana OX=3702 GN=PSAL PE=1 SV=2	PSAL		0.0551074	0.631699	0.119214
Q9LZG0	Adenosine kinase 2 OS=Arabidopsis thaliana OX=3702 GN=ADK2 PE=1 SV=1	ADK2		0.0501261	0.621127	0.207101
Q9LXC9	Soluble inorganic pyrophosphatase 6, chloroplastic OS=Arabidopsis thaliana OX=3702 GN=PPA6 PE=1 SV=1	PPa6		0.089978	0.338534	0.146381
Q5XF82	Jacalin-related lectin 11 OS=Arabidopsis thaliana OX=3702 GN=JAL11 PE=2 SV=1	AT1G52100		0.0825846	0.362233	0.155199
Q9ZSK4	Actin-depolymerizing factor 3 OS=Arabidopsis thaliana OX=3702 GN=ADF3 PE=1 SV=1	ADF3		0.0662076	0.442172	0.142401
Q08112	40S ribosomal protein S15-1 OS=Arabidopsis thaliana OX=3702 GN=RPS15A PE=2 SV=1	RPS15		0.0879733	0.324978	0.293177
Q39182	Defensin-like protein 2 OS=Arabidopsis thaliana OX=3702 GN=PDF2.2 PE=2 SV=1	LCR69		0.143645	0.199007	0.45121
Q9LY66	50S ribosomal protein L1, chloroplastic OS=Arabidopsis thaliana OX=3702 GN=RPL1 PE=1 SV=1	AT3G63490		0.0482927	0.550532	0.161943
Q9FJP3	50S ribosomal protein L29, chloroplastic OS=Arabidopsis thaliana OX=3702 GN=RPL29 PE=1 SV=1	AT5G65220		0.0526129	0.499228	0.276431
Q9M9W1	60S ribosomal protein L22-2 OS=Arabidopsis thaliana OX=3702 GN=RPL22B PE=2 SV=1	AT3G05560		0.119423	0.218565	1.13008
O48741	Protochlorophyllide reductase C, chloroplastic OS=Arabidopsis thaliana OX=3702 GN=PORC PE=1 SV=1	POR C		0.0432922	0.423778	0.199086
Q9SRX7	Putative 60S ribosomal protein L22-1 OS=Arabidopsis thaliana OX=3702 GN=RPL22A PE=3 SV=1	AT1G02830		0.0432025	0.410847	0.251494
Q9SAJ4	Phosphoglycerate kinase 3, cytosolic OS=Arabidopsis thaliana OX=3702 GN=PGK3 PE=1 SV=1	PGK		0.0863549	0.197502	0.603442
Q9LRR9	(S)-2-hydroxy-acid oxidase GLO1 OS=Arabidopsis thaliana OX=3702 GN=GLO1 PE=1 SV=1	AT3G14420		0.0708347	0.223371	1.60148
Q9FKW6	Ferredoxin--NADP reductase, leaf isozyme 1, chloroplastic OS=Arabidopsis thaliana OX=3702 GN=LFNR1 PE=1 SV=1	FNR1		0.0431665	0.296163	0.146097
Q9LRJ9	Cysteine-rich repeat secretory protein 38 OS=Arabidopsis thaliana OX=3702 GN=CRRSP38 PE=2 SV=1	AT3G22060		0.0608284	0.201196	2.63744
Q39099	Xyloglucan endotransglucosylase/hydrolase protein 4 OS=Arabidopsis thaliana OX=3702 GN=XTH4 PE=1 SV=1	XTH4		0.0446608	0.246402	1.48883
Q9STX5	Endoplasmin homolog OS=Arabidopsis thaliana OX=3702 GN=HSP90-7 PE=1 SV=1	SHD		0.0607157	0.161875	0.151273
Q9FGY1	Beta-D-xylosidase 1 OS=Arabidopsis thaliana OX=3702 GN=BXL1 PE=1 SV=1	BXL1		0.0366665	0.250661	0.140392
Q9C522	ATP-citrate synthase beta chain protein 1 OS=Arabidopsis thaliana OX=3702 GN=ACLB-1 PE=2 SV=1	ACLB-1		0.0479681	0.18087	0.807454
Q9FE58	60S ribosomal protein L22-3 OS=Arabidopsis thaliana OX=3702 GN=RPL22C PE=2 SV=1	AT5G27770		0.072982	0.112396	0.63646
P49690	60S ribosomal protein L23 OS=Arabidopsis thaliana OX=3702 GN=RPL23A PE=2 SV=3	AT1G04480		0.0431819	0.176736	1.26822
Q7X659	Vacuolar protein sorting-associated protein 35A OS=Arabidopsis thaliana OX=3702 GN=VPS35A PE=1 SV=1	VPS35A		0.0329128	0.18542	0.129697
Q56WK6	Patellin-1 OS=Arabidopsis thaliana OX=3702 GN=PATL1 PE=1 SV=2	PATL1		0.0581162	0.103514	0.654232
Q27IK6	Kinesin-like protein KIN-12D OS=Arabidopsis thaliana OX=3702 GN=KIN12D PE=2 SV=1	POK2		0.0254307	0.22194	0.27805
P50883	60S ribosomal protein L12-1 OS=Arabidopsis thaliana OX=3702 GN=RPL12A PE=2 SV=2	AT2G37190		0.0222583	0.236912	0.234787
Q9STW6	Heat shock 70 kDa protein 6, chloroplastic OS=Arabidopsis thaliana OX=3702 GN=HSP70-6 PE=1 SV=1	cpHsc70-1		0.0232398	0.222581	0.183387
Q9T076	Early nodulin-like protein 2 OS=Arabidopsis thaliana OX=3702 GN=At4g27520 PE=1 SV=1	ENODL2		0.0200534	0.216313	0.172827
P17745	Elongation factor Tu, chloroplastic OS=Arabidopsis thaliana OX=3702 GN=TUFA PE=1 SV=1	RABE1b		0.0361559	0.111309	1.66652
Q42112	60S acidic ribosomal protein P0-2 OS=Arabidopsis thaliana OX=3702 GN=RPP0B PE=1 SV=2	AT3G09200		0.0329793	0.0858766	0.143981
Q93VB8	40S ribosomal protein S2-2 OS=Arabidopsis thaliana OX=3702 GN=RPS2B PE=2 SV=1	AT1G59359		0.0231785	0.110752	1.56094
Q9SAU2	Ribulose-5-phosphate-3-epimerase, chloroplastic OS=Arabidopsis thaliana OX=3702 GN=RPE PE=2 SV=1	RPE		0.0135741	0.162127	0.118749
Q9LSQ5	NAD(P)H dehydrogenase (quinone) FQR1 OS=Arabidopsis thaliana OX=3702 GN=FQR1 PE=1 SV=1	FQR1		0.0130194	0.156306	0.115116
Q9M158	Rhodanese-like domain-containing protein 4, chloroplastic OS=Arabidopsis thaliana OX=3702 GN=STR4 PE=1 SV=2	TROL		0.0140138	0.144096	0.164607
P36397	ADP-ribosylation factor 1 OS=Arabidopsis thaliana OX=3702 GN=ARF1 PE=1 SV=2	ARF1A1C		0.0279093	0.0688826	0.190236
P56777	Photosystem II CP47 reaction center protein OS=Arabidopsis thaliana OX=3702 GN=psbB PE=1 SV=1	psbB		0.0235098	0.0642503	0.876695
Q9SZJ5	Serine hydroxymethyltransferase 1, mitochondrial OS=Arabidopsis thaliana OX=3702 GN=SHM1 PE=1 SV=1	SHM1		0.019798	0.0609445	0.616416
Q94B78	Glycine dehydrogenase (decarboxylating) 1, mitochondrial OS=Arabidopsis thaliana OX=3702 GN=GLDP1 PE=1 SV=2	GLDP1		0.0223766	0.0425385	0.339261
Q9XJ36	ATP-dependent Clp protease proteolytic subunit-related protein 2, chloroplastic OS=Arabidopsis thaliana OX=3702 GN=CLPR2 PE=1 SV=1	CLP2		0.0068669	0.0806881	0.118847
O04318	Nitrile-specifier protein 3 OS=Arabidopsis thaliana OX=3702 GN=NSP3 PE=2 SV=1	NSP3		0.00529161	0.0561057	0.197242
P10795	Ribulose bisphosphate carboxylase small chain 1A, chloroplastic OS=Arabidopsis thaliana OX=3702 GN=RBCS-1A PE=1 SV=2	RBCS1A		0.00542552	0.0356103	38.8129
Q9C9W5	Glycerate dehydrogenase HPR, peroxisomal OS=Arabidopsis thaliana OX=3702 GN=HPR PE=1 SV=1	HPR		0.00897552	0.0168292	0.233958
O23654	V-type proton ATPase catalytic subunit A OS=Arabidopsis thaliana OX=3702 GN=VHA-A PE=1 SV=1	VHA-A		0.00271294	0.0237475	0.177021
Q8RXU5	60S ribosomal protein L37a-2 OS=Arabidopsis thaliana OX=3702 GN=RPL37AC PE=3 SV=1	AT3G60245		0.00473957	0.013164	1.24544
Q9LZH9	60S ribosomal protein L7a-2 OS=Arabidopsis thaliana OX=3702 GN=RPL7AB PE=2 SV=1	AT3G62870		0.00257956	0.0226603	0.156322
P34788	40S ribosomal protein S18 OS=Arabidopsis thaliana OX=3702 GN=RPS18A PE=1 SV=1	AT1G34030		0.000362258	0.00169759	0.930731
Q42029	Oxygen-evolving enhancer protein 2-1, chloroplastic OS=Arabidopsis thaliana OX=3702 GN=PSBP1 PE=1 SV=2	PSBP-1		-0.000459286	0.00419722	0.31091
Q9LHA8	Probable mediator of RNA polymerase II transcription subunit 37c OS=Arabidopsis thaliana OX=3702 GN=MED37C PE=1 SV=1	HSP70		-0.000661395	0.00364555	2.12105
Q07473	Chlorophyll a-b binding protein CP29.1, chloroplastic OS=Arabidopsis thaliana OX=3702 GN=LHCB4.1 PE=1 SV=1	LHCB4.1		-0.00270747	0.0072321	1.77905
Q9LM92	Small nuclear ribonucleoprotein SmD3b OS=Arabidopsis thaliana OX=3702 GN=SMD3B PE=2 SV=1	AT1G20580		-0.00286624	0.0235962	0.131426
Q9C5A9	ATP synthase subunit beta-3, mitochondrial OS=Arabidopsis thaliana OX=3702 GN=At5g08680 PE=1 SV=1	AT5G08680		-0.00745363	0.0131196	0.891335
Q08770	60S ribosomal protein L10-2 OS=Arabidopsis thaliana OX=3702 GN=RPL10B PE=2 SV=2	RPL10B		-0.00886966	0.0431079	1.08055
Q08733	Aquaporin PIP1-3 OS=Arabidopsis thaliana OX=3702 GN=PIP1-3 PE=1 SV=1	PIP1C		-0.00821247	0.0521858	0.208776
P21238	Chaperonin 60 subunit alpha 1, chloroplastic OS=Arabidopsis thaliana OX=3702 GN=CPN60A1 PE=1 SV=2	CPN60A		-0.0196593	0.0463481	0.866702
Q9ZV24	Outer envelope pore protein 16-1, chloroplastic OS=Arabidopsis thaliana OX=3702 GN=OEP161 PE=1 SV=1	OEP16-1		-0.0093717	0.103423	0.138318
P53492	Actin-7 OS=Arabidopsis thaliana OX=3702 GN=ACT7 PE=1 SV=1	ACT7		-0.0161119	0.0717675	7.74432
O65502	Protein HIGH CHLOROPHYLL FLUORESCENCE PHENOTYPE 244, chloroplastic OS=Arabidopsis thaliana OX=3702 GN=HCF244 PE=1 SV=1	AT4G35250		-0.0158657	0.135925	0.116932
Q9SIF2	Heat shock protein 90-5, chloroplastic OS=Arabidopsis thaliana OX=3702 GN=HSP90-5 PE=1 SV=1	CR88		-0.0199158	0.137946	0.145913
P49205	40S ribosomal protein S17-1 OS=Arabidopsis thaliana OX=3702 GN=RPS17A PE=2 SV=3	AT2G04390		-0.0389135	0.115551	0.363734
Q9C5C2	Myrosinase 2 OS=Arabidopsis thaliana OX=3702 GN=TGG2 PE=1 SV=1	TGG2		-0.0471343	0.100936	0.466111
Q9S7H1	Photosystem I reaction center subunit II-1, chloroplastic OS=Arabidopsis thaliana OX=3702 GN=psaD1 PE=1 SV=1	PSAD-1		-0.0467097	0.105225	0.415151
Q9MAB3	Probable nucleolar protein 5-2 OS=Arabidopsis thaliana OX=3702 GN=NOP5-2 PE=1 SV=1	AT3G05060		-0.0279066	0.179976	0.940373
P38666	60S ribosomal protein L24-2 OS=Arabidopsis thaliana OX=3702 GN=RPL24B PE=1 SV=2	STV1		-0.0373952	0.155926	1.6947
P16181	40S ribosomal protein S11-1 OS=Arabidopsis thaliana OX=3702 GN=RPS11A PE=2 SV=1	EMB1080		-0.0471473	0.12527	0.460297
Q9CAX6	40S ribosomal protein S14-2 OS=Arabidopsis thaliana OX=3702 GN=RPS14B PE=1 SV=1	AT3G11510		-0.0483934	0.135112	2.28584
Q93VP3	Eukaryotic translation initiation factor 5A-2 OS=Arabidopsis thaliana OX=3702 GN=ELF5A-2 PE=1 SV=1	FBR12		-0.0595266	0.111999	0.34642
Q9SIH0	40S ribosomal protein S14-1 OS=Arabidopsis thaliana OX=3702 GN=RPS14A PE=1 SV=1	AT2G36160		-0.0492564	0.139022	1.9419
P36210	50S ribosomal protein L12-1, chloroplastic OS=Arabidopsis thaliana OX=3702 GN=RPL12A PE=2 SV=1	RPL12-A		-0.0313439	0.268869	0.230995
Q8RWV0	Transketolase-1, chloroplastic OS=Arabidopsis thaliana OX=3702 GN=TKL-1 PE=1 SV=1	AT3G60750		-0.0493668	0.177627	2.67887
Q05758	Ketol-acid reductoisomerase, chloroplastic OS=Arabidopsis thaliana OX=3702 GN=At3g58610 PE=1 SV=2	AT3G58610		-0.0538728	0.180309	0.526963
O04603	50S ribosomal protein L5, chloroplastic OS=Arabidopsis thaliana OX=3702 GN=RPL5 PE=2 SV=1	AT4G01310		-0.0655459	0.172283	0.462834
Q944I4	D-glycerate 3-kinase, chloroplastic OS=Arabidopsis thaliana OX=3702 GN=GLYK PE=1 SV=2	AT1G80380		-0.0585336	0.200568	0.143227
Q39102	ATP-dependent zinc metalloprotease FTSH 1, chloroplastic OS=Arabidopsis thaliana OX=3702 GN=FTSH1 PE=1 SV=2	FTSH1		-0.0447386	0.271065	0.151696
Q9LT08	26S proteasome non-ATPase regulatory subunit 14 homolog OS=Arabidopsis thaliana OX=3702 GN=RPN11 PE=1 SV=1	AT5G23540		-0.0510252	0.327406	0.122065
Q949U7	Peroxiredoxin-2E, chloroplastic OS=Arabidopsis thaliana OX=3702 GN=PRXIIE PE=1 SV=2	AT3G52960		-0.0370213	0.474868	0.156567
P42737	Beta carbonic anhydrase 2, chloroplastic OS=Arabidopsis thaliana OX=3702 GN=BCA2 PE=1 SV=3	CA2		-0.0970683	0.189507	0.393509
O23290	60S ribosomal protein L36a OS=Arabidopsis thaliana OX=3702 GN=RPL36AA PE=3 SV=3	AT4G14320		-0.065587	0.330972	0.820171
Q93VG5	40S ribosomal protein S8-1 OS=Arabidopsis thaliana OX=3702 GN=RPS8A PE=1 SV=1	AT5G20290		-0.0545535	0.427914	1.7752
C0Z361	Chaperonin 60 subunit beta 3, chloroplastic OS=Arabidopsis thaliana OX=3702 GN=CPN60B3 PE=1 SV=1	AT5G56500		-0.098527	0.246773	1.0573
Q41932	Oxygen-evolving enhancer protein 3-2, chloroplastic OS=Arabidopsis thaliana OX=3702 GN=PSBQ2 PE=1 SV=2	PSBQ-2		-0.0688961	0.356731	0.41707
P62090	Photosystem I iron-sulfur center OS=Arabidopsis thaliana OX=3702 GN=psaC PE=3 SV=2	psaC		-0.0945307	0.284608	0.287411
Q9SF53	60S ribosomal protein L35-1 OS=Arabidopsis thaliana OX=3702 GN=RPL35A PE=2 SV=1	AT3G09500		-0.075514	0.367866	2.76257
Q42589	Non-specific lipid-transfer protein 1 OS=Arabidopsis thaliana OX=3702 GN=LTP1 PE=2 SV=1	LP1		-0.109896	0.263557	2.87282
Q9LER7	50S ribosomal protein 5, chloroplastic OS=Arabidopsis thaliana OX=3702 GN=PSRP5 PE=1 SV=1	PSRP5		-0.0834665	0.355017	1.43725
P53494	Actin-4 OS=Arabidopsis thaliana OX=3702 GN=ACT4 PE=1 SV=1	ACT4		-0.091648	0.365	7.19222
O80988	Glycine dehydrogenase (decarboxylating) 2, mitochondrial OS=Arabidopsis thaliana OX=3702 GN=GLDP2 PE=1 SV=1	GLDP2		-0.13946	0.255527	0.158325
P49688	40S ribosomal protein S2-3 OS=Arabidopsis thaliana OX=3702 GN=RPS2C PE=1 SV=2	AT2G41840		-0.0768167	0.482976	1.96083
O82660	Photosystem II stability/assembly factor HCF136, chloroplastic OS=Arabidopsis thaliana OX=3702 GN=HCF136 PE=1 SV=1	HCF136		-0.0835852	0.45481	0.20077
Q9ZNT7	Prohibitin-2, mitochondrial OS=Arabidopsis thaliana OX=3702 GN=PHB2 PE=1 SV=1	PHB2		-0.0663	0.576472	0.291848
Q8LER3	Probable xyloglucan endotransglucosylase/hydrolase protein 7 OS=Arabidopsis thaliana OX=3702 GN=XTH7 PE=2 SV=2	XTH7		-0.0613595	0.648829	0.124951
P93819	Malate dehydrogenase 1, cytoplasmic OS=Arabidopsis thaliana OX=3702 GN=MDH1 PE=1 SV=2	AT1G04410		-0.108853	0.37777	0.233435
P56771	Cytochrome f OS=Arabidopsis thaliana OX=3702 GN=petA PE=3 SV=1	petA		-0.128974	0.391721	0.237568
P93004	Aquaporin PIP2-7 OS=Arabidopsis thaliana OX=3702 GN=PIP2-7 PE=1 SV=2	PIP3		-0.0780311	0.665443	0.193559
Q9SEI2	26S proteasome regulatory subunit 6A homolog A OS=Arabidopsis thaliana OX=3702 GN=RPT5A PE=1 SV=1	RPT5A		-0.0718451	0.726151	0.227683
Q8RWN5	Glycine-rich RNA-binding protein RZ1C OS=Arabidopsis thaliana OX=3702 GN=RZ1C PE=1 SV=1	AT5G04280		-0.156476	0.340158	0.203888
Q9T043	60S ribosomal protein L14-2 OS=Arabidopsis thaliana OX=3702 GN=RPL14B PE=1 SV=1	AT4G27090		-0.111401	0.48105	0.723729
O04311	Jacalin-related lectin 33 OS=Arabidopsis thaliana OX=3702 GN=JAL33 PE=1 SV=1	AT3G16450		-0.0853734	0.648686	0.137591
P20649	ATPase 1, plasma membrane-type OS=Arabidopsis thaliana OX=3702 GN=AHA1 PE=1 SV=3	HA1		-0.132063	0.439284	0.263614
P10896	Ribulose bisphosphate carboxylase/oxygenase activase, chloroplastic OS=Arabidopsis thaliana OX=3702 GN=RCA PE=1 SV=2	RCA		-0.129738	0.45591	8.42512
P19366	ATP synthase subunit beta, chloroplastic OS=Arabidopsis thaliana OX=3702 GN=atpB PE=1 SV=2	atpB		-0.128829	0.459489	10.2672
Q9SIL6	Prohibitin-6, mitochondrial OS=Arabidopsis thaliana OX=3702 GN=PHB6 PE=1 SV=1	PHB6		-0.0637544	0.962857	0.314857
Q9SY97	Photosystem I chlorophyll a/b-binding protein 3-1, chloroplastic OS=Arabidopsis thaliana OX=3702 GN=LHCA3 PE=1 SV=1	LHCA3		-0.0949322	0.67078	0.147305
P46283	Sedoheptulose-1,7-bisphosphatase, chloroplastic OS=Arabidopsis thaliana OX=3702 GN=At3g55800 PE=2 SV=1	SBPASE		-0.150438	0.438407	1.1991
Q9C9C6	60S ribosomal protein L6-2 OS=Arabidopsis thaliana OX=3702 GN=RPL6B PE=2 SV=1	AT1G74060		-0.16271	0.426345	1.68328
Q9LFE0	SART-1 family protein DOT2 OS=Arabidopsis thaliana OX=3702 GN=DOT2 PE=1 SV=1	DOT2		-0.125418	0.574849	0.187512
P81760	Thylakoid lumenal 17.4 kDa protein, chloroplastic OS=Arabidopsis thaliana OX=3702 GN=TL17 PE=1 SV=2	AT5G53490		-0.0991346	0.731432	0.123055
P56761	Photosystem II D2 protein OS=Arabidopsis thaliana OX=3702 GN=psbD PE=1 SV=3	psbD		-0.117753	0.62456	0.744882
Q9C658	Protein decapping 5 OS=Arabidopsis thaliana OX=3702 GN=DCP5 PE=1 SV=1	DCP5		-0.0871609	0.879978	0.174962
Q43349	29 kDa ribonucleoprotein, chloroplastic OS=Arabidopsis thaliana OX=3702 GN=CP29A PE=2 SV=2	CP29		-0.193441	0.403715	0.307105
P49689	40S ribosomal protein S30 OS=Arabidopsis thaliana OX=3702 GN=RPS30A PE=3 SV=3	AT2G19750		-0.159367	0.512151	0.335167
P56767	Photosystem I P700 chlorophyll a apoprotein A2 OS=Arabidopsis thaliana OX=3702 GN=psaB PE=3 SV=1	psaB		-0.171818	0.477334	1.05463
Q8LBI1	60S ribosomal protein L5-1 OS=Arabidopsis thaliana OX=3702 GN=ATL5 PE=1 SV=2	ATL5		-0.0978265	0.883122	0.780674
Q9LHG9	Nascent polypeptide-associated complex subunit alpha-like protein 1 OS=Arabidopsis thaliana OX=3702 GN=At3g12390 PE=1 SV=1	AT3G12390		-0.11032	0.866889	0.118678
P15455	12S seed storage protein CRA1 OS=Arabidopsis thaliana OX=3702 GN=CRA1 PE=1 SV=2	CRA1		-0.152379	0.630122	0.114635
Q9XF89	Chlorophyll a-b binding protein CP26, chloroplastic OS=Arabidopsis thaliana OX=3702 GN=LHCB5 PE=1 SV=1	LHCB5		-0.175356	0.561859	3.81479
Q43316	Porphobilinogen deaminase, chloroplastic OS=Arabidopsis thaliana OX=3702 GN=HEMC PE=1 SV=1	HEMC		-0.185795	0.544792	0.137038
P39207	Nucleoside diphosphate kinase 1 OS=Arabidopsis thaliana OX=3702 GN=NDK1 PE=1 SV=1	NDPK1		-0.0965562	1.08779	0.213604
Q03250	Glycine-rich RNA-binding protein 7 OS=Arabidopsis thaliana OX=3702 GN=RBG7 PE=1 SV=1	CCR2		-0.209241	0.515749	2.8378
O50008	5-methyltetrahydropteroyltriglutamate--homocysteine methyltransferase 1 OS=Arabidopsis thaliana OX=3702 GN=MS1 PE=1 SV=1	ATMS1		-0.110382	0.988005	2.8893
Q56XB0	Defensin-like protein 204 OS=Arabidopsis thaliana OX=3702 GN=At3g05727 PE=3 SV=1	AT3G05727		-0.187717	0.622731	0.767845
Q9M8N2	Ribonuclease 3-like protein 1 OS=Arabidopsis thaliana OX=3702 GN=RTL1 PE=2 SV=1	RTL1		-0.22743	0.523628	0.89982
Q9ZP06	Malate dehydrogenase 1, mitochondrial OS=Arabidopsis thaliana OX=3702 GN=At1g53240 PE=1 SV=1	mMDH1		-0.184592	0.657776	0.0868968
Q9S7N7	Photosystem I reaction center subunit V, chloroplastic OS=Arabidopsis thaliana OX=3702 GN=PSAG PE=1 SV=1	PSAG		-0.133576	0.941122	0.131263
Q9FFS8	40S ribosomal protein S10-2 OS=Arabidopsis thaliana OX=3702 GN=RPS10B PE=2 SV=1	AT5G41520		-0.245537	0.529507	0.0981105
Q8VZT0	Putative H/ACA ribonucleoprotein complex subunit 1-like protein 1 OS=Arabidopsis thaliana OX=3702 GN=At3g03920 PE=2 SV=1	AT3G03920		-0.128595	1.03316	0.142221
Q8L719	THO complex subunit 4B OS=Arabidopsis thaliana OX=3702 GN=ALY2 PE=1 SV=1	AT5G02530		-0.119807	1.15661	0.225382
P42643	14-3-3-like protein GF14 chi OS=Arabidopsis thaliana OX=3702 GN=GRF1 PE=1 SV=3	GRF1		-0.176726	0.796845	0.93139
P42645	14-3-3-like protein GF14 upsilon OS=Arabidopsis thaliana OX=3702 GN=GRF5 PE=1 SV=2	GRF5		-0.212711	0.696362	1.30951
P56802	30S ribosomal protein S11, chloroplastic OS=Arabidopsis thaliana OX=3702 GN=rps11 PE=3 SV=1	rps11		-0.176737	0.848709	0.118252
O03042	Ribulose bisphosphate carboxylase large chain OS=Arabidopsis thaliana OX=3702 GN=rbcL PE=1 SV=1	rbcL		-0.195032	0.80183	75.0039
Q66GR6	Single-stranded DNA-binding protein WHY3, chloroplastic OS=Arabidopsis thaliana OX=3702 GN=WHY3 PE=1 SV=1	WHY3		-0.123622	1.28649	0.180892
Q03251	Glycine-rich RNA-binding protein 8 OS=Arabidopsis thaliana OX=3702 GN=RBG8 PE=1 SV=1	CCR1		-0.282208	0.59675	1.08655
P43286	Aquaporin PIP2-1 OS=Arabidopsis thaliana OX=3702 GN=PIP2-1 PE=1 SV=1	PIP2A		-0.137263	1.24616	0.25061
Q9SKX4	50S ribosomal protein L3-1, chloroplastic OS=Arabidopsis thaliana OX=3702 GN=RPL3A PE=2 SV=1	AT2G43030		-0.110702	1.54772	2.89261
P25851	Fructose-1,6-bisphosphatase 1, chloroplastic OS=Arabidopsis thaliana OX=3702 GN=CFBP1 PE=1 SV=2	HCEF1		-0.152856	1.13129	0.137335
Q9SZD4	26S proteasome regulatory subunit 4 homolog A OS=Arabidopsis thaliana OX=3702 GN=RPT2A PE=1 SV=1	RPT2a		-0.20404	0.858455	0.116453
Q01667	Chlorophyll a-b binding protein 6, chloroplastic OS=Arabidopsis thaliana OX=3702 GN=LHCA1 PE=1 SV=1	LHCA1		-0.166674	1.07336	0.130476
P27140	Beta carbonic anhydrase 1, chloroplastic OS=Arabidopsis thaliana OX=3702 GN=BCA1 PE=1 SV=2	CA1		-0.274441	0.653371	1.18299
Q9SR37	Beta-glucosidase 23 OS=Arabidopsis thaliana OX=3702 GN=BGLU23 PE=1 SV=1	PYK10		-0.169929	1.10541	5.39452
Q9LIA8	UDP-glucose 6-dehydrogenase 2 OS=Arabidopsis thaliana OX=3702 GN=UGD2 PE=1 SV=1	AT3G29360		-0.209938	1.0555	0.10262
Q6NQ72	THO complex subunit 4D OS=Arabidopsis thaliana OX=3702 GN=ALY4 PE=1 SV=1	ALY4		-0.230406	1.03892	0.133198
Q9SJU4	Fructose-bisphosphate aldolase 1, chloroplastic OS=Arabidopsis thaliana OX=3702 GN=FBA1 PE=1 SV=2	FBA1		-0.282333	0.92147	2.49465
O04331	Prohibitin-3, mitochondrial OS=Arabidopsis thaliana OX=3702 GN=PHB3 PE=1 SV=1	PHB3		-0.254615	1.02705	0.76176
P60039	60S ribosomal protein L7-3 OS=Arabidopsis thaliana OX=3702 GN=RPL7C PE=2 SV=1	AT2G44120		-0.182709	1.44883	1.24923
P83755	Photosystem II protein D1 OS=Arabidopsis thaliana OX=3702 GN=psbA PE=1 SV=2	psbA		-0.314684	0.853232	1.32973
Q9LR30	Glutamate--glyoxylate aminotransferase 1 OS=Arabidopsis thaliana OX=3702 GN=GGAT1 PE=1 SV=1	GGT1		-0.268972	1.01923	0.381655
Q944G9	Fructose-bisphosphate aldolase 2, chloroplastic OS=Arabidopsis thaliana OX=3702 GN=FBA2 PE=1 SV=2	FBA2		-0.309377	0.931531	4.81957
P59259	Histone H4 OS=Arabidopsis thaliana OX=3702 GN=At1g07660 PE=1 SV=2	AT1G07820		-0.34787	0.841949	3.22516
P42734	Probable cinnamyl alcohol dehydrogenase 9 OS=Arabidopsis thaliana OX=3702 GN=CAD9 PE=2 SV=2	CAD9		-0.21368	1.40492	0.136066
Q9LVT8	RGG repeats nuclear RNA binding protein C OS=Arabidopsis thaliana OX=3702 GN=RGGC PE=1 SV=1	AT5G47210		-0.421567	0.714207	0.291322
Q9SLL7	60S ribosomal protein L31-1 OS=Arabidopsis thaliana OX=3702 GN=RPL31A PE=3 SV=1	AT2G19740		-0.275752	1.09854	0.238176
O65396	Aminomethyltransferase, mitochondrial OS=Arabidopsis thaliana OX=3702 GN=GDCST PE=2 SV=1	AT1G11860		-0.218213	1.40677	1.29186
Q8LC83	40S ribosomal protein S24-2 OS=Arabidopsis thaliana OX=3702 GN=RPS24B PE=2 SV=2	AT5G28060		-0.307764	1.01022	0.314852
O04314	PYK10-binding protein 1 OS=Arabidopsis thaliana OX=3702 GN=PBP1 PE=1 SV=1	PBP1		-0.362224	0.883789	0.800763
Q8W4H8	Inactive GDSL esterase/lipase-like protein 23 OS=Arabidopsis thaliana OX=3702 GN=GLL23 PE=1 SV=1	AT1G54010		-0.302393	1.13456	0.146913
Q9SSS9	ATP synthase subunit delta, chloroplastic OS=Arabidopsis thaliana OX=3702 GN=ATPD PE=1 SV=1	ATPD		-0.400536	0.906831	0.684579
Q9FLN4	50S ribosomal protein L27, chloroplastic OS=Arabidopsis thaliana OX=3702 GN=RPL27 PE=2 SV=1	RPL27		-0.39005	0.952262	1.26541
Q9ZSJ6	Glycine-rich protein 3 short isoform OS=Arabidopsis thaliana OX=3702 GN=GRP3S PE=1 SV=2	GRP3S		-0.282279	1.34978	0.18731
O82628	V-type proton ATPase subunit G1 OS=Arabidopsis thaliana OX=3702 GN=VHA-G1 PE=1 SV=1	VMA10		-0.24869	1.6767	0.129414
O49460	Prohibitin-1, mitochondrial OS=Arabidopsis thaliana OX=3702 GN=PHB1 PE=1 SV=1	PHB1		-0.224907	1.91869	0.28976
Q9SS17	40S ribosomal protein S24-1 OS=Arabidopsis thaliana OX=3702 GN=RPS24A PE=2 SV=1	AT3G04920		-0.320724	1.4408	1.24525
P26587	Aquaporin TIP3-1 OS=Arabidopsis thaliana OX=3702 GN=TIP3-1 PE=2 SV=1	TIP3		-0.337007	1.37215	0.119163
P49201	40S ribosomal protein S23-2 OS=Arabidopsis thaliana OX=3702 GN=RPS23B PE=2 SV=2	AT5G02960		-0.448232	1.06404	0.164796
Q9S841	Oxygen-evolving enhancer protein 1-2, chloroplastic OS=Arabidopsis thaliana OX=3702 GN=PSBO2 PE=1 SV=1	PSBO2		-0.291801	1.65728	1.10484
P56759	ATP synthase subunit b, chloroplastic OS=Arabidopsis thaliana OX=3702 GN=atpF PE=3 SV=1	atpF		-0.4059	1.32759	0.475972
P40283	Histone H2B.11 OS=Arabidopsis thaliana OX=3702 GN=At5g59910 PE=1 SV=5	HTB4		-0.301174	1.8534	0.619214
P34791	Peptidyl-prolyl cis-trans isomerase CYP20-3, chloroplastic OS=Arabidopsis thaliana OX=3702 GN=CYP20-3 PE=1 SV=1	ROC4		-0.484494	1.17184	0.821409
Q9LU86	Peroxiredoxin Q, chloroplastic OS=Arabidopsis thaliana OX=3702 GN=PRXQ PE=1 SV=1	ATPRX Q		-0.447733	1.27897	0.404977
P46689	Gibberellin-regulated protein 1 OS=Arabidopsis thaliana OX=3702 GN=GASA1 PE=2 SV=2	GASA1		-0.643343	0.93565	0.846433
P27202	Photosystem II 10 kDa polypeptide, chloroplastic OS=Arabidopsis thaliana OX=3702 GN=PSBR PE=1 SV=1	PSBR		-0.417882	1.44517	0.350894
Q96318	12S seed storage protein CRC OS=Arabidopsis thaliana OX=3702 GN=CRC PE=1 SV=1	CRU3		-0.36037	1.74239	0.12248
O23049	50S ribosomal protein L6, chloroplastic OS=Arabidopsis thaliana OX=3702 GN=RPL6 PE=2 SV=1	emb2394		-0.325417	1.93394	0.380828
P49107	Photosystem I reaction center subunit N, chloroplastic OS=Arabidopsis thaliana OX=3702 GN=PSAN PE=1 SV=2	PSAN		-0.455096	1.39621	4.22961
Q9SL15	Glycine-rich protein 3 OS=Arabidopsis thaliana OX=3702 GN=GRP3 PE=1 SV=1	GRP-3		-0.620433	1.05193	1.31431
P25873	50S ribosomal protein L15, chloroplastic OS=Arabidopsis thaliana OX=3702 GN=RPL15 PE=1 SV=2	RPL15		-0.342915	1.92773	0.474446
P29525	Oleosin 18.5 kDa OS=Arabidopsis thaliana OX=3702 GN=At4g25140 PE=2 SV=1	OLEO1		-0.342452	1.9546	0.134669
O49006	Pectinesterase/pectinesterase inhibitor 3 OS=Arabidopsis thaliana OX=3702 GN=PME3 PE=1 SV=2	PME3		-0.524149	1.33506	0.730886
Q9XF88	Chlorophyll a-b binding protein CP29.2, chloroplastic OS=Arabidopsis thaliana OX=3702 GN=LHCB4.2 PE=1 SV=1	LHCB4.2		-0.531277	1.39016	0.307816
O65719	Heat shock 70 kDa protein 3 OS=Arabidopsis thaliana OX=3702 GN=HSP70-3 PE=1 SV=1	AT3G09440		-0.28786	2.59058	1.28682
Q9SRX2	60S ribosomal protein L19-1 OS=Arabidopsis thaliana OX=3702 GN=RPL19A PE=2 SV=1	emb2386		-0.37939	2.12721	1.05949
Q9XFT3	Oxygen-evolving enhancer protein 3-1, chloroplastic OS=Arabidopsis thaliana OX=3702 GN=PSBQ1 PE=1 SV=3	PSBQA		-0.336887	2.53545	1.16915
O22969	Uncharacterized protein At2g34160 OS=Arabidopsis thaliana OX=3702 GN=At2g34160 PE=1 SV=1	AT2G34160		-0.470266	1.88938	0.250971
Q9LV60	Cysteine-rich repeat secretory protein 55 OS=Arabidopsis thaliana OX=3702 GN=CRRSP55 PE=2 SV=1	AT5G48540		-0.500619	1.79062	1.74634
Q9SIW5	40S ribosomal protein S25-1 OS=Arabidopsis thaliana OX=3702 GN=RPS25A PE=3 SV=3	AT2G16360		-0.33272	2.76932	1.16941
Q9FFC0	Histone H2B.10 OS=Arabidopsis thaliana OX=3702 GN=At5g22880 PE=1 SV=3	HTB2		-0.539011	1.71984	0.369853
P94072	Germin-like protein subfamily 3 member 3 OS=Arabidopsis thaliana OX=3702 GN=GER3 PE=1 SV=1	GER3		-0.430332	2.17566	0.283448
P46010	Nitrilase 3 OS=Arabidopsis thaliana OX=3702 GN=NIT3 PE=1 SV=1	NIT3		-0.338517	2.79236	0.221983
Q9XFS7	Non-specific lipid-transfer protein 5 OS=Arabidopsis thaliana OX=3702 GN=LTP5 PE=1 SV=1	LTP5		-0.653431	1.48289	2.63515
P56779	Cytochrome b559 subunit alpha OS=Arabidopsis thaliana OX=3702 GN=psbE PE=1 SV=4	psbE		-0.58457	1.79864	0.116524
Q9ZUU4	RNA-binding protein CP29B, chloroplastic OS=Arabidopsis thaliana OX=3702 GN=CP29B PE=1 SV=1	AT2G37220		-0.553093	2.03695	0.297314
P61841	30S ribosomal protein S7, chloroplastic OS=Arabidopsis thaliana OX=3702 GN=rps7-A PE=1 SV=1	rps7		-0.464791	2.43524	0.220263
O82204	60S ribosomal protein L28-1 OS=Arabidopsis thaliana OX=3702 GN=RPL28A PE=1 SV=1	AT2G19730		-0.52521	2.18548	0.185038
P25864	50S ribosomal protein L9, chloroplastic OS=Arabidopsis thaliana OX=3702 GN=RPL9 PE=2 SV=1	RPL9		-0.519671	2.29837	0.345138
P32961	Nitrilase 1 OS=Arabidopsis thaliana OX=3702 GN=NIT1 PE=1 SV=2	NIT1		-0.403657	3.29429	0.209106
Q9ASV6	30S ribosomal protein S20, chloroplastic OS=Arabidopsis thaliana OX=3702 GN=RPS20 PE=2 SV=1	AT3G15190		-0.772097	1.76086	0.19606
P23321	Oxygen-evolving enhancer protein 1-1, chloroplastic OS=Arabidopsis thaliana OX=3702 GN=PSBO1 PE=1 SV=2	PSBO1		-0.54523	2.731	3.80801
P0DKC6	11-beta-hydroxysteroid dehydrogenase 1B OS=Arabidopsis thaliana OX=3702 GN=HSD1 PE=1 SV=1	HSD1		-0.631164	2.39984	0.13133
O22795	50S ribosomal protein L28, chloroplastic OS=Arabidopsis thaliana OX=3702 GN=RPL28 PE=2 SV=2	AT2G33450		-0.578953	2.66328	0.764573
O65282	20 kDa chaperonin, chloroplastic OS=Arabidopsis thaliana OX=3702 GN=CPN20 PE=1 SV=2	CPN20		-0.626051	2.53248	0.139287
Q42431	Oleosin 20.3 kDa OS=Arabidopsis thaliana OX=3702 GN=OL2 PE=2 SV=1	OLEO4		-0.647942	2.47498	0.143642
Q39043	Mediator of RNA polymerase II transcription subunit 37f OS=Arabidopsis thaliana OX=3702 GN=MED37F PE=1 SV=2	BIP2		-0.526166	3.17832	0.191253
Q9SIK2	40S ribosomal protein S25-2 OS=Arabidopsis thaliana OX=3702 GN=RPS25B PE=3 SV=1	AT2G21580		-0.404829	4.13839	0.89169
P10798	Ribulose bisphosphate carboxylase small chain 3B, chloroplastic OS=Arabidopsis thaliana OX=3702 GN=RBCS-3B PE=2 SV=2	AT5G38410		-0.508057	3.43381	2.82643
Q9SS98	Oleosin 5 OS=Arabidopsis thaliana OX=3702 GN=At3g01570 PE=2 SV=1	AT3G01570		-0.650092	2.80248	0.14267
O48549	40S ribosomal protein S6-1 OS=Arabidopsis thaliana OX=3702 GN=RPS6A PE=1 SV=2	RPS6		-0.467462	3.92294	3.92722
O04310	Jacalin-related lectin 34 OS=Arabidopsis thaliana OX=3702 GN=JAL34 PE=1 SV=1	AT3G16460		-0.504835	3.76261	6.98013
O23629	Histone H2B.6 OS=Arabidopsis thaliana OX=3702 GN=H2B PE=1 SV=3	HTB9		-0.640465	3.16774	1.49943
Q03509	Calmodulin-6 OS=Arabidopsis thaliana OX=3702 GN=CAM6 PE=1 SV=2	CAM6		-0.818139	2.61183	0.0871503
Q9S831	Photosystem I reaction center subunit IV A, chloroplastic OS=Arabidopsis thaliana OX=3702 GN=PSAE1 PE=1 SV=1	PSAE-1		-0.821816	2.72566	0.672591
Q39165	Oleosin 21.2 kDa OS=Arabidopsis thaliana OX=3702 GN=At5g40420 PE=2 SV=1	OLEO2		-0.816598	2.83826	0.159824
O22126	Fasciclin-like arabinogalactan protein 8 OS=Arabidopsis thaliana OX=3702 GN=FLA8 PE=2 SV=1	FLA8		-0.514763	4.6096	6.41154
P61847	50S ribosomal protein L32, chloroplastic OS=Arabidopsis thaliana OX=3702 GN=rpl32 PE=3 SV=2	rpl32		-0.562555	4.81216	1.56616
Q9FKA5	Uncharacterized protein At5g39570 OS=Arabidopsis thaliana OX=3702 GN=At5g39570 PE=1 SV=1	AT5G39570		-1.0365	2.82266	0.694585
Q9S714	Photosystem I reaction center subunit IV B, chloroplastic OS=Arabidopsis thaliana OX=3702 GN=PSAE2 PE=2 SV=1	PSAE-2		-1.00066	3.23194	0.298095
P15458	2S seed storage protein 2 OS=Arabidopsis thaliana OX=3702 GN=AT2S2 PE=2 SV=1	SESA2		-1.08865	2.98706	0.113362
Q9S7I3	Non-specific lipid-transfer protein 2 OS=Arabidopsis thaliana OX=3702 GN=LTP2 PE=3 SV=1	LTP2		-1.35246	7.7531	0.123499

## Sheet: Ratios for individual weeks
Accession	Description	Gene Symbol	W1 C-1	W1 C-2	W1 C-3	W2 C-1	W2 C-2	W2 C-3	W3 C-1	W3 C-2	W3 C-3	W1 E-1	W1 E-2	W1 E-3	W2 E-1	W2 E-2	W2 E-3	W3 E-1	W3 E-2	W3 E-3	W1 E/C	fold change	p-value	abundance	W2 E/C	fold change	p-value	abundance	W3 E/C	fold change	p-value	abundance
O03042	Ribulose bisphosphate carboxylase large chain OS=Arabidopsis thaliana OX=3702 GN=rbcL PE=1 SV=1	rbcL	5.85189	7.27867	6.30429	6.724	6.37759	6.0567	5.81339	8.1001	5.30869	7.46461	7.23423	6.33465	6.35602	6.1279	5.88779	5.73324	5.76777	5.15384		0.532876	1.22428	107.242		-0.262191	4.4634	76.3736		-0.85578	1.44912	63.0973	46.9032
Q8W4L5	B3 domain-containing transcription repressor VAL1 OS=Arabidopsis thaliana OX=3702 GN=VAL1 PE=1 SV=1	HSI2	-3.24518	-6.49426	-2.67181	-4.75216	-2.97918	-2.27166	-3.1582	-3.83544	-2.5526	5.8163	5.7656	3.31143	6.51632	5.54583	4.00189	6.03112	6.11042	3.68553		9.10153	4.73984	1.33208		8.68901	5.23608	2.01415		8.45777	5.84317	2.06595	38.7383
O04310	Jacalin-related lectin 34 OS=Arabidopsis thaliana OX=3702 GN=JAL34 PE=1 SV=1	AT3G16460	4.24228	5.17268	4.0408	2.9478	3.08665	2.39373	2.42084	2.15116	3.31686	4.09127	4.36084	4.68817	3.27294	2.67719	1.02669	1.93922	1.51392	1.65903		-0.10516	0.27507	21.5957		-0.483782	1.22604	5.92782		-0.925564	2.9563	4.49039	3.25816
P19366	ATP synthase subunit beta, chloroplastic OS=Arabidopsis thaliana OX=3702 GN=atpB PE=1 SV=2	atpB	3.45241	3.7496	3.17931	3.60715	3.46765	2.97141	3.00791	4.85231	3.11141	4.90761	3.99448	3.3698	3.74979	3.13101	3.19359	3.01704	2.27383	2.60256		0.63019	1.90832	13.6946		0.00939247	0.0559285	10.2208		-1.02607	1.62682	8.84081	6.19517
P10896	Ribulose bisphosphate carboxylase/oxygenase activase, chloroplastic OS=Arabidopsis thaliana OX=3702 GN=RCA PE=1 SV=2	RCA	2.78202	3.45456	4.10171	2.82882	2.64227	3.73653	1.52267	4.0325	3.73883	4.19755	3.93229	4.22783	3.07174	2.45657	3.79094	1.67101	1.51542	2.80892		0.673124	2.16896	13.7624		0.0372136	0.335588	8.50206		-1.09955	1.77919	5.84915	3.99571
P22953	Probable mediator of RNA polymerase II transcription subunit 37e OS=Arabidopsis thaliana OX=3702 GN=MED37E PE=1 SV=3	HSC70-1	0.847942	1.96022	0.787529	2.17997	1.67955	0.671463	1.65158	1.70097	0.96135	1.56144	2.13254	4.30652	1.57602	0.97965	5.96028	1.11267	1.70113	0.24791		1.46827	1.77328	3.81768		1.32832	0.807224	4.51426		-0.417399	2.38518	2.34448	2.02872
O65719	Heat shock 70 kDa protein 3 OS=Arabidopsis thaliana OX=3702 GN=HSP70-3 PE=1 SV=1	AT3G09440	0.474866	1.69031	-1.1887	2.03845	1.33789	-0.246312	1.32164	1.20171	-0.76487	0.635735	1.80845	-1.54404	1.1662	0.683168	-1.3887	0.73394	1.70113	-0.521641		-0.0254442	0.165102	1.24209		-0.889785	5.36769	1.51409		0.0516498	0.169134	1.52836	1.55597
Q9LHA8	Probable mediator of RNA polymerase II transcription subunit 37c OS=Arabidopsis thaliana OX=3702 GN=MED37C PE=1 SV=1	HSP70	0.474866	1.69031	1.18226	2.03845	1.33789	0.577176	1.32164	1.20171	-0.0553652	0.635735	1.80845	1.4256	1.1662	0.683168	0.628813	0.73394	1.70113	0.979948		0.174115	4.58149	2.30197		-0.491777	2.18526	2.10227		0.315678	0.794665	1.97315	2.20128
P25857	Glyceraldehyde-3-phosphate dehydrogenase GAPB, chloroplastic OS=Arabidopsis thaliana OX=3702 GN=GAPB PE=1 SV=2	GAPB	2.47302	3.4196	2.67806	2.90476	2.74973	2.40224	2.59073	3.82453	2.54011	3.69007	4.00616	2.76454	4.16903	3.6814	2.59204	3.13179	2.56078	1.98777		0.630031	2.36637	9.01239		0.795249	2.95154	8.47493		-0.425011	0.991037	6.83348	5.89754
P56757	ATP synthase subunit alpha, chloroplastic OS=Arabidopsis thaliana OX=3702 GN=atpA PE=1 SV=1	atpA	3.14249	4.01364	3.36045	4.04467	3.70842	3.37406	3.53461	4.72575	3.52453	5.18196	4.33425	3.34561	4.54872	4.3096	3.34429	3.80873	3.55718	3.03741		0.781749	1.53885	14.8913		0.358487	2.25762	14.8079		-0.460528	1.37997	12.9784	11.0638
P27140	Beta carbonic anhydrase 1, chloroplastic OS=Arabidopsis thaliana OX=3702 GN=BCA1 PE=1 SV=2	CA1	-1.11528	0.367202	1.56623	0.771145	0.077108	1.24413	-2.0468	1.78527	2.00295	1.26879	0.479409	1.78377	0.812333	0.648189	1.12608	-2.08998	-1.77324	-0.0733664		0.904606	1.53019	1.65292		0.16474	0.966029	1.71693		-1.89267	2.29083	0.776006	0.402707
Q9SR37	Beta-glucosidase 23 OS=Arabidopsis thaliana OX=3702 GN=BGLU23 PE=1 SV=1	PYK10	3.81137	4.81528	3.77725	2.34131	2.7711	0.87168	2.22681	2.90941	-0.111389	3.65596	4.18592	3.65533	2.96848	2.19591	0.528614	1.94958	1.77927	0.964394		-0.302231	2.27646	15.8182		-0.0970282	0.291877	3.85353		-0.110528	0.185742	3.07307	2.95758
P42737	Beta carbonic anhydrase 2, chloroplastic OS=Arabidopsis thaliana OX=3702 GN=BCA2 PE=1 SV=3	CA2	-4.27008	-3.12244	1.55644	-3.35589	-2.5195	0.969591	-2.0468	0.238415	1.31409	-0.245295	-2.37771	1.29676	-3.29704	-4.32264	0.961916	-2.08998	-1.77324	-0.26256		1.50328	1.45346	0.437174		-0.583987	1.18659	0.262928		-1.21049	2.47552	0.586412	0.385483
Q9LD57	Phosphoglycerate kinase 1, chloroplastic OS=Arabidopsis thaliana OX=3702 GN=PGK1 PE=1 SV=1	PGK1	3.44363	3.62603	1.70328	3.464	4.17381	1.8408	4.00514	4.04178	1.33082	5.14521	4.91044	2.06807	3.89338	3.28139	1.96189	4.26663	4.28961	1.3565		1.11693	3.24376	11.1794		-0.113986	0.318108	8.58933		0.178333	2.78768	9.28615	9.8782
O81644	Villin-2 OS=Arabidopsis thaliana OX=3702 GN=VLN2 PE=1 SV=2	VLN2	-3.61894	-3.30435	-0.854168	-3.32795	-2.93004	0.174391	-3.19337	-3.8657	-0.0997308	-3.51902	-3.27048	-0.990811	-3.4897	-3.6049	-0.0611325	-3.16496	-3.08695	0.357868		-0.000953175	0.0138635	0.165745		-0.357377	2.68636	0.216651		0.421584	2.38106	0.221369	0.256196
Q944G9	Fructose-bisphosphate aldolase 2, chloroplastic OS=Arabidopsis thaliana OX=3702 GN=FBA2 PE=1 SV=2	FBA2	0.997755	2.29343	5.42463	1.26007	1.63752	3.60545	1.22583	3.45567	3.30417	2.74361	2.11279	4.21038	1.63671	0.953376	2.90574	0.865419	0.44305	4.54906		0.116986	0.143915	7.80158		-0.335736	1.16674	3.99948		-0.70938	0.677261	4.94921	3.87047
Q9S841	Oxygen-evolving enhancer protein 1-2, chloroplastic OS=Arabidopsis thaliana OX=3702 GN=PSBO2 PE=1 SV=1	PSBO2	-2.07148	-0.552987	2.41731	-1.11653	-0.966706	2.59253	-0.0171054	1.45079	2.18497	-1.78726	-1.43623	2.93526	-0.580506	-1.60296	2.55246	-0.154593	-0.61489	1.98329		-0.0270232	0.0649887	0.944377		-0.0467663	0.147602	1.10679		-0.801615	1.58859	1.74764	1.32372
P17094	60S ribosomal protein L3-1 OS=Arabidopsis thaliana OX=3702 GN=ARP1 PE=1 SV=5	RP1	4.52623	5.3783	2.71917	5.00042	5.32802	1.67086	5.34775	4.09525	0.82434	4.84793	5.06274	2.52078	5.21384	4.82663	1.8782	5.04573	4.87545	1.28861		-0.0640817	0.368523	18.0742		-0.0268788	0.12006	15.8491		0.314149	1.21318	11.9548	13.3299
Q9MAB3	Probable nucleolar protein 5-2 OS=Arabidopsis thaliana OX=3702 GN=NOP5-2 PE=1 SV=1	AT3G05060	-3.63296	-3.2512	6.60539	-3.42116	-3.10905	6.88161	-3.30226	-3.92709	6.22999	-3.33008	-3.30688	5.5048	-3.32995	-3.57278	7.03895	-3.09458	-3.11717	6.8243		-0.284461	0.813782	0.849594		-0.0717252	0.413897	1.05795		0.537303	3.42991	0.956298	1.15203
Q9S9N1	Heat shock 70 kDa protein 5 OS=Arabidopsis thaliana OX=3702 GN=HSP70-5 PE=2 SV=1	Hsp70b	-3.34535	-2.33962	1.1417	0.453753	-2.49118	1.59262	-1.48883	-3.17921	1.2966	-3.48811	-2.64088	1.14137	-2.18967	-1.43903	0.703001	-0.993815	-0.151435	1.87391		-0.148117	2.1174	0.332521		-0.826965	0.944796	0.67748		1.3667	2.04855	0.736898	1.18336
Q8RWV0	Transketolase-1, chloroplastic OS=Arabidopsis thaliana OX=3702 GN=TKL-1 PE=1 SV=1	AT3G60750	1.07078	1.79853	1.8237	0.783162	1.30508	1.80973	0.49572	2.48195	1.67024	2.73357	2.33754	2.29351	0.938271	0.676773	1.56582	0.534206	0.538435	1.17647		0.890538	2.7581	4.02673		-0.23904	1.31704	2.26546		-0.799599	1.69213	2.21837	1.68145
Q9XFT3	Oxygen-evolving enhancer protein 3-1, chloroplastic OS=Arabidopsis thaliana OX=3702 GN=PSBQ1 PE=1 SV=3	PSBQA	1.64794	0.419254	1.36711	-0.0655458	-0.203331	1.57995	-0.863263	-0.865384	2.04436	-0.0411926	0.16441	1.60922	-0.649333	-0.160011	1.69892	-1.4471	-0.34395	1.19813		-0.567287	1.21591	1.81645		-0.140499	0.754818	1.28947		-0.302875	0.875879	0.968483	0.871976
P0DH99	Elongation factor 1-alpha 1 OS=Arabidopsis thaliana OX=3702 GN=A1 PE=1 SV=1	AT1G07940	2.40745	2.87455	3.29112	3.59537	3.44309	3.56224	3.17059	3.04992	3.07556	2.69887	3.38308	3.19492	3.72594	3.53779	3.51623	3.6519	3.67494	3.65114		0.234586	1.66236	7.86255		0.0597501	1.38463	11.8223		0.560638	7.47896	10.4036	12.6348
P51430	40S ribosomal protein S6-2 OS=Arabidopsis thaliana OX=3702 GN=RPS6B PE=1 SV=3	EMB3010	-3.67692	-2.15591	2.00214	-0.326578	-2.08408	2.06604	-3.32528	-3.88407	1.79939	-3.41589	-3.35243	1.72157	-1.35785	-0.952232	2.3529	-1.30644	-1.55156	1.66585		-0.405356	1.18057	0.358595		0.129143	0.223617	0.965735		1.40594	2.24231	0.466403	0.759235
P56791	50S ribosomal protein L2, chloroplastic OS=Arabidopsis thaliana OX=3702 GN=rpl2-A PE=3 SV=1	rpl2	1.80911	2.12027	1.27462	2.03253	1.17736	2.33685	1.4833	0.437625	0.612763	1.82612	1.74361	2.5933	1.87728	1.73853	2.11617	1.42141	0.929546	2.01257		0.319675	0.745907	3.71794		0.0617497	0.271892	3.6802		0.609948	1.79291	2.21842	2.74063
O48549	40S ribosomal protein S6-1 OS=Arabidopsis thaliana OX=3702 GN=RPS6A PE=1 SV=2	RPS6	3.5003	3.12067	0.315396	3.09719	3.09416	0.845873	4.1129	3.47608	0.406182	2.71828	2.40389	0.359654	2.90204	3.25739	1.31815	2.63189	2.19288	-0.0225879		-0.484848	2.25807	4.19799		0.14679	0.926717	5.3485		-1.06433	3.62593	4.38595	3.03296
Q8GUK4	Subtilisin-like protease SBT3.13 OS=Arabidopsis thaliana OX=3702 GN=SBT3.13 PE=2 SV=1	AT4G21650	-3.69703	-3.26463	-2.72337	-0.528782	-0.407342	1.08083	-0.763362	-2.26403	1.35424	-3.49281	-3.24897	-4.35821	0.215369	-0.500156	1.30262	0.898304	0.928342	2.66898		-0.471653	0.987998	0.0906109		0.291042	1.49251	1.14374		2.05626	3.82679	1.38551	2.82557
Q9FX54	Glyceraldehyde-3-phosphate dehydrogenase GAPC2, cytosolic OS=Arabidopsis thaliana OX=3702 GN=GAPC2 PE=1 SV=1	GAPC2	1.75861	2.01658	1.84475	1.75318	2.01197	1.80468	2.44611	2.92722	1.94145	2.50428	2.33548	1.9377	2.46041	2.00085	2.06523	2.2376	1.83893	2.23066		0.385843	2.46339	4.18792		0.318888	1.90372	4.04476		-0.335864	1.02319	4.82433	4.29422
P53492	Actin-7 OS=Arabidopsis thaliana OX=3702 GN=ACT7 PE=1 SV=1	ACT7	3.26288	2.30032	2.3929	2.88875	2.84864	4.00861	3.11298	3.11255	2.79562	2.73896	2.62121	2.41698	3.04836	2.36552	2.72048	3.15959	3.14855	4.35859		-0.059652	0.265412	6.15692		-0.537213	1.60752	7.89019		0.548529	1.349	9.72241	11.7581
Q9SIL6	Prohibitin-6, mitochondrial OS=Arabidopsis thaliana OX=3702 GN=PHB6 PE=1 SV=1	PHB6	-3.82869	-3.21266	2.15746	-3.53998	-3.12411	1.69846	-3.24119	-3.815	2.15653	-3.44994	-3.36922	1.84367	-3.33309	-3.48664	1.52355	-3.18695	-3.28672	1.79515		-0.0305303	0.155932	0.320139		-0.110182	0.790056	0.305596		0.0737141	0.319702	0.33071	0.339268
Q43127	Glutamine synthetase, chloroplastic/mitochondrial OS=Arabidopsis thaliana OX=3702 GN=GLN2 PE=1 SV=1	GS2	0.579582	1.91441	2.64853	1.34724	1.30774	2.13158	0.304256	2.474	1.22509	2.21029	1.81738	2.88684	2.11874	1.63104	2.43479	0.525793	0.536779	1.66681		0.590663	1.3948	4.02644		0.466004	3.42889	3.55173		-0.424653	0.661769	2.17667	1.87878
Q9LRR9	(S)-2-hydroxy-acid oxidase GLO1 OS=Arabidopsis thaliana OX=3702 GN=GLO1 PE=1 SV=1	AT3G14420	0.387426	1.02903	0.705932	0.644411	0.43718	0.657107	-0.183033	1.6415	0.157549	1.92658	1.5604	0.8699	1.02261	0.728983	0.627119	0.413839	-1.02704	-0.00778005		0.744832	2.23994	2.11386		0.213339	2.13306	1.60908		-0.745667	0.919896	1.12182	0.866341
P25856	Glyceraldehyde-3-phosphate dehydrogenase GAPA1, chloroplastic OS=Arabidopsis thaliana OX=3702 GN=GAPA1 PE=1 SV=3	GAPA	-1.75503	-0.898733	0.419441	-2.10734	-1.69892	0.359189	-1.2455	0.802259	0.0294389	0.515893	-0.410668	0.385164	-0.175856	-1.07324	0.448264	-1.40969	-1.4795	-0.0387936		0.908239	1.6312	0.81753		0.882079	2.01031	0.612175		-0.838064	1.45103	0.679731	0.508389
Q8W4H8	Inactive GDSL esterase/lipase-like protein 23 OS=Arabidopsis thaliana OX=3702 GN=GLL23 PE=1 SV=1	AT1G54010	-2.5412	-1.24284	2.05973	-3.48399	-3.06288	-3.99476	-3.40011	-3.97204	-2.90156	-2.11878	-1.75681	1.92253	-5.31907	-4.76174	-2.64985	-3.13808	-3.35974	-3.9679		-0.0762533	0.31192	0.653884		-0.729678	0.849704	0.0679814		-0.0640049	0.133174	0.0910896	0.0890913
Q41932	Oxygen-evolving enhancer protein 3-2, chloroplastic OS=Arabidopsis thaliana OX=3702 GN=PSBQ2 PE=1 SV=2	PSBQ-2	-1.82702	-2.21321	1.15209	-1.89576	-2.95563	1.71507	-2.72217	-4.40708	2.41903	-2.0043	-1.98553	1.52294	-2.96367	-2.75177	1.98704	-3.06169	-3.3365	1.22941		0.140416	1.05166	0.538678		-0.197358	0.524958	0.452466		-0.152851	0.25467	0.319414	0.302934
Q03250	Glycine-rich RNA-binding protein 7 OS=Arabidopsis thaliana OX=3702 GN=RBG7 PE=1 SV=1	CCR2	5.28142	0.524777	0.457561	1.63507	1.74237	1.33443	1.55241	1.13548	1.76261	1.15871	0.816917	0.825688	1.20175	3.32339	1.71343	1.53769	1.26324	1.70214		-1.15415	0.948323	2.84977		0.508899	1.07056	3.54325		0.0175235	0.346623	2.8133	2.83043
P21238	Chaperonin 60 subunit alpha 1, chloroplastic OS=Arabidopsis thaliana OX=3702 GN=CPN60A1 PE=1 SV=2	CPN60A	-0.333649	0.608788	-0.0651343	-0.253825	-0.303991	-0.259556	-0.823001	0.580843	-0.831068	2.13468	0.901261	0.310256	0.163565	-0.704354	-0.334455	-0.798472	-2.57678	-0.953232		1.0454	1.83805	1.50807		-0.019291	0.085119	0.822392		-1.08509	1.30308	0.535781	0.367846
P59259	Histone H4 OS=Arabidopsis thaliana OX=3702 GN=At1g07660 PE=1 SV=2	AT1G07820	2.23132	0.86194	2.90105	4.17594	0.193382	3.58103	0.277648	0.650778	3.46207	-0.110142	0.193521	2.98338	0.496848	2.11819	3.55542	0.874812	0.703227	4.38908		-0.975852	1.70717	2.84845		-0.593299	0.410209	5.11051		0.525539	2.51089	3.30871	3.96973
O04311	Jacalin-related lectin 33 OS=Arabidopsis thaliana OX=3702 GN=JAL33 PE=1 SV=1	AT3G16450	-3.82069	-3.13232	0.441367	-3.3175	-3.15904	-2.44142	-3.29523	-3.83697	-2.52637	-3.34858	-3.18216	0.372806	-3.46949	-3.60834	-2.42052	-3.24462	-3.34766	-3.68128		0.117899	0.800224	0.231391		-0.193462	1.76508	0.11913		-0.204996	0.479647	0.0999935	0.0931359
Q93VG5	40S ribosomal protein S8-1 OS=Arabidopsis thaliana OX=3702 GN=RPS8A PE=1 SV=1	AT5G20290	0.502155	1.62106	0.590199	1.56925	1.20085	0.536675	1.28562	0.746688	-0.109718	0.881837	1.15346	0.848419	0.690806	1.07589	0.338424	0.902554	1.38468	0.175745		0.056767	0.234519	1.90905		-0.400555	2.07761	1.86863		0.180128	0.716525	1.65971	1.76662
O49460	Prohibitin-1, mitochondrial OS=Arabidopsis thaliana OX=3702 GN=PHB1 PE=1 SV=1	PHB1	-3.61026	-3.28175	1.88133	-3.39225	-3.00698	2.11288	-3.16444	-3.73895	2.40726	-3.53728	-3.26301	1.50781	-3.35792	-3.46157	1.17685	-3.26657	-3.28415	1.19792		-0.0939304	0.8033	0.30414		-0.452096	2.01222	0.317575		-0.285554	0.693421	0.320526	0.290324
Q9LRS0	(S)-2-hydroxy-acid oxidase GLO2 OS=Arabidopsis thaliana OX=3702 GN=GLO2 PE=1 SV=1	AT3G14415	-4.06195	-3.20617	0.821437	-4.19732	-3.23173	0.317147	-3.40353	-4.24903	-0.384916	-2.22474	-2.77553	1.07682	-4.3948	-4.35688	0.505999	-4.29197	-2.76187	0.0312976		0.841076	2.0895	0.301796		-0.377926	1.20205	0.169623		0.33831	0.575392	0.175555	0.197394
P50318	Phosphoglycerate kinase 2, chloroplastic OS=Arabidopsis thaliana OX=3702 GN=At1g56190 PE=1 SV=3	AT1G56190	-0.853894	-0.266993	-0.942045	0.00139927	0.572464	-1.09996	1.25724	-0.512736	-2.42134	1.04186	0.085791	-1.2037	-0.0384371	-0.160849	-1.09868	1.32025	1.18095	-2.14683		0.662292	1.2845	0.781058		-0.257291	1.34672	0.809998		0.677069	1.65757	0.858319	1.08532
Q9LPW0	Glyceraldehyde-3-phosphate dehydrogenase GAPA2, chloroplastic OS=Arabidopsis thaliana OX=3702 GN=GAPA2 PE=2 SV=1	GAPA-2	1.02369	1.36499	-0.666585	1.52275	0.903256	-0.449498	1.20283	2.09821	-0.715261	1.84567	2.27116	-0.074881	1.83423	1.27498	-1.03492	1.1861	1.01456	-1.05311		0.773284	6.11246	1.94622		0.0325948	0.111326	1.59675		-0.479409	1.89678	1.53924	1.30361
O04314	PYK10-binding protein 1 OS=Arabidopsis thaliana OX=3702 GN=PBP1 PE=1 SV=1	PBP1	0.595682	1.68301	1.84148	-1.4278	-0.712953	-0.719124	-1.56616	1.84921	-1.16831	1.31289	1.21592	1.96099	-0.347872	-1.06131	-1.06	-0.808436	-2.81195	-1.28522		0.123209	0.409159	2.70381		0.130234	0.304693	0.540297		-1.34011	0.975323	0.512227	0.321925
P32961	Nitrilase 1 OS=Arabidopsis thaliana OX=3702 GN=NIT1 PE=1 SV=2	NIT1	-3.65992	-3.26684	2.17919	-3.53687	-3.0558	0.805343	-3.22627	-3.67038	0.444999	-3.37122	-3.18121	0.666131	-3.45286	-3.69467	-0.426568	-3.16823	-3.07692	-0.304786		-0.379573	0.801261	0.292739		-0.595589	1.95463	0.213617		-0.0327596	0.0880852	0.222684	0.22017
Q9ZNT7	Prohibitin-2, mitochondrial OS=Arabidopsis thaliana OX=3702 GN=PHB2 PE=1 SV=1	PHB2	-3.79952	-3.39161	1.86953	-3.4557	-3.03546	1.44373	-3.15632	-3.70453	1.86271	-3.3079	-3.13864	1.42953	-3.36229	-3.50567	1.06663	-3.23337	-3.35941	1.22912		0.10153	0.412877	0.302897		-0.251301	1.80395	0.285561		-0.121842	0.495831	0.302086	0.289595
Q01908	ATP synthase gamma chain 1, chloroplastic OS=Arabidopsis thaliana OX=3702 GN=ATPC1 PE=1 SV=1	ATPC1	0.817885	0.902145	1.55209	1.03882	0.259991	1.13748	-0.833634	0.0738613	0.89906	0.806528	1.15734	1.36725	1.33804	1.47672	1.08199	0.157423	-0.739307	0.728808		0.0196665	0.164934	2.14435		0.486817	1.60951	2.07845		0.00254545	0.00492684	1.03362	1.03453
P46286	60S ribosomal protein L8-1 OS=Arabidopsis thaliana OX=3702 GN=RPL8A PE=1 SV=2	EMB2296	1.52985	1.08356	1.67736	0.831093	0.783414	1.0802	0.672875	-0.000857603	-0.935752	1.12662	1.01243	1.80391	1.02522	1.0782	1.15387	1.44927	1.07603	1.46212		-0.115938	0.912013	2.58881		0.18753	3.33381	1.98894		1.41705	3.25829	1.53753	2.51253
P17745	Elongation factor Tu, chloroplastic OS=Arabidopsis thaliana OX=3702 GN=TUFA PE=1 SV=1	RABE1b	0.281616	0.569718	1.20899	0.435843	0.231498	0.834598	0.294773	1.68162	0.767518	1.6392	1.37364	1.14284	0.221568	1.77919	0.571065	-0.381692	-0.492184	0.777959		0.698451	2.09592	2.05054		0.356627	0.71272	1.60099		-0.94661	1.83738	1.35786	0.978082
P10798	Ribulose bisphosphate carboxylase small chain 3B, chloroplastic OS=Arabidopsis thaliana OX=3702 GN=RBCS-3B PE=2 SV=2	AT5G38410	1.43673	2.22675	3.72447	1.39368	0.587808	2.77618	0.427153	1.96967	3.5209	1.70167	1.68111	3.71256	0.8493	0.701265	2.56568	0.444703	0.220814	1.61372		-0.0975354	0.470855	5.32907		-0.213806	1.40671	2.78753		-1.21283	2.40964	2.57784	1.69319
Q9FJP3	50S ribosomal protein L29, chloroplastic OS=Arabidopsis thaliana OX=3702 GN=RPL29 PE=1 SV=1	AT5G65220	-3.79773	-3.3035	1.59238	-3.53479	-3.03709	1.28613	-3.13134	-3.67155	0.508963	-3.49928	-3.34061	0.981778	-3.48686	-3.67817	1.16196	-3.162	-3.262	0.870097		-0.11642	0.506871	0.268968		-0.239102	1.44424	0.271407		0.246676	2.19262	0.254434	0.277143
P49691	60S ribosomal protein L4-2 OS=Arabidopsis thaliana OX=3702 GN=RPL4D PE=1 SV=2	AT5G02870	2.39995	1.38967	-0.307121	0.352592	0.562654	0.152759	1.10328	0.657129	-0.0619431	1.25124	1.62767	0.71827	-0.0443973	1.51709	0.572786	0.446257	1.61118	0.560883		0.0382265	0.0626478	2.26568		0.325825	1.01679	1.43288		0.306616	0.746111	1.64657	1.83118
P23321	Oxygen-evolving enhancer protein 1-1, chloroplastic OS=Arabidopsis thaliana OX=3702 GN=PSBO1 PE=1 SV=2	PSBO1	2.0243	3.7406	1.88148	2.60398	2.84787	1.77297	1.88307	4.48462	1.02952	1.33234	2.82701	2.03314	2.82401	1.87359	1.69277	2.13352	1.5288	1.11617		-0.48463	1.86825	4.94674		-0.27815	0.94561	4.82055		-0.872909	1.02756	4.08202	3.0164
Q9ASR1	Elongation factor 2 OS=Arabidopsis thaliana OX=3702 GN=LOS1 PE=1 SV=1	LOS1	-2.60487	-0.846487	0.156399	-0.447203	-1.63606	-0.0587251	-5.37369	-5.49018	-0.00195623	-0.381221	-1.0831	0.120647	-0.617359	-0.811059	0.0792108	-0.535161	-0.450439	0.283878		0.65043	1.01079	0.585157		0.264259	1.1085	0.668099		3.38804	2.63707	0.262807	0.850329
Q9SZJ5	Serine hydroxymethyltransferase 1, mitochondrial OS=Arabidopsis thaliana OX=3702 GN=SHM1 PE=1 SV=1	SHM1	-1.04048	-0.647701	1.36518	-2.23159	-1.62183	0.798785	-2.06199	-0.831694	-0.18908	-0.200895	-0.41904	0.477711	-0.734312	-1.54045	1.25184	-2.24633	-3.20083	0.320377		0.060259	0.12654	0.947674		0.677238	1.99332	0.624342		-0.68134	0.958994	0.387359	0.305887
Q9LFE0	SART-1 family protein DOT2 OS=Arabidopsis thaliana OX=3702 GN=DOT2 PE=1 SV=1	DOT2	-3.70838	-3.33535	-1.68749	-3.40506	-2.94266	1.13816	-3.23633	-3.77422	0.436561	-3.28612	-3.33045	-2.59883	-3.41022	-3.4917	-0.674576	-3.12065	-3.11763	1.274		-0.161399	0.470565	0.125773		-0.788975	1.84419	0.228298		0.53657	2.92389	0.263697	0.317591
O04331	Prohibitin-3, mitochondrial OS=Arabidopsis thaliana OX=3702 GN=PHB3 PE=1 SV=1	PHB3	-2.33237	-1.84867	3.50245	-2.10773	-1.59187	3.08893	-1.36798	-2.03761	3.45306	-0.950922	-1.90691	2.99709	-0.835282	-1.67009	2.58538	-3.15731	-3.0629	2.7345		0.272614	0.557976	0.939596		0.230229	0.495987	0.940538		-1.17773	3.92295	0.672199	0.446922
P10795	Ribulose bisphosphate carboxylase small chain 1A, chloroplastic OS=Arabidopsis thaliana OX=3702 GN=RBCS-1A PE=1 SV=2	RBCS1A	4.43543	5.40848	6.65813	5.2266	4.70486	5.54128	4.05781	5.68118	5.74358	5.09591	5.47023	6.62533	4.88749	5.06285	5.74245	4.62027	4.77166	5.22999		0.22981	1.31942	49.0297		0.0733495	0.39319	36.6123		-0.286883	0.783026	32.3886	29.3232
P59233	Ubiquitin-40S ribosomal protein S27a-3 OS=Arabidopsis thaliana OX=3702 GN=RPS27AC PE=2 SV=2	UBQ5	1.57204	3.02616	1.34108	3.47535	3.77019	2.24064	4.06174	2.31761	1.90033	1.79964	2.72771	1.54098	3.60172	3.32014	2.44187	3.75759	3.30434	2.21724		0.0430177	0.277907	4.00351		-0.0408186	0.215781	8.82533		0.333163	1.10244	7.6025	8.53302
Q9ZNZ7	Ferredoxin-dependent glutamate synthase 1, chloroplastic/mitochondrial OS=Arabidopsis thaliana OX=3702 GN=GLU1 PE=1 SV=3	GLU1	-4.02513	-3.40962	-1.25211	-3.55813	-2.88539	-1.74255	-3.26122	-0.55608	-1.74062	-1.66785	-2.22637	-0.834355	-3.44443	-3.49196	-0.390468	-3.19863	-3.22601	-1.58721		1.31943	2.79362	0.212288		0.286404	0.585903	0.166606		-0.817975	1.08811	0.208537	0.15706
P53494	Actin-4 OS=Arabidopsis thaliana OX=3702 GN=ACT4 PE=1 SV=1	ACT4	3.35974	2.55681	1.97989	3.36427	3.0542	3.55674	3.40048	3.20527	1.96536	2.81764	2.87409	1.67731	3.27746	2.36552	1.9223	3.3647	3.52485	3.79407		-0.175798	0.828112	5.83303		-0.803311	2.2079	7.58639		0.704164	1.54317	9.24788	11.804
O50008	5-methyltetrahydropteroyltriglutamate--homocysteine methyltransferase 1 OS=Arabidopsis thaliana OX=3702 GN=MS1 PE=1 SV=1	ATMS1	1.95891	2.32899	1.06712	1.6431	2.02876	0.666623	2.10481	2.43883	0.532752	2.67677	2.32351	0.989182	2.13851	1.43165	0.481086	1.74595	1.68819	0.301615		0.211478	1.0211	3.70827		-0.0957444	0.336206	2.63589		-0.446881	3.27026	2.76771	2.3706
Q39043	Mediator of RNA polymerase II transcription subunit 37f OS=Arabidopsis thaliana OX=3702 GN=MED37F PE=1 SV=2	BIP2	-3.05861	-2.02173	-1.25894	-2.65991	-1.93558	-1.336	-1.72278	-0.480963	-2.26803	-1.7433	-2.37398	-2.44313	-2.43861	-3.05205	-2.45789	-2.35993	-1.92778	-2.43308		-0.0737097	0.105858	0.225321		-0.672357	1.88195	0.201194		-0.749672	2.44938	0.274442	0.211648
Q8VZ87	Chlorophyll a-b binding protein 3, chloroplastic OS=Arabidopsis thaliana OX=3702 GN=LHCB1.2 PE=1 SV=2	CAB2	0.203033	1.07879	4.6607	1.87364	1.77249	4.31458	0.838792	2.31819	4.00374	0.278617	1.903	4.36761	1.8682	1.73844	4.43684	1.83682	1.53869	4.6014		0.202234	0.734417	4.23381		0.0275916	0.68091	6.35268		0.272062	0.591861	5.74752	6.31582
Q9SJU4	Fructose-bisphosphate aldolase 1, chloroplastic OS=Arabidopsis thaliana OX=3702 GN=FBA1 PE=1 SV=2	FBA1	1.11993	2.40555	0.771021	1.47874	1.84908	0.948393	1.22583	3.48784	1.12414	2.7645	2.30473	1.36463	1.82308	1.24129	0.742517	1.06713	0.44305	0.118597		0.712453	1.75931	3.4543		-0.156443	0.671344	2.54415		-1.40301	2.04055	2.36925	1.45692
Q9M9S3	Single-stranded DNA-binding protein WHY1, chloroplastic OS=Arabidopsis thaliana OX=3702 GN=WHY1 PE=1 SV=1	WHY1	-3.67782	-3.2322	0.944209	-3.35637	-3.07037	1.07754	-3.33853	-3.94012	0.706519	-3.29099	-3.34276	1.13158	-3.44346	-3.45988	0.791703	-3.08352	-3.27155	1.25365		0.154552	1.33335	0.265847		-0.254146	3.27459	0.266067		0.490235	4.12448	0.259608	0.307685
Q42547	Catalase-3 OS=Arabidopsis thaliana OX=3702 GN=CAT3 PE=1 SV=3	CAT3	-1.86572	-0.486077	-3.38431	0.428829	0.356217	0.690232	-1.37059	-0.0614847	1.80015	-1.17691	-2.53688	0.290603	0.881657	0.724335	0.754558	1.61274	1.00636	1.78239		0.770975	0.541917	0.347107		0.295091	2.94954	1.55758		1.34447	1.91537	1.73499	2.76477
P49107	Photosystem I reaction center subunit N, chloroplastic OS=Arabidopsis thaliana OX=3702 GN=PSAN PE=1 SV=2	PSAN	4.89038	2.04772	2.17995	1.61946	1.82795	2.77404	2.35579	2.21319	2.91209	0.95273	1.66805	2.57187	1.59029	2.96704	3.24372	1.25524	1.448	3.02777		-1.30846	1.21794	5.22386		0.526531	1.94321	5.0528		-0.583357	2.00579	4.60121	3.75896
Q42029	Oxygen-evolving enhancer protein 2-1, chloroplastic OS=Arabidopsis thaliana OX=3702 GN=PSBP1 PE=1 SV=2	PSBP-1	-3.62181	-3.3712	1.5966	-3.38518	-2.89905	1.96759	-3.39653	-3.89032	1.82063	-3.40603	-3.12808	1.86176	-3.43601	-3.57834	2.07184	-3.32028	-3.20659	1.19598		0.241356	8.16535	0.312488		-0.208624	1.07206	0.343125		0.045108	0.126704	0.287271	0.291797
Q9FKA5	Uncharacterized protein At5g39570 OS=Arabidopsis thaliana OX=3702 GN=At5g39570 PE=1 SV=1	AT5G39570	-0.068021	0.101975	-2.55777	3.45135	0.352424	0.824405	1.54316	0.943089	0.0562939	0.996775	-1.30216	-2.51491	0.443055	1.30529	-0.414991	-0.717083	-3.16234	0.820247		-0.0988238	0.147368	0.539359		-1.09828	1.18803	1.99113		-1.86724	1.64887	0.942062	0.49321
O65282	20 kDa chaperonin, chloroplastic OS=Arabidopsis thaliana OX=3702 GN=CPN20 PE=1 SV=2	CPN20	-4.00782	-3.33567	-1.24584	-3.33926	-2.9429	-1.00636	-3.1754	-1.30249	0.691641	-4.47833	-2.33611	-0.880982	-3.40084	-3.68636	-1.80361	-3.09569	-3.26803	-2.6005		0.29797	0.845786	0.152394		-0.534099	2.71088	0.154261		-1.72599	2.18124	0.229239	0.126037
Q9SRX2	60S ribosomal protein L19-1 OS=Arabidopsis thaliana OX=3702 GN=RPL19A PE=2 SV=1	emb2386	2.43724	2.38927	0.42697	0.923561	1.53411	-1.98644	0.723729	0.285344	-2.4755	1.11942	1.57885	0.205262	0.614288	0.752815	-0.226139	0.00755814	-0.471774	-2.83001		-0.783314	2.92255	2.56597		0.223245	0.318749	1.20472		-0.609266	4.59529	0.576965	0.467139
Q9S831	Photosystem I reaction center subunit IV A, chloroplastic OS=Arabidopsis thaliana OX=3702 GN=PSAE1 PE=1 SV=1	PSAE-1	-0.691499	-0.326006	0.989643	-0.729171	-0.195371	0.961969	-1.13203	1.51218	1.85684	-1.08295	-0.29357	0.953078	-0.720297	-1.43356	1.09168	-1.18822	-3.35148	0.750397		-0.131859	1.24791	0.949199		-0.366536	1.02893	0.888355		-2.00877	1.72497	0.83583	0.416647
Q9SHR7	Chlorophyll a-b binding protein 2.1, chloroplastic OS=Arabidopsis thaliana OX=3702 GN=LHCB2.1 PE=1 SV=1	LHCB2.1	0.203033	1.07879	1.98955	1.87364	1.77249	1.62599	0.838792	2.31819	0.572946	0.278617	1.903	1.56354	1.8682	1.73844	1.65761	1.83682	1.53869	1.18552		0.157926	0.501953	2.24922		-0.00262064	0.147247	3.37775		0.277035	0.601864	2.60598	2.8686
Q9SF40	60S ribosomal protein L4-1 OS=Arabidopsis thaliana OX=3702 GN=RPL4A PE=1 SV=1	AT3G09630	2.18377	-0.418086	0.176967	-1.16649	-0.927921	0.275736	-3.17278	-1.26282	-1.4463	-1.88375	-0.185031	0.404255	-0.790657	0.637235	0.118737	-0.538531	-0.509703	0.134376		-1.20239	1.03026	1.03265		0.594663	1.46141	0.807261		1.65601	3.42368	0.456085	0.809656
Q66GR6	Single-stranded DNA-binding protein WHY3, chloroplastic OS=Arabidopsis thaliana OX=3702 GN=WHY3 PE=1 SV=1	WHY3	-3.6758	-3.3573	0.32756	-3.45968	-2.89941	-0.467628	-3.13921	-3.85275	-0.474951	-3.37959	-3.22901	-0.169701	-3.29053	-3.53595	-1.2495	-3.15103	-3.08345	-0.333649		-0.0242518	0.106022	0.210617		-0.416422	1.76376	0.178775		0.299593	1.57069	0.197624	0.219246
Q9SIK2	40S ribosomal protein S25-2 OS=Arabidopsis thaliana OX=3702 GN=RPS25B PE=3 SV=1	AT2G21580	-0.120643	-0.397355	0.637974	0.370321	0.375616	1.19891	-0.102729	-0.730162	0.923059	-1.09039	-1.55267	0.455751	-0.5158	-0.110286	1.07098	-0.610259	-0.270739	1.13493		-0.769095	3.02063	0.787551		-0.499983	2.73821	1.31795		0.0545898	0.204136	1.04055	1.06043
Q9C522	ATP-citrate synthase beta chain protein 1 OS=Arabidopsis thaliana OX=3702 GN=ACLB-1 PE=2 SV=1	ACLB-1	-2.33411	-0.679169	-1.56	-0.137574	-0.348508	0.721365	0.541847	-0.234447	0.821957	-0.412147	-0.600443	-0.873219	0.290202	-0.0137311	-0.341833	-0.153175	-1.19738	0.524798		0.895823	2.05686	0.474173		-0.100215	0.226651	1.01982		-0.651704	3.68188	1.0357	0.826306
Q9SIW5	40S ribosomal protein S25-1 OS=Arabidopsis thaliana OX=3702 GN=RPS25A PE=3 SV=3	AT2G16360	-0.120643	-0.397355	1.81138	0.370321	0.375616	2.0426	-0.102729	-0.730162	1.77748	-1.09039	-1.55267	1.72674	-0.5158	-0.110286	2.12813	-0.610259	-0.270739	2.32731		-0.736569	2.68475	1.04452		-0.428831	1.90157	1.64159		0.16724	0.577554	1.31812	1.39678
Q9ZUU4	RNA-binding protein CP29B, chloroplastic OS=Arabidopsis thaliana OX=3702 GN=CP29B PE=1 SV=1	AT2G37220	-1.19047	-1.01479	-0.282839	-3.31381	-1.15111	-0.178597	-3.14862	-0.516454	0.285171	-1.52495	-1.42269	0.197675	-2.19074	-3.69763	-0.0212774	-3.08888	-3.24412	-0.640903		-0.0872883	0.343515	0.546006		-0.422043	0.43876	0.295481		-1.198	1.83745	0.302366	0.199625
P0DKC6	11-beta-hydroxysteroid dehydrogenase 1B OS=Arabidopsis thaliana OX=3702 GN=HSD1 PE=1 SV=1	HSD1	-3.81233	-3.2176	1.88023	-3.43485	-3.07931	-1.61064	-3.18606	-3.88917	-0.186323	-3.38091	-3.26128	-1.38321	-3.54197	-3.71182	-2.12064	-3.29981	-3.22217	-2.6197		-0.958566	1.01252	0.218265		-0.416549	3.06302	0.132445		-0.62671	0.810407	0.150322	0.120974
O65396	Aminomethyltransferase, mitochondrial OS=Arabidopsis thaliana OX=3702 GN=GDCST PE=2 SV=1	AT1G11860	2.25456	0.711965	0.795872	0.251028	0.0601844	0.549285	-0.139558	1.21793	-0.412295	0.959612	1.06097	0.915949	0.343612	0.925108	0.440063	-0.263712	0.188481	-1.24504		-0.275286	0.63063	2.16819		0.282762	1.17998	1.34557		-0.662116	2.86074	0.927209	0.737088
P51414	60S ribosomal protein L26-1 OS=Arabidopsis thaliana OX=3702 GN=RPL26A PE=2 SV=2	AT3G49910	3.8917	0.573157	0.149043	0.900334	0.876608	0.067646	0.720685	0.465075	-1.86056	1.05979	0.86909	0.461869	0.238141	2.8453	0.59062	0.733824	1.50195	0.698574		-0.741052	0.857495	2.24613		0.609823	0.980325	1.89182		1.20305	2.02703	1.29827	1.96989
Q9ZSJ6	Glycine-rich protein 3 short isoform OS=Arabidopsis thaliana OX=3702 GN=GRP3S PE=1 SV=2	GRP3S	-3.77835	-3.38453	-1.22537	-3.37054	-3.02824	0.721798	-3.33938	-3.7941	1.9152	-3.46163	-3.23056	-0.76399	-3.36982	-3.70389	-0.92588	-3.07552	-3.34667	-0.0201003		0.310687	3.77866	0.160346		-0.774201	2.0174	0.205979		-0.408002	0.62743	0.259998	0.225714
Q9S714	Photosystem I reaction center subunit IV B, chloroplastic OS=Arabidopsis thaliana OX=3702 GN=PSAE2 PE=2 SV=1	PSAE-2	-0.691499	-0.326006	-2.75151	-0.729171	-0.195371	-2.48545	-1.13203	1.51218	-0.0967756	-1.08295	-0.29357	-2.7798	-0.720297	-1.43356	-2.2907	-1.18822	-3.07024	-2.72974		-0.129099	1.21025	0.400288		-0.344855	0.933827	0.403575		-2.42386	2.28158	0.460902	0.198967
O04309	Jacalin-related lectin 35 OS=Arabidopsis thaliana OX=3702 GN=JAL35 PE=1 SV=1	JR1	-2.4404	-1.92194	-0.0335749	-1.81945	-1.92021	-1.17598	-2.55301	-4.43355	-1.31713	-2.14775	-1.55189	0.538748	-2.46526	-2.59863	-1.61687	-2.77552	-2.15502	0.136716		0.411675	4.69328	0.417698		-0.588372	6.00305	0.261933		1.16995	1.98398	0.22023	0.330348
F4JJL8	Subtilisin-like protease SBT3.15 OS=Arabidopsis thaliana OX=3702 GN=SBT3.15 PE=2 SV=2	AT4G21640	-3.81472	-3.34651	-2.68874	-3.49675	-2.90774	-0.281662	-3.36998	-3.77157	-0.198992	-3.31805	-3.08993	-2.59236	-3.56184	-3.68866	-0.0721156	-3.1771	-3.15266	1.57774		0.283212	2.88599	0.113305		-0.212153	0.870401	0.198224		0.862842	2.25283	0.247341	0.333554
P46283	Sedoheptulose-1,7-bisphosphatase, chloroplastic OS=Arabidopsis thaliana OX=3702 GN=At3g55800 PE=2 SV=1	SBPASE	-0.334217	0.901099	0.032597	0.0962577	0.675901	0.430641	-0.052023	1.67819	0.283111	1.01581	0.724402	0.475009	0.894918	0.105575	0.565334	0.0958713	-1.59027	0.0709604		0.538581	1.52121	1.38426		0.121009	0.342972	1.37691		-1.11091	1.27532	1.05773	0.719727
Q43349	29 kDa ribonucleoprotein, chloroplastic OS=Arabidopsis thaliana OX=3702 GN=CP29A PE=2 SV=2	CP29	1.44157	-3.33164	-0.704427	-1.99946	-0.878828	-0.439012	-3.41406	-4.22523	-0.120136	-3.53195	-2.29364	-0.479257	-2.57342	-0.113788	0.00885234	-3.32614	-3.12178	0.00974838		-1.23679	0.788907	0.357688		0.212982	0.619955	0.500251		0.440419	1.66397	0.193947	0.225929
Q9C5A9	ATP synthase subunit beta-3, mitochondrial OS=Arabidopsis thaliana OX=3702 GN=At5g08680 PE=1 SV=1	AT5G08680	-0.628696	-0.0798923	-0.833821	1.33369	-0.776836	-0.686378	0.227887	1.22953	-1.21204	1.30484	-0.00685513	-0.0247025	-0.20001	0.546401	-0.772501	0.620151	-3.12891	0.1357		0.938564	2.15277	0.969387		-0.0988624	0.127301	0.937828		-0.87281	0.578104	0.782079	0.577936
P31167	ADP,ATP carrier protein 1, mitochondrial OS=Arabidopsis thaliana OX=3702 GN=AAC1 PE=1 SV=2	AAC1	0.868425	0.343551	1.44492	0.528146	0.30835	1.23522	0.668592	1.35374	0.824717	1.45727	0.484222	1.66442	0.75772	0.705876	1.22656	0.936691	0.488008	1.40132		0.316339	2.74499	2.06165		0.206148	2.16924	1.73345		-0.00701152	0.0164037	1.92587	1.9212
Q6NQ72	THO complex subunit 4D OS=Arabidopsis thaliana OX=3702 GN=ALY4 PE=1 SV=1	ALY4	-3.58036	-3.16999	-2.53906	-3.39861	-2.88619	-1.02204	-3.13405	-3.75938	0.0271798	-3.52771	-3.30636	-2.33751	-3.4726	-3.59933	-3.59921	-3.20834	-3.26061	-0.288319		0.0392753	0.460422	0.118517		-1.12143	1.86834	0.125318		0.0363286	0.1613	0.207246	0.209871
Q9LV60	Cysteine-rich repeat secretory protein 55 OS=Arabidopsis thaliana OX=3702 GN=CRRSP55 PE=2 SV=1	AT5G48540	1.18888	2.15015	-2.70248	2.50215	3.13577	-0.462127	3.74101	2.38316	-0.191964	0.767571	0.928766	-1.91832	1.92032	1.48619	0.387084	1.58327	0.667589	1.41652		-0.286182	0.573406	1.04906		-0.460733	0.762214	2.81844		-0.754944	0.760482	3.03129	2.33344
Q9STF2	Protein PLASTID TRANSCRIPTIONALLY ACTIVE 16, chloroplastic OS=Arabidopsis thaliana OX=3702 GN=PTAC16 PE=1 SV=1	PTAC16	-1.70076	-3.92384	2.32192	-3.54339	-3.03849	1.63326	-3.20932	-5.24395	1.35806	-3.26246	-4.06899	2.18297	-3.54093	-3.43082	2.06485	-3.34087	-3.12851	2.22688		-0.615266	1.62949	0.376696		0.013907	0.0608446	0.320282		0.950908	1.83139	0.269878	0.375227
Q5XF82	Jacalin-related lectin 11 OS=Arabidopsis thaliana OX=3702 GN=JAL11 PE=2 SV=1	AT1G52100	-3.43396	-2.11825	-0.370373	-3.34729	-3.11804	-3.94083	-3.38128	-2.85891	-2.31598	-2.09238	-3.26721	-0.311969	-3.5324	-3.65795	-2.48364	-3.30163	-3.16805	-2.54336		0.083675	0.123443	0.262001		0.244057	0.45425	0.0982982		-0.152288	1.6126	0.131378	0.124624
Q9STW6	Heat shock 70 kDa protein 6, chloroplastic OS=Arabidopsis thaliana OX=3702 GN=HSP70-6 PE=1 SV=1	cpHsc70-1	-3.63221	-3.29045	-0.373581	-3.39856	-3.12734	-0.742549	-3.30028	-3.92251	-0.571564	-3.35708	-3.09856	-0.203693	-3.36365	-3.50024	-0.990047	-3.3289	-3.3453	-1.01213		0.2123	5.50381	0.199446		-0.195163	2.01739	0.174295		0.036007	0.129451	0.167228	0.169328
P39207	Nucleoside diphosphate kinase 1 OS=Arabidopsis thaliana OX=3702 GN=NDK1 PE=1 SV=1	NDPK1	-3.66022	-3.14166	0.432277	-3.45559	-2.93847	0.228685	-3.1366	-3.71955	0.464991	-3.271	-3.22159	-0.136258	-3.41885	-3.57731	0.110059	-3.10486	-3.31861	0.0536814		-0.0864165	0.350691	0.222765		-0.240242	1.47147	0.221404		0.00712272	0.031276	0.228961	0.229527
P41376	Eukaryotic initiation factor 4A-1 OS=Arabidopsis thaliana OX=3702 GN=EIF4A1 PE=1 SV=1	EIF4A1	-3.68284	-3.1791	0.601931	-3.49024	-2.9263	0.631218	-3.15622	-3.78436	0.314007	-3.43094	-3.21538	0.641271	-3.31669	-3.64581	0.547253	-3.09176	-3.22769	1.00016		0.0849882	1.22303	0.242461		-0.209979	0.966487	0.244274		0.435759	2.75593	0.251568	0.29258
Q9LZG0	Adenosine kinase 2 OS=Arabidopsis thaliana OX=3702 GN=ADK2 PE=1 SV=1	ADK2	-3.61215	-3.12128	-0.50472	-3.54904	-3.01935	0.0470697	-3.33934	-3.74615	-0.32952	-3.30415	-3.27905	-0.223772	-3.41556	-3.46126	-0.167519	-3.29629	-3.31546	-0.165386		0.143723	1.17942	0.197394		-0.174341	1.2975	0.208636		0.212624	2.29025	0.194069	0.20891
O82660	Photosystem II stability/assembly factor HCF136, chloroplastic OS=Arabidopsis thaliana OX=3702 GN=HCF136 PE=1 SV=1	HCF136	-3.71349	-3.36499	-0.214544	-3.55695	-3.13439	-0.416861	-3.32175	-3.92753	1.01734	-3.32151	-3.26963	0.153224	-3.40131	-3.6512	-0.291372	-3.33699	-3.06221	-0.759408		0.285036	3.38665	0.20469		-0.0785613	0.406514	0.188328		-0.308888	0.455435	0.212899	0.191286
Q8VYK6	40S ribosomal protein S4-3 OS=Arabidopsis thaliana OX=3702 GN=RPS4D PE=2 SV=2	AT5G58420	0.439661	0.713709	0.590702	0.967489	0.468227	1.14399	0.924672	0.516668	-0.342658	0.153886	0.429629	0.595603	1.27881	0.997567	0.913926	1.52786	0.848854	1.44039		-0.188318	2.39147	1.40172		0.203533	1.1127	1.94756		0.90614	2.48291	1.76455	2.41558
P56771	Cytochrome f OS=Arabidopsis thaliana OX=3702 GN=petA PE=3 SV=1	petA	-3.71337	-2.08825	-0.109138	-3.40094	-2.76737	-0.231203	-3.3548	-0.934241	-0.814505	-1.63607	-2.39276	0.172256	-2.91516	-3.67114	-0.161364	-4.14901	-3.13901	-0.646012		0.684728	1.18404	0.323561		-0.116051	0.313743	0.21897		-0.943495	1.7157	0.22176	0.159909
P46010	Nitrilase 3 OS=Arabidopsis thaliana OX=3702 GN=NIT3 PE=1 SV=1	NIT3	-3.58196	-3.14246	2.01906	-3.42778	-2.95529	0.821348	-3.22768	-3.94394	1.04173	-3.36307	-3.3255	1.17508	-3.45931	-3.51168	-0.472722	-3.16357	-3.2883	0.0303265		-0.269379	1.07008	0.307117		-0.627332	2.12773	0.222585		-0.0972162	0.216758	0.234571	0.226799
Q08112	40S ribosomal protein S15-1 OS=Arabidopsis thaliana OX=3702 GN=RPS15A PE=2 SV=1	RPS15	-1.70439	-3.07989	-0.930989	-1.42321	-3.26797	-0.254881	-2.70138	-2.89374	-0.466695	-1.73297	-2.59465	-0.418177	-3.50472	-1.54785	-0.0412298	-2.64125	-3.20324	-0.188388		0.323156	2.26647	0.298642		-0.0492438	0.0461587	0.313533		0.00964838	0.0584995	0.24728	0.248109
C0Z361	Chaperonin 60 subunit beta 3, chloroplastic OS=Arabidopsis thaliana OX=3702 GN=CPN60B3 PE=1 SV=1	AT5G56500	-0.194542	0.383158	-0.152497	0.117956	0.64115	-0.351085	-0.812808	1.80031	0.178551	1.0587	0.898052	0.266681	0.856619	0.236305	-0.0223246	-0.294984	-1.84191	-0.433688		0.729105	3.19	1.29827		0.22086	0.793514	1.18627		-1.24555	1.24627	0.850222	0.552153
P40283	Histone H2B.11 OS=Arabidopsis thaliana OX=3702 GN=At5g59910 PE=1 SV=5	HTB4	0.0292799	-0.61511	1.41591	-1.49327	-1.33486	0.703053	-2.13509	-0.888997	0.806231	-1.68692	-1.57905	1.32351	-1.57234	-1.06875	1.14373	-1.69304	-2.00631	0.915759		-0.924178	2.41369	0.879408		0.209238	1.71708	0.658046		-0.188582	0.455443	0.561137	0.525635
Q84W89	DEAD-box ATP-dependent RNA helicase 37 OS=Arabidopsis thaliana OX=3702 GN=RH37 PE=2 SV=2	AT2G42520	-3.70231	-3.15277	-0.710292	-3.45734	-3.06501	-1.03349	-3.39255	-3.89562	0.362376	-3.38593	-3.22868	-0.372527	-3.44961	-3.56931	-0.879898	-3.35265	-3.08414	0.41257		0.192746	1.79509	0.186156		-0.114322	0.679393	0.167731		0.300526	1.47177	0.224015	0.248605
Q9LTX9	Heat shock 70 kDa protein 7, chloroplastic OS=Arabidopsis thaliana OX=3702 GN=HSP70-7 PE=2 SV=1	cpHsc70-2	-3.85783	-3.25709	-2.78418	-3.51424	-2.95676	-2.36187	-3.21932	-3.90819	-2.3262	-3.27094	-3.29045	-2.576	-3.47524	-3.65149	-2.41315	-3.19229	-3.09909	-2.4038		0.253903	1.76223	0.110894		-0.235671	1.26899	0.119731		0.252841	1.11557	0.122869	0.134121
O04603	50S ribosomal protein L5, chloroplastic OS=Arabidopsis thaliana OX=3702 GN=RPL5 PE=2 SV=1	AT4G01310	0.14277	-0.962699	-0.384533	-1.66792	-1.69938	-0.734793	-1.61962	-0.0187384	-2.46807	-0.235257	-1.15902	-0.469796	-0.870068	-1.00606	-0.738213	-1.32023	-3.07156	-0.912755		-0.219872	3.01911	0.70153		0.495918	2.416	0.460283		-0.399377	0.323971	0.33716	0.293578
O22126	Fasciclin-like arabinogalactan protein 8 OS=Arabidopsis thaliana OX=3702 GN=FLA8 PE=2 SV=1	FLA8	2.50498	3.30787	3.38679	3.04825	3.53919	2.87632	4.17273	2.91397	3.0088	2.46202	2.40086	2.34113	2.82977	2.10519	3.22475	3.0356	2.54195	3.18476		-0.665209	2.57316	6.65271		-0.434683	1.01358	7.65948		-0.444398	1.45995	8.8334	7.5725
Q9ASV6	30S ribosomal protein S20, chloroplastic OS=Arabidopsis thaliana OX=3702 GN=RPS20 PE=2 SV=1	AT3G15190	-1.08655	-1.48792	-0.522457	-1.09308	-1.45314	-0.8549	-2.84226	-1.95025	-2.91623	-2.00908	-2.12013	-0.674151	-5.90084	-1.10443	-0.644739	-3.35594	-4.96004	-0.508873		-0.568813	2.97643	0.401448		-1.4163	1.02449	0.278963		-0.372037	0.261412	0.148075	0.130162
Q9SJQ9	Fructose-bisphosphate aldolase 6, cytosolic OS=Arabidopsis thaliana OX=3702 GN=FBA6 PE=1 SV=1	AT2G36460	-3.848	-3.21419	0.24037	-3.38277	-3.01483	1.43364	-3.2439	-3.70085	-0.174823	-3.36585	-3.17713	0.547518	-3.57061	-3.45414	0.546372	-3.19945	-3.30659	1.03281		0.275448	2.58046	0.227476		-0.504807	2.91749	0.266636		0.548783	1.98718	0.233452	0.282357
Q56YW9	Tubulin beta-2 chain OS=Arabidopsis thaliana OX=3702 GN=TUBB2 PE=2 SV=2	TUB3	-2.7225	-2.19484	-2.50963	-1.3766	-2.52478	-1.15418	-2.12365	-3.94854	-1.44577	-2.76266	-1.66153	-1.56915	-1.34771	-0.997014	-0.68645	-1.83547	-1.39528	-0.51593		0.477874	2.08948	0.212168		0.674795	1.89642	0.392894		1.25709	2.29919	0.272166	0.420771
Q9SKX4	50S ribosomal protein L3-1, chloroplastic OS=Arabidopsis thaliana OX=3702 GN=RPL3A PE=2 SV=1	AT2G43030	1.47577	2.82849	0.644841	2.50827	2.72114	0.548322	2.22966	2.02027	-0.189082	1.51519	2.12894	0.340607	2.57276	2.30397	0.321451	2.42998	2.01835	0.160118		-0.321456	1.88309	2.80689		-0.193183	1.72837	3.55369		0.182531	2.2197	2.72241	2.90019
P94072	Germin-like protein subfamily 3 member 3 OS=Arabidopsis thaliana OX=3702 GN=GER3 PE=1 SV=1	GER3	-3.10497	-1.42327	-1.54931	-2.12836	-1.13606	-0.609874	-0.687245	-1.82566	-0.0318803	-3.30038	-2.69713	-0.245418	-2.93081	-2.62327	-1.01002	-1.89812	-0.903604	-0.780133		-0.0551252	0.0771634	0.240914		-0.896605	3.24121	0.299425		-0.34569	0.628266	0.492738	0.437104
Q9LUT2	S-adenosylmethionine synthase 4 OS=Arabidopsis thaliana OX=3702 GN=METK4 PE=1 SV=1	MTO3	-0.382365	-0.057397	-0.0308491	-2.80727	-0.766008	0.236824	-0.956095	-0.232045	0.612592	1.37858	0.850095	0.542703	1.30094	0.522991	0.452095	0.864247	-0.623153	0.40351		1.08066	3.43553	1.30447		1.87083	2.0095	0.884701		0.406717	0.680365	1.00801	1.1606
Q9SA52	Chloroplast stem-loop binding protein of 41 kDa b, chloroplastic OS=Arabidopsis thaliana OX=3702 GN=CSP41B PE=1 SV=1	CRB	-2.85795	-1.29776	-0.4048	-1.91174	-2.08644	-0.765431	-3.00731	-2.02487	-1.56704	-1.96985	-0.0913933	0.580985	-0.354648	-0.864582	0.279855	-1.42885	-0.847021	-0.335228		1.02675	6.91259	0.49765		1.27474	6.20218	0.517454		1.32937	6.82881	0.345067	0.547008
O23629	Histone H2B.6 OS=Arabidopsis thaliana OX=3702 GN=H2B PE=1 SV=3	HTB9	2.13436	1.66312	1.28782	0.184749	0.415235	1.36459	1.61511	1.319	1.03996	0.877596	0.615745	1.06015	0.0848611	-0.375376	1.3959	0.0567612	-0.930571	2.47469		-0.843936	3.11983	2.41686		-0.286394	1.40353	1.42569		-0.791066	0.845376	1.90417	1.44756
P59224	40S ribosomal protein S13-2 OS=Arabidopsis thaliana OX=3702 GN=RPS13B PE=2 SV=1	RPS13A	0.35287	-0.740651	-1.19329	0.285853	-0.266508	-0.527573	-0.234432	-2.44511	-1.87482	-1.71823	-0.216781	-1.28665	0.0498613	0.16359	-0.625932	0.0681477	0.278147	-0.229556		-0.546865	0.84413	0.574168		0.0319154	0.168902	0.899097		1.55703	2.67869	0.598904	1.02734
Q9LR30	Glutamate--glyoxylate aminotransferase 1 OS=Arabidopsis thaliana OX=3702 GN=GGAT1 PE=1 SV=1	GGT1	-2.48596	-1.47845	0.832794	-2.66012	-2.24439	0.596035	-2.26931	-1.00035	0.623546	-0.78876	-1.78692	1.39324	-2.04492	-3.70057	0.349105	-2.75705	-3.27526	-0.24088		0.649726	1.39766	0.607514		-0.362637	0.719217	0.325906		-1.20903	2.67772	0.356864	0.234707
Q93VB8	40S ribosomal protein S2-2 OS=Arabidopsis thaliana OX=3702 GN=RPS2B PE=2 SV=1	AT1G59359	1.38127	0.556655	-1.44996	0.658606	1.3564	0.241789	2.2986	1.30499	-0.775252	0.69794	0.566774	-0.444767	1.16448	1.56429	0.510308	1.10445	0.660412	-0.0421872		0.110663	0.247577	1.16311		0.327427	3.85298	1.88685		-0.368554	0.770739	1.69173	1.48888
O23654	V-type proton ATPase catalytic subunit A OS=Arabidopsis thaliana OX=3702 GN=VHA-A PE=1 SV=1	VHA-A	-3.84323	-3.12234	-0.805389	-3.53792	-3.17157	-0.834244	-3.28686	-3.88611	-0.538908	-3.3408	-3.11207	-0.627735	-3.42378	-3.50348	-0.389364	-3.10631	-3.30154	-1.16272		0.230122	1.98726	0.179834		0.0757004	0.37966	0.179651		0.0471037	0.14142	0.171102	0.173918
Q9CA67	Geranylgeranyl diphosphate reductase, chloroplastic OS=Arabidopsis thaliana OX=3702 GN=CHLP PE=1 SV=1	AT1G74470	-4.23224	-3.19968	-0.561413	-3.67194	-5.68166	-1.08002	-5.05247	-5.81542	-2.42838	-0.414708	-2.46775	-0.291003	-3.73944	-5.34928	-1.75222	-4.82507	-5.34183	-1.44824		1.60662	1.8068	0.27526		-0.13577	0.540216	0.0856288		0.560373	2.97477	0.0562539	0.068312
Q9SL15	Glycine-rich protein 3 OS=Arabidopsis thaliana OX=3702 GN=GRP3 PE=1 SV=1	GRP-3	4.18609	-0.569213	-2.58616	2.1355	1.31772	-2.3769	3.46258	2.02585	1.71792	-1.55495	-1.45169	-2.49819	1.9635	4.93368	-2.41718	3.0433	2.47102	-0.960987		-2.17851	1.5127	0.596385		1.13456	1.12913	1.90007		-0.884339	1.17603	3.89048	2.8635
Q8RXU5	60S ribosomal protein L37a-2 OS=Arabidopsis thaliana OX=3702 GN=RPL37AC PE=3 SV=1	AT3G60245	1.79099	0.514309	0.561115	0.469284	0.216792	0.574597	0.0341638	-1.23154	-0.122466	-0.920836	-0.0786591	0.757757	0.0577324	1.49897	0.422339	0.531828	-0.151544	0.732314		-1.03605	1.49345	1.35421		0.239456	0.527087	1.45392		0.810814	4.60657	0.976343	1.29313
Q9LRJ9	Cysteine-rich repeat secretory protein 38 OS=Arabidopsis thaliana OX=3702 GN=CRRSP38 PE=2 SV=1	AT3G22060	1.97477	3.00006	-0.819263	2.43122	2.68849	-0.358943	2.47665	1.26906	-0.617242	1.56358	2.20117	0.686145	2.35889	1.7402	0.557924	1.75292	0.502709	1.22873		0.0984408	0.147611	2.70272		-0.0345859	0.0669513	2.96829		0.11863	0.14666	2.14672	2.23683
Q07473	Chlorophyll a-b binding protein CP29.1, chloroplastic OS=Arabidopsis thaliana OX=3702 GN=LHCB4.1 PE=1 SV=1	LHCB4.1	-0.422461	-0.0757224	1.35899	1.20076	0.450299	1.15159	0.0564822	3.30304	0.481361	0.308904	0.288316	1.33749	1.45036	1.02988	1.29719	1.0047	0.0495116	0.71361		0.357969	2.05096	1.3812		0.324929	2.93248	2.13862		-0.69102	0.626719	1.9116	1.50449
Q9SHE8	Photosystem I reaction center subunit III, chloroplastic OS=Arabidopsis thaliana OX=3702 GN=PSAF PE=1 SV=1	PSAF	0.100354	0.351728	1.27791	1.59406	0.33488	0.769877	-0.174994	0.0707061	-1.18873	-0.678303	0.686673	1.33894	0.205676	0.649228	0.797301	0.349247	0.603982	0.60288		-0.12756	0.434367	1.4269		-0.34887	0.79687	1.6531		0.949709	2.71116	1.03086	1.43267
P56777	Photosystem II CP47 reaction center protein OS=Arabidopsis thaliana OX=3702 GN=psbB PE=1 SV=1	psbB	-0.710647	-0.557738	0.538002	-1.04076	-0.65289	0.506244	-0.708188	1.62215	-0.916431	1.05953	-0.442555	0.818868	-0.424888	-1.07409	0.588912	-0.533283	-1.28712	-0.414042		0.722074	1.71956	1.08491		0.0924458	0.346112	0.784814		-0.74399	0.825505	0.772272	0.596744
Q9SAJ4	Phosphoglycerate kinase 3, cytosolic OS=Arabidopsis thaliana OX=3702 GN=PGK3 PE=1 SV=1	PGK	-1.27146	-0.49112	-0.559238	-1.91869	-1.07475	-0.644992	-1.30787	1.00923	-1.07673	0.851005	-0.263822	-0.760352	-0.0978933	-1.05487	-0.606785	-1.16082	-2.3892	-1.0757		0.716217	1.24669	0.749587		0.626296	1.30616	0.536012		-1.08345	1.15739	0.499938	0.343432
P46689	Gibberellin-regulated protein 1 OS=Arabidopsis thaliana OX=3702 GN=GASA1 PE=2 SV=2	GASA1	3.53005	-2.6367	-2.76413	0.492559	0.214392	-1.0681	3.00593	1.19533	1.53262	-4.08347	-3.32056	-2.4377	-0.805755	3.16652	-0.063602	2.17892	1.51152	1.37782		-2.65698	1.32729	0.258442		0.886103	0.874	1.25064		-0.221874	0.804793	3.48306	3.22527
Q940B0	60S ribosomal protein L18-3 OS=Arabidopsis thaliana OX=3702 GN=RPL18C PE=2 SV=1	AT5G27850	1.75606	1.69407	0.325217	1.64488	0.840764	0.628415	0.639167	1.25791	-0.736767	2.11303	1.76008	0.797263	1.44989	1.9754	0.773644	1.91423	1.5555	0.624677		0.298342	2.91875	2.65299		0.361623	1.11959	2.32758		0.97803	3.27685	1.83501	2.57541
Q39165	Oleosin 21.2 kDa OS=Arabidopsis thaliana OX=3702 GN=At5g40420 PE=2 SV=1	OLEO2	-3.86114	-3.12896	3.71435	-3.37257	-2.90638	-0.445492	-3.29876	-3.94297	0.778346	-3.28886	-3.21783	0.854474	-3.34622	-3.52687	-2.34608	-3.31443	-3.12104	-2.64718		-0.792154	0.916521	0.356508		-0.831577	1.83833	0.158519		-0.873088	0.809124	0.16597	0.122636
P29513	Tubulin beta-5 chain OS=Arabidopsis thaliana OX=3702 GN=TUBB5 PE=2 SV=1	TUB5	-2.7225	-2.19484	-1.38464	-1.3766	-2.52478	0.00221107	-2.12365	-3.94854	-1.71557	-2.76266	-1.66153	-0.275016	-1.34771	-0.997014	0.252141	-1.83547	-1.39528	0.322704		0.534256	2.00712	0.280577		0.602196	1.61548	0.500476		1.62657	2.82624	0.290652	0.510736
P93819	Malate dehydrogenase 1, cytoplasmic OS=Arabidopsis thaliana OX=3702 GN=MDH1 PE=1 SV=2	AT1G04410	-3.86189	-3.10891	-0.144351	-3.54348	-3.05824	-0.727686	-3.30006	-0.744866	0.177398	-2.23094	-2.77272	-0.696345	-3.52459	-3.61004	-0.0633987	-3.17407	-3.34023	0.188823		0.471718	0.904342	0.227532		0.0437902	0.132591	0.186696		-0.819314	1.13966	0.308035	0.23189
Q9SIH0	40S ribosomal protein S14-1 OS=Arabidopsis thaliana OX=3702 GN=RPS14A PE=1 SV=1	AT2G36160	3.54163	0.886532	-0.143549	0.442723	1.33825	0.0532137	1.70365	1.07197	0.166136	0.46355	0.762115	-0.0504584	1.38515	2.46194	0.598751	1.21242	1.34523	0.438554		-1.03647	1.2601	1.87901		0.870552	4.78096	2.06576		0.0181485	0.0744904	1.98572	1.99825
P92549	ATP synthase subunit alpha, mitochondrial OS=Arabidopsis thaliana OX=3702 GN=ATPA PE=1 SV=2	atp1	-4.61563	-2.00457	-0.368652	-0.633104	-3.01995	0.197135	-1.09668	-1.02095	-0.20079	-1.53936	-2.52441	-0.211478	-0.695104	-0.636419	-0.0404255	-0.0451141	-1.01654	0.245986		0.904534	1.00442	0.272183		0.694658	1.00617	0.572503		0.500918	2.05509	0.696237	0.828234
P49688	40S ribosomal protein S2-3 OS=Arabidopsis thaliana OX=3702 GN=RPS2C PE=1 SV=2	AT2G41840	1.38127	0.556655	0.219626	0.658606	1.3564	1.17912	2.2986	1.30499	0.479244	0.69794	0.566774	0.641923	1.16448	1.56429	1.44546	1.10445	0.660412	0.897428		-0.0836367	0.286873	1.59922		0.326701	3.84046	2.34252		-0.473514	1.24324	2.17979	1.84988
Q9CAX6	40S ribosomal protein S14-2 OS=Arabidopsis thaliana OX=3702 GN=RPS14B PE=1 SV=1	AT3G11510	3.54163	0.886532	0.464558	0.442723	1.33825	1.11916	1.70365	1.07197	0.601595	0.46355	0.762115	0.61243	1.38515	2.46194	1.11678	1.21242	1.34523	1.37492		-1.01821	1.22373	2.17619		0.687911	2.41451	2.48056		0.185119	0.589393	2.32672	2.48089
O23255	Adenosylhomocysteinase 1 OS=Arabidopsis thaliana OX=3702 GN=SAHH1 PE=1 SV=1	MEE58	-0.0284218	1.53971	-0.200837	1.28831	1.15062	-0.478269	2.37787	2.04909	0.219439	2.01847	1.66999	-0.110522	2.11807	1.53204	0.364097	1.94597	1.21536	0.547847		0.755831	1.46459	1.75897		0.684518	4.45145	1.9942		-0.312408	1.1328	2.62551	2.35609
Q9SS17	40S ribosomal protein S24-1 OS=Arabidopsis thaliana OX=3702 GN=RPS24A PE=2 SV=1	AT3G04920	1.46835	0.109434	0.344361	1.73852	0.575152	0.47719	1.117	-0.288836	0.193307	-0.237717	0.471679	0.291563	-0.177491	1.03421	-0.095579	0.270472	0.672311	0.618515		-0.465539	0.894621	1.32679		-0.676574	1.22141	1.50734		0.179941	0.378843	1.34767	1.43439
Q56WK6	Patellin-1 OS=Arabidopsis thaliana OX=3702 GN=PATL1 PE=1 SV=2	PATL1	-1.17831	-0.0116747	-1.43355	-0.456398	-0.645627	-1.60758	0.585746	0.992163	-2.27693	0.805412	0.110173	-0.549142	-0.0366273	-0.895208	-0.521089	-0.728432	-3.30608	-0.359079		0.996661	2.27617	0.770473		0.418895	1.35508	0.618242		-1.23152	0.827515	0.555259	0.362354
Q9SIP7	40S ribosomal protein S3-1 OS=Arabidopsis thaliana OX=3702 GN=RPS3A PE=1 SV=1	AT2G31610	-1.46187	-0.405754	-0.719012	0.175106	-0.046716	0.0416555	-0.288545	-0.809218	-0.69852	-0.327817	-0.277895	-0.427051	-0.125673	-0.576854	-0.341503	-0.0386102	0.142361	0.256789		0.517957	2.06839	0.658277		-0.404692	5.24376	0.903963		0.718941	3.44293	0.847162	1.08687
P56778	Photosystem II CP43 reaction center protein OS=Arabidopsis thaliana OX=3702 GN=psbC PE=1 SV=3	psbC	1.80427	1.05077	2.55058	1.86496	1.109	2.0108	1.65275	3.48974	1.13348	2.81007	2.54544	2.55446	2.22042	1.75998	1.86328	1.8617	2.19542	1.55249		0.834785	2.34056	4.65656		0.286306	1.53844	3.49366		-0.222121	0.472959	3.94748	3.655
Q9S7I3	Non-specific lipid-transfer protein 2 OS=Arabidopsis thaliana OX=3702 GN=LTP2 PE=3 SV=1	LTP2	-0.0652763	-3.88836	-2.47797	-3.53714	-3.01229	-0.300499	-0.853049	-0.957855	-0.0166581	-2.46061	-3.57239	-2.89086	-4.34409	-4.43869	-1.46682	-3.84997	-3.16514	-0.968334		-0.830752	1.27593	0.169664		-1.13322	5.36854	0.138704		-2.05196	3.7392	0.321933	0.158094
Q9LVT8	RGG repeats nuclear RNA binding protein C OS=Arabidopsis thaliana OX=3702 GN=RGGC PE=1 SV=1	AT5G47210	3.17506	-1.65675	-2.36306	-2.47054	-1.10126	-1.43471	-3.11949	-0.675109	-2.57387	-3.02511	-2.24273	-0.89096	-2.36902	0.809704	-1.09381	-2.83274	-2.09046	-2.27871		-1.77135	0.941833	0.445266		0.784461	1.73221	0.412766		-0.277814	0.570165	0.208522	0.189381
P15460	2S seed storage protein 4 OS=Arabidopsis thaliana OX=3702 GN=AT2S4 PE=2 SV=1	SESA4	-3.66496	-3.19517	-2.57972	-3.46933	-3.08401	-2.31564	-3.3165	-3.66746	-2.31577	-3.35825	-3.10422	-2.35823	-3.50364	-3.44085	-2.4553	-3.35699	-3.10539	-2.56094		0.206381	3.62043	0.121293		-0.176936	2.29737	0.121178		0.0921383	0.433787	0.120421	0.124328
Q9SIF2	Heat shock protein 90-5, chloroplastic OS=Arabidopsis thaliana OX=3702 GN=HSP90-5 PE=1 SV=1	CR88	-3.63161	-3.26793	-1.14467	-3.49983	-3.038	-1.03533	-3.1372	-3.73197	-2.3621	-3.2935	-3.19785	-0.87215	-3.3615	-3.52182	-2.04439	-3.20003	-3.31513	-1.81517		0.226901	3.23022	0.168643		-0.451513	1.70635	0.148636		0.300314	2.01898	0.131494	0.145917
Q9C658	Protein decapping 5 OS=Arabidopsis thaliana OX=3702 GN=DCP5 PE=1 SV=1	DCP5	-3.84644	-3.2609	-2.79796	-3.33713	-3.16469	0.65874	-3.28459	-3.9158	0.379502	-3.29961	-3.09363	-2.44115	-3.32122	-3.51802	0.153672	-3.34587	-3.10998	0.050284		0.356972	3.59606	0.114762		-0.280826	2.24375	0.235189		0.138441	0.463518	0.216974	0.227638
P49690	60S ribosomal protein L23 OS=Arabidopsis thaliana OX=3702 GN=RPL23A PE=2 SV=3	AT1G04480	1.88751	-0.15371	-0.644177	0.800307	0.0693207	-0.101108	1.0504	0.680077	-0.892024	0.2039	-0.268528	-0.216205	0.610469	1.50723	-0.347333	0.96735	0.624749	0.0035967		-0.45682	0.87431	1.09794		0.33395	0.72065	1.34085		0.252416	0.957771	1.32472	1.44583
Q9FI56	Chaperone protein ClpC1, chloroplastic OS=Arabidopsis thaliana OX=3702 GN=CLPC1 PE=1 SV=1	CLPC1	-2.51897	-2.17149	-0.235826	-2.05149	-1.84581	-0.42233	-1.89154	0.149765	-1.19538	0.0741482	-0.991363	-0.18723	-1.57546	-1.56614	-0.118025	-1.79505	-1.59362	-0.360076		1.27395	2.14801	0.498228		0.353334	5.09699	0.416616		-0.270531	0.399893	0.46191	0.42057
P59226	Histone H3.2 OS=Arabidopsis thaliana OX=3702 GN=HTR2 PE=1 SV=2	AT1G09200	-3.72526	-3.27235	1.18237	-3.35429	-3.05918	1.68897	-3.15196	-3.91585	1.05508	-3.29963	-3.34241	1.07726	-3.35177	-3.66805	1.51793	-3.14729	-3.21876	2.34685		0.0834839	0.568522	0.268563		-0.259131	1.78426	0.306849		0.66451	2.21162	0.313821	0.395094
Q42404	U1 small nuclear ribonucleoprotein 70 kDa OS=Arabidopsis thaliana OX=3702 GN=RNU1 PE=1 SV=1	U1-70K	-3.73853	-3.14453	-2.73641	-3.28869	-2.9813	-1.48362	-3.17078	-3.75893	-3.8495	-3.38776	-3.347	-2.37474	-3.37657	-3.47569	-2.56653	-3.2497	-3.30379	-0.110512		0.169991	1.12734	0.114904		-0.555061	2.36153	0.137541		1.37174	1.43693	0.133305	0.214443
Q93VI3	60S ribosomal protein L17-1 OS=Arabidopsis thaliana OX=3702 GN=RPL17A PE=2 SV=1	AT1G27400	2.12745	0.844412	-0.68487	-0.0275865	0.596683	0.191557	0.48231	0.417391	-0.455536	1.189	0.555258	0.313011	0.726572	0.735681	0.291485	0.83675	0.287461	0.530794		-0.076573	0.143585	1.6518		0.331028	1.9512	1.33706		0.403613	1.56465	1.27444	1.46578
Q9FY64	40S ribosomal protein S15-4 OS=Arabidopsis thaliana OX=3702 GN=RPS15D PE=2 SV=1	AT5G09510	-3.68005	-3.36906	-1.36056	-3.56215	-2.92175	-1.94927	-3.18415	-3.94697	-2.30108	-3.48038	-3.36609	-1.11979	-3.40674	-3.62086	-0.706815	-3.11116	-3.301	-1.62195		0.147803	2.46126	0.150797		0.232917	0.476559	0.15447		0.466027	2.82217	0.132949	0.156254
Q6XJG8	26S proteasome non-ATPase regulatory subunit 2 homolog B OS=Arabidopsis thaliana OX=3702 GN=RPN1B PE=1 SV=1	RPN1B	-3.61623	-3.14597	-1.94782	-3.48109	-3.10773	-0.461901	-3.24199	-3.87242	-0.272814	-3.34425	-3.10808	-1.66279	-3.32906	-3.64936	-0.650508	-3.30304	-3.31185	0.0517993		0.198302	2.9192	0.143171		-0.192736	1.19308	0.183441		0.274708	1.89589	0.199568	0.219502
Q8VZT0	Putative H/ACA ribonucleoprotein complex subunit 1-like protein 1 OS=Arabidopsis thaliana OX=3702 GN=At3g03920 PE=2 SV=1	AT3G03920	-3.79105	-3.33851	-2.57932	-3.44047	-2.98071	-0.991462	-3.40383	-3.8794	-0.196935	-3.30668	-3.32353	-2.44592	-3.54174	-3.50738	-2.34593	-3.25908	-3.32008	-0.270452		0.210915	1.87206	0.114163		-0.660804	2.22207	0.14346		0.210181	1.41533	0.191008	0.205441
Q39099	Xyloglucan endotransglucosylase/hydrolase protein 4 OS=Arabidopsis thaliana OX=3702 GN=XTH4 PE=1 SV=1	XTH4	1.73278	-0.330601	-0.226755	0.647357	0.669366	0.315839	1.4898	0.109182	0.358705	0.476569	-0.957721	0.218361	0.92672	0.829712	0.43004	1.36753	0.534638	1.34177		-0.479405	1.19677	1.11119		0.184636	3.96036	1.55456		0.428751	1.68407	1.82379	2.11596
P93004	Aquaporin PIP2-7 OS=Arabidopsis thaliana OX=3702 GN=PIP2-7 PE=1 SV=2	PIP3	-3.72257	-3.16195	-0.881517	-3.48662	-3.13635	0.703313	-3.25273	-3.68692	0.0276571	-3.47303	-3.10072	-1.05179	-3.44634	-3.66186	-0.428472	-3.29559	-3.3222	0.100403		0.0468293	0.440552	0.168958		-0.539005	1.9872	0.211287		0.131535	1.35316	0.211946	0.221832
P83755	Photosystem II protein D1 OS=Arabidopsis thaliana OX=3702 GN=psbA PE=1 SV=2	psbA	-0.24082	0.484302	1.18677	0.015331	0.904954	1.07872	0.087493	2.81227	0.20335	2.1628	0.648624	1.26184	0.611542	-0.685741	0.685574	-0.302537	-0.39677	-0.285126		0.881004	1.44641	1.88852		-0.462543	0.887538	1.35197		-1.36251	1.84601	1.27731	0.79656
Q9S7H1	Photosystem I reaction center subunit II-1, chloroplastic OS=Arabidopsis thaliana OX=3702 GN=psaD1 PE=1 SV=1	PSAD-1	-2.9391	-2.27639	-0.0691669	-2.55497	-1.99373	-0.746417	-1.63151	1.44998	-0.232919	-0.327358	-1.90626	0.0394447	-2.00901	-2.63135	-0.509013	-1.71468	-1.8906	-0.465775		1.03016	1.62526	0.421477		0.0485772	0.146324	0.299214		-1.21887	1.43536	0.5956	0.390388
Q9FHG2	60S ribosomal protein L32-2 OS=Arabidopsis thaliana OX=3702 GN=RPL32B PE=2 SV=1	AT5G46430	-0.483134	-1.64356	1.04988	-1.77683	-1.53391	0.577929	-3.35573	-1.89338	-1.93807	-2.71607	-2.17591	1.76888	-3.40974	-1.11186	1.2233	-1.32002	-1.77589	0.822688		-0.682095	0.974653	0.615579		-0.188495	0.287702	0.498206		1.63799	2.52797	0.33524	0.591422
O23254	Serine hydroxymethyltransferase 4 OS=Arabidopsis thaliana OX=3702 GN=SHM4 PE=1 SV=1	SHM4	-3.76828	-3.31128	-0.983988	-3.55125	-2.93889	-1.14616	-3.35989	-3.79906	-2.63043	-3.42015	-3.18384	-0.785327	-3.37471	-3.42801	-1.31583	-3.29661	-3.22846	-1.19028		0.224744	3.74697	0.167766		-0.160751	1.02628	0.162014		0.691345	2.13519	0.132361	0.168196
P36210	50S ribosomal protein L12-1, chloroplastic OS=Arabidopsis thaliana OX=3702 GN=RPL12A PE=2 SV=1	RPL12-A	-3.78345	-3.16624	0.390931	-3.38622	-3.12437	0.590636	-3.24777	-3.96079	0.480382	-3.435	-3.35298	0.646166	-3.29274	-3.4792	0.348263	-3.32781	-3.1524	-0.00408492		0.138982	1.03375	0.230564		-0.167908	1.56206	0.24027		0.0812936	0.232545	0.217324	0.223534
Q8LC83	40S ribosomal protein S24-2 OS=Arabidopsis thaliana OX=3702 GN=RPS24B PE=2 SV=2	AT5G28060	-3.82566	-2.21225	0.321525	-0.352691	-1.94671	1.15401	-2.29366	-4.09143	0.86751	-3.3722	-2.95101	0.241518	-3.21218	-2.17965	0.785071	-2.12566	-2.0514	-0.166138		-0.12177	0.40027	0.255901		-1.15379	1.69375	0.514524		0.391458	0.505695	0.320087	0.366597
P42645	14-3-3-like protein GF14 upsilon OS=Arabidopsis thaliana OX=3702 GN=GRF5 PE=1 SV=2	GRF5	-0.755186	0.216156	0.0325016	2.05577	0.485019	1.4642	0.7854	1.60131	-0.46955	0.244206	0.997551	-0.0691736	0.337645	-0.674462	-0.19757	0.913167	0.701653	1.2482		0.559704	2.06934	1.07998		-1.51312	6.2116	1.49323		0.315285	0.475964	1.73712	1.93769
P56759	ATP synthase subunit b, chloroplastic OS=Arabidopsis thaliana OX=3702 GN=atpF PE=3 SV=1	atpF	-1.70056	-3.25471	3.28553	-3.45501	-3.0111	2.84121	-3.35781	0.169388	2.55324	-0.939905	-3.32711	1.83744	-3.47138	-3.70236	3.7112	-3.33512	-3.18591	2.6499		-0.253281	0.449957	0.622774		0.0541185	0.127129	0.440973		-1.07865	1.17322	0.59417	0.408844
Q9LXC9	Soluble inorganic pyrophosphatase 6, chloroplastic OS=Arabidopsis thaliana OX=3702 GN=PPA6 PE=1 SV=1	PPa6	-3.8549	-3.15251	-2.93728	-3.41458	-3.01508	-1.34602	-3.33364	-3.7027	-0.733309	-3.25859	-3.37818	-1.01141	-3.50336	-3.43621	-1.07425	-3.2989	-3.06674	-2.56798		0.765508	1.5294	0.13102		-0.079378	0.454247	0.161367		-0.38799	0.612706	0.145201	0.126932
P42643	14-3-3-like protein GF14 chi OS=Arabidopsis thaliana OX=3702 GN=GRF1 PE=1 SV=3	GRF1	-0.755186	0.216156	-1.38854	2.05577	0.485019	-1.29532	0.7854	1.60131	-1.03696	0.244206	0.997551	-1.01202	0.337645	-0.674462	-1.28639	0.913167	0.701653	-1.14425		0.719106	4.08864	0.821896		-0.956225	2.315	0.9573		-0.293058	1.1673	1.23404	1.11486
Q9FFC0	Histone H2B.10 OS=Arabidopsis thaliana OX=3702 GN=At5g22880 PE=1 SV=3	HTB2	-0.195602	-1.5353	-0.787856	-3.39599	-0.622567	0.405812	-0.613625	-0.708168	-0.613822	-1.45268	-3.32259	-0.966677	-1.23065	-1.21488	-2.49328	-1.15513	-1.54082	0.348061		-1.0744	2.72546	0.385076		-0.442023	0.337891	0.372352		-0.137424	0.27256	0.609663	0.581306
Q56XB0	Defensin-like protein 204 OS=Arabidopsis thaliana OX=3702 GN=At3g05727 PE=3 SV=1	AT3G05727	-1.46244	-0.0532962	-3.38612	-0.358485	1.00647	1.03453	0.783759	-0.819168	1.51418	-0.983284	0.113071	-2.5377	0.0288553	-0.750991	-0.988946	0.0216787	0.779386	0.936956		0.497984	2.97237	0.3829		-1.1312	1.85478	0.996705		0.0864154	0.120856	1.45008	1.49417
Q9ZR03	Cytochrome b6-f complex iron-sulfur subunit, chloroplastic OS=Arabidopsis thaliana OX=3702 GN=petC PE=1 SV=1	PETC	-3.78721	-3.165	-0.0614313	-3.51754	-3.09559	-0.456931	-3.42609	-3.92165	-2.28655	-3.36181	-3.18915	-0.0665553	-3.28449	-3.51215	0.215545	-3.23047	-3.20977	-1.10792		0.132044	1.11004	0.207063		0.162989	0.604563	0.206585		0.695377	2.89997	0.137381	0.174821
O22914	Calvin cycle protein CP12-1, chloroplastic OS=Arabidopsis thaliana OX=3702 GN=CP12-1 PE=1 SV=1	CP12-1	-3.6733	-3.17546	-2.42842	-3.38159	-3.03094	-2.87842	-3.24415	-3.80114	-1.5387	-3.37496	-3.20593	-1.44495	-3.44053	-3.47708	-2.04608	-3.16323	-3.13279	-2.96188		0.417114	1.74984	0.135481		0.109087	0.321363	0.121376		-0.224637	0.409535	0.127304	0.117769
Q03251	Glycine-rich RNA-binding protein 8 OS=Arabidopsis thaliana OX=3702 GN=RBG8 PE=1 SV=1	CCR1	4.3342	-0.663216	0.0911954	-0.799184	-0.456253	0.411158	-0.242027	0.366319	0.575415	-0.248186	-0.414171	0.559341	-0.415791	1.69258	0.66868	-0.267048	-1.15177	0.654099		-1.2884	0.953888	1.52611		0.929915	1.9041	1.13566		-0.488142	1.17176	0.992518	0.838042
P62090	Photosystem I iron-sulfur center OS=Arabidopsis thaliana OX=3702 GN=psaC PE=3 SV=2	psaC	-3.90212	-2.36893	-1.00489	-3.20828	-2.20186	-0.262901	-1.89447	-2.50375	2.00867	-2.13497	-2.8164	-0.779171	-1.89816	-3.17978	-0.205345	-2.1518	-2.64303	-0.380637		0.51513	0.959433	0.222558		0.129915	0.213495	0.282035		-0.928637	1.59159	0.417302	0.302466
Q9STG6	Deoxyuridine 5'-triphosphate nucleotidohydrolase OS=Arabidopsis thaliana OX=3702 GN=DUT PE=1 SV=1	DUT1	-3.83634	-3.27115	-2.12607	-3.56167	-3.13646	-2.46712	-3.33886	-3.81069	-0.426037	-3.45182	-3.29827	-1.68215	-3.50583	-3.63745	-1.65921	-3.13089	-3.25572	-1.04003		0.267107	2.23043	0.129921		0.120924	0.358348	0.125467		0.0496499	0.153242	0.176731	0.179799
Q9SY97	Photosystem I chlorophyll a/b-binding protein 3-1, chloroplastic OS=Arabidopsis thaliana OX=3702 GN=LHCA3 PE=1 SV=1	LHCA3	-3.56797	-3.16436	-1.2221	-3.42646	-3.06228	-1.41567	-3.1602	-3.87957	-0.799704	-3.29225	-3.15063	-1.28712	-3.37399	-3.63302	-1.32701	-3.18404	-3.34381	-2.12736		0.0748063	0.880591	0.163337		-0.143203	0.805092	0.153211		-0.27191	0.575426	0.148742	0.135365
Q9SS98	Oleosin 5 OS=Arabidopsis thaliana OX=3702 GN=At3g01570 PE=2 SV=1	AT3G01570	-3.81303	-3.32871	2.54276	-3.36235	-3.09063	-1.20776	-3.38432	-3.74279	-0.462541	-3.38246	-3.10588	-0.435723	-3.40317	-3.59241	-2.44627	-3.34279	-3.16589	-2.54051		-0.775028	0.849027	0.264162		-0.593705	2.11514	0.138655		-0.486513	0.714708	0.146286	0.123587
P42794	60S ribosomal protein L11-2 OS=Arabidopsis thaliana OX=3702 GN=RPL11B PE=2 SV=2	AT3G58700	-0.00739606	0.17761	-0.735533	-3.37363	-0.13314	0.208168	-0.0204142	-3.86413	-1.01379	-1.21579	0.0118669	-0.447111	0.179563	-3.43732	-0.20515	-3.17901	0.618057	0.171999		-0.361905	1.00038	0.774109		-0.0547713	0.0283827	0.457893		0.836458	0.430991	0.430908	0.575817
P25819	Catalase-2 OS=Arabidopsis thaliana OX=3702 GN=CAT2 PE=1 SV=3	CAT2	-1.86572	-0.486077	-0.941234	0.428829	0.356217	-0.961348	-1.37059	-0.0614847	-0.198956	-1.17691	-2.53688	-1.15603	0.881657	0.724335	-1.13016	1.61274	1.00636	-1.38309		-0.525594	0.782751	0.389455		0.217378	1.39503	1.03521		0.955681	0.969557	0.95539	1.33053
P25696	Bifunctional enolase 2/transcriptional activator OS=Arabidopsis thaliana OX=3702 GN=ENO2 PE=1 SV=1	LOS2	-3.1771	-2.09758	-0.0829383	-3.57296	-3.53759	0.136792	-3.42952	-4.85543	0.40024	0.423712	-1.49473	0.177264	-2.91302	-3.97289	-0.00921573	-3.96441	-3.80126	-0.251843		1.48796	1.75692	0.485689		0.0262109	0.0838604	0.201454		-0.0442664	0.0843528	0.159279	0.156854
P93014	30S ribosomal protein S5, chloroplastic OS=Arabidopsis thaliana OX=3702 GN=rps5 PE=2 SV=1	AT2G33800	-3.61359	-3.25031	-1.29082	-3.55022	-3.14774	-0.891079	-3.1918	-3.94545	-2.44634	-3.33478	-3.28446	-0.743516	-3.33288	-3.45922	-0.535275	-3.18138	-3.10531	-0.734466		0.263991	1.96171	0.166518		0.087219	0.494656	0.178492		0.854146	2.15717	0.146863	0.197458
O23212	Splicing factor U2af large subunit A OS=Arabidopsis thaliana OX=3702 GN=U2AF65A PE=1 SV=2	ATU2AF65A	-3.63587	-3.1525	-2.54338	-3.37978	-3.07762	-0.271388	-3.36022	-3.74909	-2.51485	-3.2899	-3.36693	-2.48129	-3.46913	-3.63582	-2.41661	-3.34404	-3.34815	1.03862		0.0645412	0.457002	0.118396		-0.930926	1.87205	0.153001		1.32353	1.47813	0.171195	0.270834
Q7X659	Vacuolar protein sorting-associated protein 35A OS=Arabidopsis thaliana OX=3702 GN=VPS35A PE=1 SV=1	VPS35A	-3.60314	-3.27569	-3.44448	-3.38852	-2.9441	-1.31486	-3.31443	-3.88552	-1.55357	-3.52891	-3.17367	-2.47368	-3.57204	-3.69109	-2.36356	-3.32894	-3.14119	-1.53682		0.382351	1.62808	0.105117		-0.659739	3.04243	0.135933		0.248854	1.24751	0.144245	0.157237
P48491	Triosephosphate isomerase, cytosolic OS=Arabidopsis thaliana OX=3702 GN=CTIMC PE=1 SV=2	TPI	-3.60791	-3.33284	-1.34113	-3.31834	-3.08048	-0.58522	-3.20472	-3.87473	-1.49634	-3.33526	-3.24865	-0.800874	-3.37232	-3.52517	-0.96987	-3.14576	-3.30629	-0.806166		0.299033	2.71515	0.163673		-0.294442	2.87559	0.179838		0.439191	2.72675	0.160539	0.186933
Q8LBI1	60S ribosomal protein L5-1 OS=Arabidopsis thaliana OX=3702 GN=ATL5 PE=1 SV=2	ATL5	-0.608147	0.164168	-1.05769	0.137	0.371803	-0.208059	-0.0166272	-0.189759	-0.927113	-0.168188	-0.13369	-1.04899	-0.512949	-0.214235	-0.750174	-0.105463	0.0190579	-0.300231		0.0502665	0.258161	0.719256		-0.592701	8.49154	0.872906		0.248955	1.50136	0.838943	0.914542
Q01667	Chlorophyll a-b binding protein 6, chloroplastic OS=Arabidopsis thaliana OX=3702 GN=LHCA1 PE=1 SV=1	LHCA1	-3.66996	-3.37878	-0.107025	-3.4129	-3.13979	-1.78119	-3.18205	-3.79146	-2.47713	-3.42678	-3.30022	-1.8005	-3.50726	-3.71532	-2.52222	-3.12589	-3.08962	-2.25834		-0.457247	0.895466	0.163359		-0.47031	2.87652	0.123869		0.325598	2.08861	0.126095	0.141158
P15458	2S seed storage protein 2 OS=Arabidopsis thaliana OX=3702 GN=AT2S2 PE=2 SV=1	SESA2	-3.62224	-3.12236	1.4781	-3.52081	-2.92435	0.0838685	-3.25199	-3.77958	0.492898	-3.30701	-3.36619	0.0746922	-3.48442	-3.61131	-3.76608	-3.36107	-3.09548	-4.21234		-0.444001	1.0805	0.253929		-1.50018	1.57514	0.136738		-1.37674	1.00401	0.136983	0.0850056
P34788	40S ribosomal protein S18 OS=Arabidopsis thaliana OX=3702 GN=RPS18A PE=1 SV=1	AT1G34030	1.1453	-0.84122	0.460767	-1.06123	-0.935642	0.516521	-0.295206	0.0910017	-0.0156181	-0.320178	-0.678194	0.513724	-0.76258	0.125683	0.654162	-0.645777	-0.378928	0.560019		-0.416499	0.968398	1.0329		0.499207	2.17261	0.84449		-0.0816215	0.272404	0.923968	0.898197
P42799	Glutamate-1-semialdehyde 2,1-aminomutase 1, chloroplastic OS=Arabidopsis thaliana OX=3702 GN=GSA1 PE=1 SV=1	GSA1	-3.63289	-3.23002	0.092416	-3.46903	-2.94891	-0.281851	-3.15523	-3.68571	-1.12573	-3.49998	-3.10616	0.474879	-3.30075	-3.61226	-0.121253	-3.13477	-3.33739	-0.761471		0.213075	2.96145	0.225267		-0.111488	0.463359	0.204616		0.244347	2.63525	0.172733	0.187998
O23290	60S ribosomal protein L36a OS=Arabidopsis thaliana OX=3702 GN=RPL36AA PE=3 SV=3	AT4G14320	-0.175191	-0.0373345	1.21892	-0.598705	0.0365759	-0.0533765	-0.789803	-1.47225	-0.11258	-1.78905	-0.544879	0.932898	-0.0455234	-0.272607	0.407843	-0.866103	-0.704641	0.308025		-0.802473	2.39652	0.955434		0.235073	1.05731	0.941066		0.370639	1.8925	0.656913	0.746955
Q9FN48	Calcium sensing receptor, chloroplastic OS=Arabidopsis thaliana OX=3702 GN=CAS PE=1 SV=1	CaS	-3.61536	-3.14393	-1.45796	-3.3645	-3.12502	-1.74329	-3.39308	-3.92515	-1.80245	-3.53077	-3.31582	-0.674701	-3.49434	-3.54857	-0.805948	-3.31852	-3.08994	-1.4586		0.23199	0.995158	0.16232		0.127981	0.347051	0.156011		0.417873	2.31198	0.140507	0.162403
P56767	Photosystem I P700 chlorophyll a apoprotein A2 OS=Arabidopsis thaliana OX=3702 GN=psaB PE=3 SV=1	psaB	-1.3838	-0.616763	1.29164	-0.616133	-0.0791195	1.42796	-0.277793	2.30323	0.187742	0.1541	-0.0932792	1.37158	-0.810514	-0.999604	1.42823	-0.435804	-1.02685	1.10273		0.713778	2.05943	1.08717		-0.371531	1.66207	1.04136		-0.857702	0.810252	1.23874	0.920203
P61841	30S ribosomal protein S7, chloroplastic OS=Arabidopsis thaliana OX=3702 GN=rps7-A PE=1 SV=1	rps7	0.632493	-3.39194	0.175862	-3.38239	-2.96155	-0.49654	-3.39497	-1.48859	-1.38543	-1.71772	-3.35304	0.0129716	-3.32193	-3.4296	-0.38673	-3.25985	-3.32162	-0.754031		-0.824735	1.34473	0.413637		-0.09926	0.632202	0.198913		-0.355505	0.549697	0.207702	0.183625
P15455	12S seed storage protein CRA1 OS=Arabidopsis thaliana OX=3702 GN=CRA1 PE=1 SV=2	CRA1	-3.7954	-3.21655	-0.785452	-3.50443	-3.17276	-3.45104	-3.17843	-3.95507	-2.23694	-3.38281	-3.12421	-3.16646	-3.44082	-3.45743	-2.49472	-3.16448	-3.12484	-2.39476		-0.625357	0.857014	0.132879		0.245087	0.797317	0.104855		0.228785	0.912778	0.124215	0.134465
Q9FMH8	Probable cysteine protease RD21B OS=Arabidopsis thaliana OX=3702 GN=RD21B PE=1 SV=1	AT5G43060	-3.6983	-3.18287	-2.64504	-3.34571	-3.16627	-2.23101	-3.14791	-3.89051	-2.57491	-3.44291	-3.3588	-1.13786	-3.49672	-3.66281	-2.3688	-3.33129	-3.12674	-2.43506		0.52888	1.30514	0.132957		-0.261778	2.68399	0.121143		0.24008	1.06252	0.117897	0.128126
Q9LXG1	40S ribosomal protein S9-1 OS=Arabidopsis thaliana OX=3702 GN=RPS9B PE=1 SV=1	AT5G15200	0.584175	0.610958	-0.269528	1.98141	1.02444	0.507775	-0.243696	0.290552	-0.393747	0.260077	0.646624	-0.46138	1.4249	1.57011	0.559569	1.3369	1.3643	0.509734		-0.160095	1.90495	1.17161		0.013652	0.0443485	2.26268		1.18594	5.14986	1.39218	2.09989
P42734	Probable cinnamyl alcohol dehydrogenase 9 OS=Arabidopsis thaliana OX=3702 GN=CAD9 PE=2 SV=2	CAD9	-3.63308	-3.11909	-0.941074	-3.40645	-3.12968	-1.32324	-3.3667	-3.73635	-1.16462	-3.42525	-3.16287	-1.17429	-3.30576	-3.4942	-2.44141	-3.31849	-3.33172	-2.50824		-0.0230554	0.195278	0.167712		-0.460668	1.62578	0.138684		-0.296924	0.658096	0.133568	0.120507
Q9C5M0	Mitochondrial dicarboxylate/tricarboxylate transporter DTC OS=Arabidopsis thaliana OX=3702 GN=DTC PE=1 SV=1	AT5G19760	-3.63057	-3.18555	-0.516768	-3.33609	-3.09252	-0.910942	-3.1607	-3.86891	-2.39632	-3.37597	-3.37704	-0.794857	-3.45541	-3.65257	-1.73229	-3.31368	-3.16697	-1.29989		-0.0716597	0.501261	0.179229		-0.500239	2.8928	0.154252		0.548463	1.86094	0.137	0.165681
Q96318	12S seed storage protein CRC OS=Arabidopsis thaliana OX=3702 GN=CRC PE=1 SV=1	CRU3	-3.8455	-3.36098	-1.4763	-3.48416	-3.09783	-2.25359	-3.42697	-3.87701	0.13638	-3.3975	-3.10048	-2.0583	-3.30476	-3.54785	-2.38483	-3.0911	-3.1399	-2.36249		0.0421645	0.141964	0.136486		-0.133959	0.895023	0.12395		-0.475297	0.542437	0.161897	0.137309
Q9SF53	60S ribosomal protein L35-1 OS=Arabidopsis thaliana OX=3702 GN=RPL35A PE=2 SV=1	AT3G09500	2.70484	2.16941	0.358473	2.80836	1.99434	0.292022	2.51341	1.61432	-0.581437	1.53758	1.48189	0.241798	2.10285	3.10119	0.662245	2.52049	1.1987	0.347369		-0.657153	2.61802	2.66783		0.25719	0.570546	3.54758		0.173421	0.50468	2.40962	2.55889
O48737	Thioredoxin M1, chloroplastic OS=Arabidopsis thaliana OX=3702 GN=At1g03680 PE=2 SV=1	THM1	-3.66587	-3.27331	-2.0679	-3.42155	-2.94928	-1.06495	-3.36511	-3.72144	-0.618589	-3.49282	-3.10713	-0.936882	-3.44872	-3.64538	-0.525414	-3.07724	-3.21785	-1.68292		0.490079	1.91147	0.147899		-0.0612493	0.185077	0.175651		-0.0909605	0.200873	0.163362	0.158292
O03986	Heat shock protein 90-4 OS=Arabidopsis thaliana OX=3702 GN=HSP90-4 PE=1 SV=1	Hsp81.4	-3.68536	-3.41003	-0.856702	-3.39642	-3.06224	-1.4738	-3.40468	-3.67972	-1.18522	-3.51004	-3.0938	-0.410174	-3.41388	-3.64978	-0.530164	-3.14024	-3.08277	-0.554631		0.312694	4.12346	0.177471		0.11288	0.279044	0.166349		0.49733	4.29295	0.175814	0.208886
Q9SRZ6	Cytosolic isocitrate dehydrogenase [NADP] OS=Arabidopsis thaliana OX=3702 GN=CICDH PE=1 SV=1	cICDH	-3.76645	-3.18519	-0.873044	-3.39788	-2.9905	-1.22603	-3.35183	-3.70736	-2.29405	-3.24139	-3.17572	-0.684526	-3.44114	-3.70137	-1.21209	-3.21821	-3.31512	-0.895245		0.241016	1.98952	0.178288		-0.246728	1.3217	0.158055		0.641558	2.06904	0.143889	0.179718
Q9SCX3	Elongation factor 1-beta 2 OS=Arabidopsis thaliana OX=3702 GN=At5g19510 PE=1 SV=1	AT5G19510	-3.59757	-3.35025	0.147958	-3.41505	-2.89482	0.574947	-3.39607	-3.83404	-0.877478	-3.42752	-3.19936	0.0961984	-3.52427	-3.67914	0.178994	-3.21955	-3.32361	0.277624		0.0897255	1.58441	0.21438		-0.429833	2.65186	0.229004		0.614017	2.59109	0.190054	0.235123
O22795	50S ribosomal protein L28, chloroplastic OS=Arabidopsis thaliana OX=3702 GN=RPL28 PE=2 SV=2	AT2G33450	0.942785	0.894977	0.03829	-0.185574	0.34491	-0.132309	0.500563	-0.0249793	-0.653553	0.765578	-0.12386	-0.399826	0.273435	0.408805	-0.303981	-0.340082	-3.27701	-0.467547		-0.54472	2.64442	1.27721		0.117077	0.761993	1.04793		-1.30222	1.60153	0.611136	0.389165
Q9M3C3	60S ribosomal protein L23a-2 OS=Arabidopsis thaliana OX=3702 GN=RPL23AB PE=2 SV=1	RPL23AB	-3.76682	-3.24604	-0.350345	-3.29543	-3.17391	0.974905	-3.29392	-3.66742	-0.448206	-3.29342	-3.11071	-0.11786	-3.50953	-3.62585	0.182716	-3.31355	-3.27477	0.943953		0.280406	3.21065	0.201074		-0.486079	3.303	0.237415		0.588394	1.75875	0.221342	0.27141
P49211	60S ribosomal protein L32-1 OS=Arabidopsis thaliana OX=3702 GN=RPL32A PE=2 SV=2	AT4G18100	1.62722	2.74206	0.786636	2.5784	2.85238	0.686485	3.00301	1.87175	1.39304	1.70326	2.57611	1.43219	2.92072	2.1718	0.429722	2.93099	3.03582	1.0196		0.185216	0.938406	3.50945		-0.198343	0.804215	3.83684		0.239538	0.596825	4.62366	5.02389
Q9M158	Rhodanese-like domain-containing protein 4, chloroplastic OS=Arabidopsis thaliana OX=3702 GN=STR4 PE=1 SV=2	TROL	-3.8387	-3.14434	-0.817007	-3.29745	-2.89073	-1.13666	-3.15836	-3.87247	-0.906441	-3.45439	-3.14418	-0.910392	-3.50923	-3.7048	-1.08068	-3.18703	-3.36112	-0.961325		0.0970314	0.798231	0.170578		-0.323294	1.57443	0.164566		0.142599	0.942053	0.167885	0.17639
Q9LSB4	TSA1-like protein OS=Arabidopsis thaliana OX=3702 GN=NAI2 PE=1 SV=1	NAI2	-5.3473	-4.47618	-2.14344	-5.80007	-2.96426	-2.26852	-5.83307	-7.23129	-2.47267	-1.16049	-3.44501	-1.25024	-4.96066	-6.63089	-2.08626	-3.0754	-3.23256	-2.88934		2.03706	2.331	0.127587		-0.881653	0.750249	0.0575738		2.11324	2.0045	0.0574165	0.119429
Q93VC7	30S ribosomal protein S1, chloroplastic OS=Arabidopsis thaliana OX=3702 GN=RPS1 PE=1 SV=1	RPS1	-3.64297	-3.22983	-0.916643	-3.37666	-2.92345	-1.10251	-3.40796	-3.90127	-2.85142	-3.41643	-3.34054	-1.02463	-3.40068	-3.70501	-1.40417	-3.13921	-3.19551	-2.25335		0.0026147	0.0240184	0.165491		-0.369078	2.07554	0.15909		0.524197	4.11999	0.114643	0.137482
P21218	Protochlorophyllide reductase B, chloroplastic OS=Arabidopsis thaliana OX=3702 GN=PORB PE=1 SV=3	PORB	-3.52037	-1.91807	2.39363	-3.43259	-0.720501	2.33375	-3.18729	-2.75023	1.44552	-2.57185	-1.33016	1.73382	-0.630878	-0.534484	2.85869	-0.97648	-0.204826	2.5955		0.292204	0.714053	0.547589		1.17089	1.7857	0.985548		1.96873	4.54826	0.700779	1.38645
O22969	Uncharacterized protein At2g34160 OS=Arabidopsis thaliana OX=3702 GN=At2g34160 PE=1 SV=1	AT2G34160	-3.7643	-3.26869	-2.58341	-2.139	-1.3386	-0.0409387	-0.325011	-0.984644	0.782887	-5.71804	-3.35079	-2.39305	-1.21015	-2.01133	-2.86096	-0.304877	-1.18151	1.13565		-0.615164	1.12758	0.0875926		-0.854636	0.960837	0.329839		0.0586786	0.417481	0.903596	0.92216
Q94B78	Glycine dehydrogenase (decarboxylating) 1, mitochondrial OS=Arabidopsis thaliana OX=3702 GN=GLDP1 PE=1 SV=2	GLDP1	-1.90265	0.0208422	-0.0572109	-3.46061	-2.89902	-0.740002	-4.38847	0.15913	-0.91186	0.440512	-0.725236	-0.440433	-2.0871	-4.36837	-0.21144	-2.40557	-3.29026	-1.03423		0.404619	0.477132	0.735079		0.144244	0.184646	0.203849		-0.529622	0.377915	0.253746	0.211195
Q9M5K3	Dihydrolipoyl dehydrogenase 1, mitochondrial OS=Arabidopsis thaliana OX=3702 GN=LPD1 PE=1 SV=2	mtLPD1	-3.6334	-3.21448	-0.790919	-3.42385	-2.8877	-0.921955	-3.40952	-3.75509	-1.45672	-3.29016	-3.11107	-0.407815	-3.45589	-3.70684	-0.625549	-3.21904	-3.27245	-1.28182		0.276586	3.52407	0.18842		-0.184922	0.660715	0.176332		0.282673	3.24012	0.150471	0.165959
Q9C9C6	60S ribosomal protein L6-2 OS=Arabidopsis thaliana OX=3702 GN=RPL6B PE=2 SV=1	AT1G74060	3.68796	1.15111	0.132361	1.33648	0.975824	0.17386	0.515464	0.564036	-0.311196	-0.0195961	0.950097	0.394929	0.742902	2.39953	0.21031	0.98556	0.740707	0.35706		-1.21533	1.20264	2.06978		0.288859	0.565474	1.96312		0.438341	3.44617	1.39018	1.61826
Q9FEF8	Probable mediator of RNA polymerase II transcription subunit 36b OS=Arabidopsis thaliana OX=3702 GN=MED36B PE=1 SV=1	FIB1	-3.79691	-3.36093	-4.75291	-3.41312	-2.9219	0.246209	-3.21796	-3.69815	0.621317	-3.31846	-3.29796	-4.35339	-3.42936	-3.45306	-0.127606	-3.16786	-3.20626	0.90542		0.313647	2.91195	0.0711286		-0.307073	2.46282	0.220196		0.275362	2.6116	0.256925	0.282652
Q9M1X0	Ribosome-recycling factor, chloroplastic OS=Arabidopsis thaliana OX=3702 GN=RRF PE=2 SV=2	RRF	-3.77722	-3.25963	-2.62168	-3.54925	-3.07973	-2.35397	-3.25976	-3.71674	-2.32841	-3.25315	-3.3808	-2.35101	-3.4539	-3.51728	-2.44214	-3.23408	-3.06685	-2.56704		0.224529	1.4975	0.116045		-0.143456	1.13414	0.119407		0.145644	0.653189	0.122528	0.128872
Q9MAP3	50S ribosomal protein L11, chloroplastic OS=Arabidopsis thaliana OX=3702 GN=RPL11 PE=2 SV=1	PRPL11	-3.68078	-3.33449	-0.0494602	-3.5429	-3.09784	-0.0402386	-3.26157	-3.72861	-0.69424	-3.45068	-3.11766	0.584406	-3.43771	-3.69809	0.161967	-3.31504	-3.11975	-0.389329		0.360266	3.07011	0.221476		-0.0976138	0.440902	0.206498		0.286766	1.874	0.187104	0.206655
Q96299	14-3-3-like protein GF14 mu OS=Arabidopsis thaliana OX=3702 GN=GRF9 PE=1 SV=2	GRF9	-3.79607	-3.2332	-1.62109	-3.5397	-2.91857	-1.32963	-3.17504	-3.89278	-2.55222	-3.49288	-3.22154	-1.06057	-3.39168	-3.71003	-1.28339	-3.16025	-3.32239	-1.35137		0.291789	2.27187	0.149938		-0.199064	0.804677	0.154374		0.595341	2.1558	0.133138	0.163647
P25697	Phosphoribulokinase, chloroplastic OS=Arabidopsis thaliana OX=3702 GN=At1g32060 PE=1 SV=1	PRK	-3.68345	-3.23932	-1.99241	-3.31616	-3.00754	-1.65868	-3.38649	-3.70652	-2.37945	-3.38823	-3.10142	-1.42761	-3.5526	-3.43829	-1.34588	-3.30295	-3.21706	-2.41946		0.332639	3.10276	0.14305		-0.118131	0.624303	0.151789		0.177667	1.38735	0.119191	0.126761
P56801	30S ribosomal protein S8, chloroplastic OS=Arabidopsis thaliana OX=3702 GN=rps8 PE=3 SV=1	rps8	-3.61551	-3.13638	-0.389804	-3.43204	-3.14105	-0.131568	-3.20878	-3.79618	-0.7889	-3.24376	-3.18378	0.181265	-3.38684	-3.46931	-0.295222	-3.33279	-3.30472	-0.230363		0.298473	2.04009	0.212963		-0.148902	1.72673	0.201753		0.308664	1.78004	0.183822	0.204576
P56793	50S ribosomal protein L16, chloroplastic OS=Arabidopsis thaliana OX=3702 GN=rpl16 PE=3 SV=1	rpl16	-3.66408	-3.33059	0.0245229	-3.31208	-3.04112	-0.247266	-3.14896	-3.70747	-2.54296	-3.30949	-3.12395	-0.422401	-3.29723	-3.64277	-0.451721	-3.16487	-3.16123	-1.35051		0.0380981	0.166103	0.202454		-0.26375	1.82993	0.198605		0.574259	2.04863	0.139081	0.169708
P42733	40S ribosomal protein S11-3 OS=Arabidopsis thaliana OX=3702 GN=RPS11C PE=2 SV=2	RPS11-BETA	-3.64741	-3.31715	-1.32268	-3.33506	-2.91255	-0.741529	-3.41759	-3.68603	-2.4796	-3.5194	-3.26209	-0.769848	-3.55414	-3.65851	-1.27324	-3.13761	-3.11629	-0.442007		0.245304	1.97274	0.160455		-0.498917	3.59874	0.167337		0.962434	2.19156	0.152493	0.212868
Q9XF91	Photosystem II 22 kDa protein, chloroplastic OS=Arabidopsis thaliana OX=3702 GN=PSBS PE=2 SV=1	NPQ4	0.0922411	0.65166	-0.406537	6.06472	1.20307	0.0494818	-0.0787589	1.4747	-2.27852	-1.70685	1.08619	0.156156	2.23168	3.93129	0.0682513	4.07468	6.35391	-0.529792		-0.267289	0.394638	0.98542		-0.362017	0.206351	4.78355		3.59379	3.99231	2.83373	9.84643
P29525	Oleosin 18.5 kDa OS=Arabidopsis thaliana OX=3702 GN=At4g25140 PE=2 SV=1	OLEO1	-3.65516	-3.33311	1.49438	-3.45169	-3.13078	-2.34063	-3.25373	-3.74772	-1.30852	-3.37955	-3.23024	-0.562963	-3.38229	-3.71103	-2.60796	-3.14541	-3.30698	-2.40151		-0.559624	0.906159	0.231469		-0.259396	1.73281	0.116301		-0.181307	0.444868	0.137677	0.129292
Q03509	Calmodulin-6 OS=Arabidopsis thaliana OX=3702 GN=CAM6 PE=1 SV=2	CAM6	-4.90786	-4.0735	-2.47033	-0.913679	-3.11745	0.452417	-3.80141	-3.13644	-2.41334	-4.96586	-5.02986	-1.76098	-5.27858	-4.49708	-1.50855	-3.86502	-2.6638	-2.11343		-0.10167	0.230595	0.0684851		-2.5685	3.22856	0.179598		0.236315	1.8706	0.125095	0.135771
Q08770	60S ribosomal protein L10-2 OS=Arabidopsis thaliana OX=3702 GN=RPL10B PE=2 SV=2	RPL10B	-0.108596	0.0945473	0.337974	0.241013	0.0952236	0.807334	-0.208044	-0.413603	0.239874	-1.10879	0.278165	-0.15549	0.122821	0.126101	0.123684	0.436541	0.902112	0.280756		-0.436681	1.59576	0.926353		-0.256988	1.47769	1.19143		0.667061	2.23979	1.1537	1.45377
Q9FKW6	Ferredoxin--NADP reductase, leaf isozyme 1, chloroplastic OS=Arabidopsis thaliana OX=3702 GN=LFNR1 PE=1 SV=1	FNR1	-3.83966	-3.2364	-1.69194	-3.56677	-3.133	-1.393	-3.30399	-3.95283	-2.0299	-3.31441	-3.1715	-0.705373	-3.36352	-3.71204	-1.82243	-3.30995	-3.31948	-2.46126		0.525569	2.41967	0.158233		-0.268408	1.39851	0.140457		0.0653454	0.230561	0.119667	0.122408
P27202	Photosystem II 10 kDa polypeptide, chloroplastic OS=Arabidopsis thaliana OX=3702 GN=PSBR PE=1 SV=1	PSBR	-1.03834	-3.38122	1.27658	-3.29054	-3.06372	1.4071	-2.48156	-0.662222	1.1404	-3.38111	-1.78556	1.74971	-3.29676	-3.45472	1.64739	-3.28956	-3.06696	1.49222		-0.091324	0.0816777	0.468681		-0.052306	0.317225	0.313121		-0.953638	1.49382	0.45231	0.325012
O49006	Pectinesterase/pectinesterase inhibitor 3 OS=Arabidopsis thaliana OX=3702 GN=PME3 PE=1 SV=2	PME3	0.949938	-0.060633	-2.7609	-0.441104	0.441097	0.100049	1.44572	1.28347	-0.28625	-1.28234	-2.20836	-0.539004	-0.189236	0.328913	0.283562	0.660467	-1.95549	0.830945		-0.71937	0.570989	0.505734		0.107733	1.19556	1.06232		-0.969008	0.936443	1.25685	0.898324
Q9M9W1	60S ribosomal protein L22-2 OS=Arabidopsis thaliana OX=3702 GN=RPL22B PE=2 SV=1	AT3G05560	0.944799	-0.534166	1.26335	0.330952	-0.383949	1.49013	-0.982956	-2.33679	0.721669	-3.36633	-0.160278	1.31659	-0.529086	0.447195	1.31956	0.431526	0.436266	1.69239		-1.29467	1.05339	0.939953		-0.0664865	0.14452	1.36207		1.71942	3.52794	0.995632	1.80675
P42763	Dehydrin ERD14 OS=Arabidopsis thaliana OX=3702 GN=ERD14 PE=1 SV=1	ERD14	-3.70004	-3.30452	0.0444441	-3.56737	-2.92751	0.668309	-3.32064	-3.95951	0.984826	-3.32984	-3.23134	0.342321	-3.35055	-3.42192	0.82571	-3.10097	-3.31006	0.497973		0.247087	3.18679	0.218167		-0.0400628	0.190003	0.256633		0.127422	0.439221	0.244054	0.255073
Q9LER7	50S ribosomal protein 5, chloroplastic OS=Arabidopsis thaliana OX=3702 GN=PSRP5 PE=1 SV=1	PSRP5	2.31488	1.3107	-0.462804	1.0136	1.19457	0.153762	0.662234	-0.00783618	-0.718099	0.184358	1.1537	0.170705	0.393857	1.6437	0.475555	0.514502	0.220592	-0.0471739		-0.551334	0.807327	1.71545		0.0503944	0.160249	1.75626		0.25054	1.31975	1.07478	1.17227
Q94AY3	E3 ubiquitin protein ligase DRIP2 OS=Arabidopsis thaliana OX=3702 GN=DRIP2 PE=1 SV=1	DRIP2	-3.63286	-3.40438	-2.77977	-3.3338	-2.98616	-2.45667	-3.28845	-3.70699	-2.4661	-0.469119	-0.885605	-2.48083	1.26007	0.227432	-0.219866	1.01326	1.33761	0.210011		1.99382	2.75285	0.206551		3.34809	4.67061	0.420011		4.00748	5.10125	0.450591	1.80704
Q56ZI2	Patellin-2 OS=Arabidopsis thaliana OX=3702 GN=PATL2 PE=1 SV=2	PATL2	-3.78301	-3.16281	-2.14797	-3.43457	-2.92224	-1.96573	-3.24933	-3.95041	-1.85241	-3.44617	-3.18849	-1.92841	-3.57499	-3.67143	-1.70302	-3.17589	-3.09461	-1.46362		0.176906	2.06205	0.130055		-0.208963	0.859664	0.135968		0.439345	2.37411	0.143815	0.167468
Q9CAV0	40S ribosomal protein S3a-1 OS=Arabidopsis thaliana OX=3702 GN=RPS3AA PE=1 SV=3	AT3G04840	0.077635	0.635502	-1.40889	-0.0149074	0.722607	-1.19707	1.52083	0.97039	-2.37666	0.896971	0.151507	-1.36334	0.794099	0.226469	-0.663106	1.13585	0.628731	-0.793607		0.126964	0.378619	0.889807		0.282276	0.85985	0.984877		0.285472	0.508474	1.13361	1.2515
Q9ZVL6	UPF0603 protein At1g54780, chloroplastic OS=Arabidopsis thaliana OX=3702 GN=At1g54780 PE=1 SV=1	TLP18.3	-3.82245	-3.12098	0.130814	-3.32801	-3.03393	-0.600029	-3.321	-3.91592	-0.806875	-3.30651	-3.22034	0.235151	-3.51734	-3.66571	0.316398	-3.26361	-3.15302	0.0117412		0.173637	1.18914	0.220057		0.0317724	0.0720884	0.202393		0.546302	2.68492	0.188402	0.227673
Q9SSB5	26S proteasome regulatory subunit 7 homolog A OS=Arabidopsis thaliana OX=3702 GN=RPT1A PE=1 SV=1	RPT1A	-3.81155	-3.37171	-2.73421	-3.48432	-3.05558	-0.329624	-3.24205	-3.69681	-0.457048	-3.47936	-3.26295	-2.01989	-3.32892	-3.49809	-0.938699	-3.25229	-3.12753	-0.471869		0.38509	2.63231	0.115561		-0.29873	1.613	0.184385		0.181408	1.15732	0.19283	0.205343
P49637	60S ribosomal protein L27a-3 OS=Arabidopsis thaliana OX=3702 GN=RPL27AC PE=2 SV=2	AT1G70600	-2.96073	-2.81137	-0.704217	-3.54625	-3.05743	-0.316376	-3.71258	-3.73309	-1.02219	-3.04706	-3.06624	-0.253097	-2.93984	-2.53753	0.123645	-2.88032	-3.42352	0.297063		0.0366406	0.185766	0.226808		0.522105	6.90212	0.242217		0.82036	3.23115	0.187838	0.249609
Q9LIA8	UDP-glucose 6-dehydrogenase 2 OS=Arabidopsis thaliana OX=3702 GN=UGD2 PE=1 SV=1	AT3G29360	-3.79865	-3.31853	-2.99717	-3.46849	-3.04586	-1.87981	-3.27668	-3.83745	-2.30624	-3.36607	-3.14384	-2.65556	-3.47992	-3.52372	-3.94515	-3.17419	-3.16195	-3.3312		0.316295	4.25022	0.10782		-0.85154	1.7166	0.107037		-0.0823244	0.177485	0.11024	0.107139
Q9SFU1	60S ribosomal protein L13a-1 OS=Arabidopsis thaliana OX=3702 GN=RPL13AA PE=2 SV=1	AT3G07110	-3.70281	-3.32328	-2.59851	-3.56943	-2.91486	-2.81167	-3.14238	-3.95135	-2.29893	-3.47908	-3.31096	-1.52051	-3.41151	-3.66991	-2.39884	-3.30029	-3.28282	-3.06098		0.438018	1.68522	0.12594		-0.0614351	0.187086	0.114279		-0.0838121	0.220098	0.110891	0.107716
Q8LAH8	Nucleoside diphosphate kinase IV, chloroplastic/mitochondrial OS=Arabidopsis thaliana OX=3702 GN=NDK4 PE=1 SV=2	AT4G23900	-3.80169	-3.26947	0.18185	-3.49058	-3.16217	0.475358	-3.23099	-3.85309	-0.0614596	-3.40462	-3.09845	0.309158	-3.39686	-3.63127	0.151538	-3.15051	-3.16448	0.955641		0.231798	3.1954	0.220593		-0.233067	1.73128	0.22134		0.595393	2.62409	0.235835	0.289884
Q9SFH9	Delta-aminolevulinic acid dehydratase 1, chloroplastic OS=Arabidopsis thaliana OX=3702 GN=HEMB1 PE=2 SV=1	HEMB1	-3.85057	-3.357	-0.832286	-3.42972	-3.15088	-1.06301	-3.41252	-3.85471	-2.85053	-3.35758	-3.31284	-0.345531	-3.37715	-3.50785	-1.41093	-3.24601	-3.30958	-1.61577		0.3413	2.75193	0.175641		-0.217442	2.00795	0.158594		0.648802	2.52542	0.120894	0.151377
Q8W585	ATP-dependent zinc metalloprotease FTSH 8, chloroplastic OS=Arabidopsis thaliana OX=3702 GN=FTSH8 PE=1 SV=1	FTSH8	-3.72553	-3.36796	-0.43355	-2.98315	-2.10321	-0.828257	-3.2154	-0.431289	-1.85215	-0.97847	-1.53709	-0.621781	-3.4446	-2.6315	-0.86519	-3.2078	-3.10642	-1.04462		1.46323	2.09824	0.291709		-0.342225	2.67919	0.226463		-0.620002	0.6997	0.226417	0.182637
P56802	30S ribosomal protein S11, chloroplastic OS=Arabidopsis thaliana OX=3702 GN=rps11 PE=3 SV=1	rps11	-3.66703	-3.31922	-2.55999	-3.54637	-3.06185	-0.18014	-3.2984	-3.91336	-2.5778	-3.34959	-3.22858	-2.4115	-3.36219	-3.52068	-2.37983	-3.37095	-3.27141	-2.51032		0.185524	3.15473	0.117496		-0.824779	1.44862	0.156564		0.212292	1.20452	0.112108	0.120667
P16181	40S ribosomal protein S11-1 OS=Arabidopsis thaliana OX=3702 GN=RPS11A PE=2 SV=1	EMB1080	-1.95798	-1.02102	-0.0888032	-1.45384	-0.871766	-0.288375	-0.663238	-0.928069	-2.4257	-0.773034	-0.561145	-1.46577	-0.680997	-1.35401	-0.856855	-0.431273	-3.2257	-0.593704		0.0892837	0.124257	0.507698		-0.0926276	0.233467	0.529374		-0.0778881	0.0675852	0.384766	0.374519
P42798	40S ribosomal protein S15a-1 OS=Arabidopsis thaliana OX=3702 GN=RPS15AA PE=2 SV=2	RPS15A	-3.74928	-3.15749	-0.156699	-3.43408	-2.88581	0.0998568	-3.17104	-3.75549	-0.316825	-3.45825	-3.27733	-0.0790599	-3.30275	-3.66941	-0.021359	-3.26743	-3.33187	0.271537		0.0829386	0.844618	0.201239		-0.257828	1.17017	0.217297		0.305199	1.85085	0.208504	0.231767
Q9C7N4	GDSL esterase/lipase At1g29670 OS=Arabidopsis thaliana OX=3702 GN=At1g29670 PE=2 SV=1	AT1G29670	-3.76685	-3.37866	-3.48747	-2.20463	-2.47358	-1.62092	-1.20089	-2.71081	-1.23633	-3.31973	-3.32503	-2.70683	-1.57873	-2.11684	-1.14676	-1.74146	-1.94262	-0.528271		0.427132	2.48117	0.0993897		0.485599	5.33411	0.276067		0.311892	0.886953	0.339136	0.377849
Q42589	Non-specific lipid-transfer protein 1 OS=Arabidopsis thaliana OX=3702 GN=LTP1 PE=2 SV=1	LP1	4.19471	1.28678	0.559947	0.506684	1.06068	1.51341	2.17904	1.9536	1.43641	0.328642	1.29429	1.03354	1.48482	2.412	1.88823	1.85377	1.61712	1.78979		-1.12832	1.00506	2.73142		0.901425	3.52571	2.78493		-0.102791	0.522011	3.49419	3.3719
Q9LYK9	40S ribosomal protein S26-3 OS=Arabidopsis thaliana OX=3702 GN=RPS26C PE=2 SV=1	AT3G56340	-1.1996	-1.96226	0.711937	-0.557675	-1.26634	0.633327	-3.17073	-1.78577	0.422458	-3.71582	-0.869788	0.306511	-0.255764	0.241891	0.586209	0.0580616	0.195761	0.721639		-0.609724	0.691636	0.459615		0.587674	1.56254	0.931057		1.8365	2.61751	0.662919	1.2528
P27521	Chlorophyll a-b binding protein 4, chloroplastic OS=Arabidopsis thaliana OX=3702 GN=LHCA4 PE=1 SV=1	LHCA4	-1.63609	-0.252942	0.958542	0.385034	-0.247724	0.742076	-1.24657	-0.17983	-0.283818	-2.71267	0.137395	0.631275	0.491333	0.293717	0.858117	0.391486	0.986075	0.60001		-0.337837	0.975138	0.717434		0.254594	2.19808	1.33832		1.22926	5.03155	1.03137	1.5792
P56792	50S ribosomal protein L14, chloroplastic OS=Arabidopsis thaliana OX=3702 GN=rpl14 PE=3 SV=1	rpl14	-3.80724	-3.13917	-2.66815	-3.43577	-2.99764	-0.917975	-3.40016	-3.8335	-2.53351	-3.37383	-3.1337	-0.595313	-3.50123	-3.51325	-2.49304	-3.33831	-3.18465	-2.45444		0.837242	1.66558	0.144964		-0.718712	2.00311	0.142613		0.263255	1.71062	0.114697	0.125654
Q8W493	Ferredoxin--NADP reductase, leaf isozyme 2, chloroplastic OS=Arabidopsis thaliana OX=3702 GN=LFNR2 PE=1 SV=1	FNR2	-3.6232	-3.18204	-0.906237	-3.28169	-3.07982	-1.07466	-3.20828	-3.78348	-2.65723	-3.41776	-3.35879	-0.425519	-3.37425	-3.59428	-1.09919	-3.10419	-3.16361	-2.51906		0.169802	1.09834	0.178551		-0.210518	1.72158	0.16678		0.287377	2.14206	0.118862	0.13131
Q9XF88	Chlorophyll a-b binding protein CP29.2, chloroplastic OS=Arabidopsis thaliana OX=3702 GN=LHCB4.2 PE=1 SV=1	LHCB4.2	-1.7906	-2.00857	-1.14572	-1.99879	-1.68394	-1.3693	-1.66018	2.89047	-1.7506	-0.726056	-1.45411	-1.58703	-1.34955	-2.45178	-1.68132	-1.7545	-1.91486	-2.37954		0.392568	1.09446	0.365511		-0.143537	0.388615	0.296113		-1.84286	1.55007	0.468179	0.247191
Q8LB10	ATP-dependent Clp protease proteolytic subunit-related protein 4, chloroplastic OS=Arabidopsis thaliana OX=3702 GN=CLPR4 PE=1 SV=1	CLPR4	-3.58712	-3.26436	-0.445067	-3.28795	-2.92725	-0.851877	-3.28006	-3.72275	-2.2897	-3.38578	-3.31398	-0.15582	-3.35185	-3.57098	-0.950075	-3.2791	-3.25716	-0.915762		0.146989	1.81274	0.194968		-0.268609	1.79113	0.178007		0.613498	1.90232	0.14451	0.178747
Q38946	Glutamate dehydrogenase 2 OS=Arabidopsis thaliana OX=3702 GN=GDH2 PE=1 SV=1	GDH2	-3.74491	-3.1571	-2.74432	-3.30778	-2.9513	-1.39767	-3.24369	-3.72251	-2.36967	-3.53963	-3.20423	-2.534	-3.2756	-3.57913	-2.82435	-3.13394	-3.3474	-0.172652		0.122823	1.80958	0.112342		-0.674109	1.99377	0.134969		0.893958	1.70779	0.157675	0.214939
P43286	Aquaporin PIP2-1 OS=Arabidopsis thaliana OX=3702 GN=PIP2-1 PE=1 SV=1	PIP2A	-3.75533	-3.28226	0.963501	-3.41837	-3.14723	1.20081	-3.3803	-3.94225	1.2195	-3.33263	-3.35875	0.145734	-3.45728	-3.44705	0.437477	-3.16183	-3.18426	1.66129		-0.157187	0.503769	0.232727		-0.367352	2.15185	0.25491		0.47275	3.40578	0.287578	0.338775
Q43292	60S ribosomal protein L37-2 OS=Arabidopsis thaliana OX=3702 GN=RPL37B PE=3 SV=2	AT1G52300	0.0665947	-3.21175	-0.962931	-0.964353	-0.912133	-1.03102	0.402164	-1.17246	-1.60432	-1.92081	-1.23445	-0.0122771	-0.325651	-0.39819	0.370697	0.184734	0.108273	-0.140088		0.313516	0.292365	0.431489		0.851454	3.44518	0.686132		0.84251	1.97429	0.773631	1.03596
F4JQG6	Vicilin-like seed storage protein At4g36700 OS=Arabidopsis thaliana OX=3702 GN=At4g36700 PE=3 SV=1	AT4G36700	-3.58535	-3.22337	-2.74916	-3.36934	-2.88381	-2.4339	-3.21883	-3.79821	-2.49197	-3.39856	-3.22239	-2.38611	-3.36217	-3.48874	-2.56156	-3.35171	-3.08465	-2.55299		0.18361	2.17729	0.117102		-0.241804	1.63209	0.123571		0.173221	0.765884	0.118007	0.125308
Q8RXE9	Tryptophan--tRNA ligase, chloroplastic/mitochondrial OS=Arabidopsis thaliana OX=3702 GN=OVA4 PE=1 SV=1	OVA4	-3.73833	-3.38952	-1.25524	-3.36035	-2.96212	-1.98365	-3.14224	-3.82147	-2.25289	-3.47704	-3.22286	-1.09442	-3.42663	-3.53814	-1.32412	-3.18869	-3.06313	-2.29161		0.196255	5.24138	0.154295		0.00574403	0.016438	0.147028		0.224392	1.03177	0.128514	0.138907
Q8S9J6	Aspartyl protease family protein At5g10770 OS=Arabidopsis thaliana OX=3702 GN=At5g10770 PE=2 SV=1	AT5G10770	-3.60086	-3.30985	-1.35907	-3.50473	-3.11123	-2.33622	-3.16826	-3.73407	-2.41014	-3.40773	-3.27216	-1.16128	-3.37069	-3.53135	-2.55545	-3.28085	-3.08807	-2.40419		0.142868	3.14499	0.155485		-0.168435	1.29476	0.119222		0.179788	0.929248	0.12377	0.131728
P20649	ATPase 1, plasma membrane-type OS=Arabidopsis thaliana OX=3702 GN=AHA1 PE=1 SV=3	HA1	-2.88481	-2.3293	-1.66139	-2.62047	-2.19746	-0.653494	-0.823209	-0.707526	-2.24528	-1.95749	-2.49626	-2.04503	-2.02991	-2.32249	-2.46737	-1.63887	-1.85656	-0.381605		0.125573	0.347017	0.213299		-0.449453	0.75443	0.24173		-0.0336739	0.0364717	0.41308	0.408287
Q42431	Oleosin 20.3 kDa OS=Arabidopsis thaliana OX=3702 GN=OL2 PE=2 SV=1	OLEO4	-3.78275	-3.34872	2.28254	-3.36149	-2.92647	-0.959202	-3.16264	-3.93594	0.302777	-3.30621	-3.16811	-0.130166	-3.5301	-3.70843	-2.60787	-3.21734	-3.21936	-2.47981		-0.58518	0.76372	0.266295		-0.866413	2.46535	0.138799		-0.706905	0.800982	0.162812	0.127435
P25873	50S ribosomal protein L15, chloroplastic OS=Arabidopsis thaliana OX=3702 GN=RPL15 PE=1 SV=2	RPL15	-1.36933	-0.669104	0.244304	-1.42193	-1.11317	0.073927	-1.21466	-0.806219	-0.318752	-0.971143	-0.884499	0.306662	-1.77578	-1.24581	0.32365	-2.03331	-3.26591	-0.18779		0.0817157	0.534741	0.679627		-0.0789202	0.518261	0.551008		-1.04913	1.73731	0.404878	0.281459
Q9SKP6	Triosephosphate isomerase, chloroplastic OS=Arabidopsis thaliana OX=3702 GN=TIM PE=1 SV=1	TIM	-1.9202	-0.884555	-2.16357	-5.3339	-2.49618	-2.44803	-2.3068	-3.74427	-1.39306	0.885058	-0.475625	-1.27254	-1.8253	-2.88992	-2.55791	-2.65677	-2.67461	-2.48651		1.36841	2.30465	0.509832		1.00166	0.974701	0.131651		-0.124587	0.213437	0.171506	0.164258
Q8L719	THO complex subunit 4B OS=Arabidopsis thaliana OX=3702 GN=ALY2 PE=1 SV=1	AT5G02530	-3.81904	-3.35812	0.607039	-3.39814	-2.91714	0.411479	-3.15429	-3.73416	1.15158	-3.44867	-3.37551	-0.230677	-3.39256	-3.54082	0.164976	-3.30281	-3.1395	0.719038		-0.161581	0.525946	0.207211		-0.288201	1.96758	0.231321		0.00453321	0.0151794	0.266088	0.266506
P82715	PsbP domain-containing protein 5, chloroplastic OS=Arabidopsis thaliana OX=3702 GN=PPD5 PE=1 SV=3	AT5G11450	-3.80255	-3.29422	-1.72235	-3.40442	-3.0863	-1.6376	-3.36975	-3.68608	-2.16436	-3.45159	-3.2803	-1.12257	-3.52216	-3.6057	-1.07266	-3.08686	-3.10424	-1.39243		0.321554	2.33127	0.1457		-0.0240656	0.0796111	0.15162		0.545551	4.01574	0.143526	0.173398
P38666	60S ribosomal protein L24-2 OS=Arabidopsis thaliana OX=3702 GN=RPL24B PE=1 SV=2	STV1	3.10175	1.33271	-0.969973	1.02247	1.22773	-0.494804	1.78882	1.19238	-1.01527	1.11019	1.16631	-0.60939	1.27058	1.74116	-0.0792146	1.36276	0.973653	-0.0867928		-0.599123	1.03208	1.80909		0.392373	4.76261	1.7187		0.094564	0.246017	1.62743	1.68165
Q39182	Defensin-like protein 2 OS=Arabidopsis thaliana OX=3702 GN=PDF2.2 PE=2 SV=1	LCR69	1.84529	-3.19196	-1.64222	-1.56826	-2.91299	1.37777	-3.27473	-3.8602	1.91102	-3.50618	-3.19208	0.39096	-3.38265	1.01176	1.63985	-3.10248	-2.60164	2.16869		-1.10613	0.587856	0.34166		0.790813	0.548363	0.64212		0.562828	2.01217	0.363521	0.441819
Q9SSS9	ATP synthase subunit delta, chloroplastic OS=Arabidopsis thaliana OX=3702 GN=ATPD PE=1 SV=1	ATPD	-1.1035	-0.189309	1.29646	-0.484378	-0.623761	0.968133	-1.16	-0.0139898	-0.00523131	-0.390151	0.226602	1.08354	0.00950358	-0.588949	0.939795	-1.15827	-5.27497	0.232492		0.305448	1.39746	1.1126		0.166785	1.26021	1.02578		-1.67384	1.15364	0.426319	0.23867
Q9XF89	Chlorophyll a-b binding protein CP26, chloroplastic OS=Arabidopsis thaliana OX=3702 GN=LHCB5 PE=1 SV=1	LHCB5	1.85667	2.36166	1.75114	1.66286	2.2059	1.6219	1.71776	4.4545	1.33023	3.20985	2.35799	2.14404	2.34862	1.47221	1.49069	1.68632	1.43085	1.24387		0.580802	1.80556	4.85754		-0.0597168	0.155413	3.48308		-1.04715	1.32037	3.93743	2.73905
P56761	Photosystem II D2 protein OS=Arabidopsis thaliana OX=3702 GN=psbD PE=1 SV=3	psbD	-1.93899	-1.60898	2.61709	-1.00749	-2.51467	2.37668	-1.35924	-1.11253	1.78364	-1.05727	-1.65969	2.4423	-2.26306	-1.39636	2.03475	-1.38246	-1.50815	0.9657		0.218735	0.787899	0.869994		-0.159733	0.253678	0.726135		-0.412261	2.22186	0.739435	0.640986
Q9LY66	50S ribosomal protein L1, chloroplastic OS=Arabidopsis thaliana OX=3702 GN=RPL1 PE=1 SV=1	AT3G63490	-3.72504	-3.41182	-0.592173	-3.35312	-3.05535	-1.31231	-3.29716	-3.82422	-1.83297	-3.39361	-3.31886	-0.74245	-3.33469	-3.42994	-0.925217	-3.17985	-3.11156	-1.71649		0.0913723	0.789265	0.173059		0.0103099	0.0486086	0.168587		0.315484	1.98232	0.140921	0.157203
P56779	Cytochrome b559 subunit alpha OS=Arabidopsis thaliana OX=3702 GN=psbE PE=1 SV=4	psbE	-3.66695	-4.03565	-2.5506	-2.83415	-3.57853	-0.990392	-3.38734	0.73655	-2.38195	-3.39633	-4.2514	-1.95532	-3.41936	-3.47328	-2.51219	-3.32817	-3.59461	-2.56628		0.216719	1.13648	0.100874		-0.66725	1.77281	0.143456		-1.48544	1.29847	0.186817	0.111644
O23049	50S ribosomal protein L6, chloroplastic OS=Arabidopsis thaliana OX=3702 GN=RPL6 PE=2 SV=1	emb2394	0.228917	-0.742279	-0.617666	-1.9591	-1.58008	-1.19364	-1.62262	-0.746527	-1.37335	-1.04034	-1.32733	-0.468236	-3.3915	-1.44881	-0.506049	-1.65953	-1.8371	-0.804615		-0.568292	1.73837	0.632372		-0.204514	0.3625	0.312112		-0.186251	0.438626	0.39485	0.370168
P34791	Peptidyl-prolyl cis-trans isomerase CYP20-3, chloroplastic OS=Arabidopsis thaliana OX=3702 GN=CYP20-3 PE=1 SV=1	ROC4	-0.917209	0.269333	0.830317	-0.962372	-0.305482	0.888408	-0.695824	2.36008	0.338756	1.57592	0.198458	0.645394	0.0745375	-1.04738	0.292777	-0.764654	-1.26882	-2.26067		0.745776	1.04837	1.35069		-0.100207	0.189902	0.884795		-2.09905	2.42951	0.76745	0.370776
Q9C9W5	Glycerate dehydrogenase HPR, peroxisomal OS=Arabidopsis thaliana OX=3702 GN=HPR PE=1 SV=1	HPR	-2.09878	-1.00055	-2.78115	-2.34279	-2.21052	-1.70712	-3.87118	-0.776293	-2.32977	0.267631	-1.16908	-1.53602	-3.70984	-2.15469	-1.72365	-1.97727	-4.45331	-2.40489		1.14767	1.9541	0.382538		-0.442584	1.18523	0.201926		-0.619408	0.433122	0.160935	0.129843
Q9LZX1	Protein LURP-one-related 15 OS=Arabidopsis thaliana OX=3702 GN=At5g01750 PE=1 SV=1	AT5G01750	-3.82418	-3.2231	-2.69332	-3.47066	-3.03042	-1.80706	-3.4225	-3.67877	-2.4513	-3.38727	-3.14805	-1.70609	-3.34911	-3.52503	-2.36056	-3.23498	-3.15852	-1.58495		0.49973	2.3206	0.12526		-0.308855	1.79186	0.131779		0.524706	3.11063	0.131959	0.158276
Q9ZP05	Malate dehydrogenase 2, peroxisomal OS=Arabidopsis thaliana OX=3702 GN=PMDH2 PE=1 SV=1	PMDH2	-2.57062	-1.83253	-2.05515	-4.00989	-3.54189	-1.28206	-3.46111	-4.60688	-2.28542	0.785458	-1.41995	-0.636328	-2.9338	-3.71523	-0.623558	-3.39386	-3.42368	-1.73176		1.72916	2.44814	0.409465		0.520422	1.77519	0.155566		0.601374	2.29547	0.112621	0.138719
P29514	Tubulin beta-6 chain OS=Arabidopsis thaliana OX=3702 GN=TUBB6 PE=2 SV=1	TUB6	-2.7225	-2.19484	-2.62033	-1.3766	-2.52478	-2.27884	-2.12365	-3.94854	-2.4397	-2.76266	-1.66153	-2.44235	-1.34771	-0.997014	-2.43219	-1.83547	-1.39528	-2.40579		0.223705	1.6777	0.189373		0.46777	1.08183	0.282009		0.958448	1.49828	0.195052	0.271901
Q96262	Plasma membrane-associated cation-binding protein 1 OS=Arabidopsis thaliana OX=3702 GN=PCAP1 PE=1 SV=1	PCAP1	-3.65958	-3.36279	-2.64499	-3.55367	-2.97843	-0.0844057	-3.14704	-3.81467	-0.583331	-3.37276	-3.0885	-0.442668	-3.39698	-3.57561	-0.500934	-3.35622	-3.35114	0.524078		0.921146	1.8007	0.147432		-0.285674	1.57508	0.196372		0.453918	1.49483	0.204751	0.239634
P56766	Photosystem I P700 chlorophyll a apoprotein A1 OS=Arabidopsis thaliana OX=3702 GN=psaA PE=2 SV=1	psaA	-3.81315	-3.28818	0.601176	-3.34574	-3.17689	0.47421	-3.4045	-3.93599	-0.354145	-3.24279	-3.32284	0.421163	-3.52305	-3.68471	0.879372	-3.36202	-3.22576	0.386409		0.118563	0.605545	0.232059		-0.0933239	0.395996	0.239351		0.497752	2.63933	0.200823	0.238635
O82221	Probable small nuclear ribonucleoprotein G OS=Arabidopsis thaliana OX=3702 GN=At2g23930 PE=3 SV=1	SNRNP-G	-3.83472	-3.29753	-2.58029	-3.44652	-3.02991	-2.04306	-3.22513	-3.83334	-2.44385	-3.46614	-3.37207	-2.03537	-3.31675	-3.45082	-2.57981	-3.33111	-3.3222	-2.54655		0.279652	1.89756	0.116816		-0.275963	1.68223	0.126937		0.10082	0.57397	0.115261	0.119359
Q9FLN4	50S ribosomal protein L27, chloroplastic OS=Arabidopsis thaliana OX=3702 GN=RPL27 PE=2 SV=1	RPL27	2.80088	0.995274	1.75772	-0.10638	0.0160169	1.60881	-0.833997	-0.984357	1.31292	-1.14143	0.249367	2.03645	0.151345	1.89709	1.88803	-0.390315	-3.09289	1.59811		-1.46983	1.44609	2.16802		0.806008	1.87546	1.87794		-0.459886	0.658542	0.758688	0.64691
Q9SQI8	Dihydrolipoyllysine-residue acetyltransferase component 4 of pyruvate dehydrogenase complex, chloroplastic OS=Arabidopsis thaliana OX=3702 GN=LTA2 PE=2 SV=1	LTA2	-3.57399	-3.18802	-1.87709	-3.38419	-3.01999	-0.652478	-3.23832	-3.88259	-2.52972	-3.38084	-3.08599	-0.849747	-3.29749	-3.57023	-0.931331	-3.27243	-3.19568	-0.963261		0.440843	1.87295	0.158299		-0.247464	1.68072	0.179748		0.739752	1.99393	0.138985	0.179602
O82628	V-type proton ATPase subunit G1 OS=Arabidopsis thaliana OX=3702 GN=VHA-G1 PE=1 SV=1	VMA10	-3.59759	-3.13575	-0.98359	-3.32307	-3.07747	-1.50866	-3.28841	-3.91668	-1.22594	-3.27378	-3.3077	-2.52537	-3.51614	-3.64351	-1.29382	-3.25281	-3.15577	-2.36948		-0.463302	1.01847	0.143193		-0.181424	0.984174	0.151028		-0.115677	0.227386	0.136959	0.131577
O65502	Protein HIGH CHLOROPHYLL FLUORESCENCE PHENOTYPE 244, chloroplastic OS=Arabidopsis thaliana OX=3702 GN=HCF244 PE=1 SV=1	AT4G35250	-3.72191	-3.37034	-2.68864	-3.38196	-3.09428	-2.3309	-3.27009	-3.83466	-2.36762	-3.24735	-3.30494	-2.36855	-3.54409	-3.55324	-2.41127	-3.12527	-3.22063	-2.59667		0.286681	2.85567	0.115267		-0.233817	2.48118	0.120523		0.176597	0.877614	0.119149	0.126669
Q9SY09	Small nuclear ribonucleoprotein SmD1b OS=Arabidopsis thaliana OX=3702 GN=SMD1B PE=3 SV=1	AT4G02840	-3.81037	-3.16173	-2.16758	-3.40021	-3.13375	-0.248886	-3.27042	-3.66834	-2.33456	-3.42469	-3.28633	-1.95762	-3.49012	-3.47167	-0.278742	-3.34927	-3.1209	-0.999001		0.157008	1.30677	0.127799		-0.152563	2.01711	0.19789		0.601379	1.83943	0.144544	0.17804
Q9T076	Early nodulin-like protein 2 OS=Arabidopsis thaliana OX=3702 GN=At4g27520 PE=1 SV=1	ENODL2	-3.8644	-3.32548	-0.833596	-3.31048	-3.00437	-0.654969	-3.41627	-3.88934	-1.26003	-3.35787	-3.15879	-0.951864	-3.53956	-3.64445	-0.937328	-3.18082	-3.34493	-0.955442		0.184985	1.27436	0.167009		-0.383845	3.36776	0.174925		0.361481	4.0351	0.156641	0.177547
Q93VP3	Eukaryotic translation initiation factor 5A-2 OS=Arabidopsis thaliana OX=3702 GN=ELF5A-2 PE=1 SV=1	FBR12	1.72675	-3.40094	-2.55387	-1.32036	-2.92033	-1.78384	-0.517576	-0.0103694	-2.28297	-0.691603	-3.29315	-1.79146	-0.163421	-0.273397	-1.42876	-0.950457	-3.29784	-1.82631		-0.516053	0.626342	0.314825		1.38632	2.51468	0.40192		-1.0879	1.19415	0.35826	0.245727
Q8LER3	Probable xyloglucan endotransglucosylase/hydrolase protein 7 OS=Arabidopsis thaliana OX=3702 GN=XTH7 PE=2 SV=2	XTH7	-3.73502	-3.1558	-1.80255	-3.35707	-3.10308	-1.91647	-3.37153	-3.83918	-2.43348	-3.4776	-3.23395	-2.22384	-3.3465	-3.61561	-2.13884	-3.08051	-3.28728	-2.48245		-0.0806721	0.473	0.130477		-0.241441	1.99071	0.132776		0.264654	1.90204	0.11806	0.129401
Q9SZN1	V-type proton ATPase subunit B2 OS=Arabidopsis thaliana OX=3702 GN=VHA-B2 PE=1 SV=1	AT4G38510	-3.81907	-3.16023	-0.564525	-3.3058	-3.06979	-1.58454	-3.35393	-3.91613	-2.3327	-3.39141	-3.27622	-0.93034	-3.56041	-3.58562	-1.74102	-3.16627	-3.21627	-1.02078		-0.018049	0.0807083	0.173904		-0.308974	3.28898	0.142807		0.733147	2.71111	0.140209	0.18077
P36397	ADP-ribosylation factor 1 OS=Arabidopsis thaliana OX=3702 GN=ARF1 PE=1 SV=2	ARF1A1C	-5.35415	-3.1841	-1.01229	-0.724304	-2.61281	-0.807543	-3.21804	-2.49843	-2.31746	-3.43689	-3.24907	-2.11038	-2.33741	-1.79329	-1.9978	-1.04466	-3.16062	-2.34313		0.251401	0.31652	0.12009		-0.661281	1.08577	0.305196		0.495177	0.68378	0.185515	0.220248
Q944I4	D-glycerate 3-kinase, chloroplastic OS=Arabidopsis thaliana OX=3702 GN=GLYK PE=1 SV=2	AT1G80380	-3.76563	-3.31286	-1.54495	-3.27537	-3.15429	-2.31411	-3.35527	-3.69154	0.114098	-3.48143	-3.21673	-1.04796	-3.37804	-3.5186	-1.70174	-3.29194	-3.20683	-2.37917		0.292442	2.9717	0.150908		0.048462	0.178858	0.13487		-0.64841	0.841738	0.160973	0.128575
Q9T043	60S ribosomal protein L14-2 OS=Arabidopsis thaliana OX=3702 GN=RPL14B PE=1 SV=1	AT4G27090	1.49069	-0.726949	-0.218787	-0.706837	-0.618851	0.0811015	-0.468235	-0.476628	-1.5512	-0.443771	-0.623259	-0.0480928	-0.912094	0.0231775	-0.871606	-0.545647	-0.345464	-0.431544		-0.553358	0.979484	0.936254		-0.171979	0.425154	0.70669		0.391135	1.32029	0.643293	0.736682
Q9C5C2	Myrosinase 2 OS=Arabidopsis thaliana OX=3702 GN=TGG2 PE=1 SV=1	TGG2	-3.68201	-1.47354	-0.609506	-1.11995	-0.304662	0.115104	-3.13775	0.0971237	0.684423	-2.8587	-1.52061	-0.865614	-1.02791	-1.66972	0.837119	-0.638632	-3.34104	1.0096		0.17338	0.616545	0.280292		-0.183668	0.332135	0.693354		-0.204622	0.125226	0.54047	0.503469
Q9LZH9	60S ribosomal protein L7a-2 OS=Arabidopsis thaliana OX=3702 GN=RPL7AB PE=2 SV=1	AT3G62870	-3.72014	-3.25531	-1.7901	-3.55717	-3.08146	-0.95756	-3.42516	-3.68145	-1.23789	-3.53606	-3.28348	-1.68225	-3.4759	-3.69282	-1.14221	-3.2117	-3.31929	-0.979208		0.0879222	1.77413	0.136041		-0.238246	1.47786	0.159189		0.278099	5.37255	0.160156	0.17636
P41916	GTP-binding nuclear protein Ran-1 OS=Arabidopsis thaliana OX=3702 GN=RAN1 PE=1 SV=1	RAN-1	-1.80311	-1.33709	0.0370638	-1.21123	-0.90139	0.40407	-0.849958	-0.518548	0.562109	-1.60615	-0.7701	0.092073	-0.407993	-1.12671	0.478854	-0.421125	-1.23781	0.685782		0.272984	2.21396	0.536673		0.217567	0.862259	0.726617		-0.0555867	0.174198	0.814173	0.798638
Q9SZD4	26S proteasome regulatory subunit 4 homolog A OS=Arabidopsis thaliana OX=3702 GN=RPT2A PE=1 SV=1	RPT2a	-3.62678	-3.29252	-2.75965	-3.46398	-2.9666	-0.680791	-3.34199	-3.86014	-2.09669	-3.46309	-3.3355	-2.52361	-3.39716	-3.70914	-3.3422	-3.23789	-3.07675	-2.29647		0.118921	1.78179	0.111348		-1.11238	1.7231	0.13152		0.229234	0.963214	0.126307	0.136751
Q949U7	Peroxiredoxin-2E, chloroplastic OS=Arabidopsis thaliana OX=3702 GN=PRXIIE PE=1 SV=2	AT3G52960	-3.85311	-3.31907	-0.72619	-3.54773	-2.9779	-1.14689	-3.28042	-3.83709	-1.49058	-3.4544	-3.3413	-0.994555	-3.28935	-3.71589	-1.1886	-3.2594	-3.06379	-1.59178		0.0360358	0.200462	0.163258		-0.173773	0.699899	0.15994		0.231042	1.03779	0.148255	0.160615
P50883	60S ribosomal protein L12-1 OS=Arabidopsis thaliana OX=3702 GN=RPL12A PE=2 SV=2	AT2G37190	-3.73878	-3.39433	-0.108829	-3.49057	-3.16276	0.54333	-3.26789	-3.92733	0.835824	-3.45011	-3.08976	0.215241	-3.39289	-3.67014	0.635798	-3.10009	-3.11099	0.561227		0.305769	9.80332	0.208614		-0.105744	0.619122	0.234956		0.236519	0.907408	0.249733	0.271066
Q9FGY1	Beta-D-xylosidase 1 OS=Arabidopsis thaliana OX=3702 GN=BXL1 PE=1 SV=1	BXL1	-3.77329	-3.34242	-1.63228	-3.45203	-2.96907	-1.471	-3.36244	-3.93678	-1.96217	-3.30768	-3.13834	-1.11465	-3.50916	-3.59714	-2.39168	-3.13173	-3.06446	-1.79299		0.395779	4.18016	0.151973		-0.535291	2.56327	0.134125		0.42407	2.32255	0.136305	0.157884
Q9SW21	Acyl carrier protein 4, chloroplastic OS=Arabidopsis thaliana OX=3702 GN=ACP4 PE=2 SV=1	ACP4	-3.72513	-3.28167	-2.77042	-3.37656	-3.06912	-2.3381	-3.37463	-3.76767	-2.41175	-3.46022	-3.26388	-2.374	-3.49643	-3.44771	-2.53391	-3.10687	-3.0909	-2.55941		0.226373	2.48835	0.112978		-0.231426	3.40051	0.121276		0.265622	1.39406	0.120586	0.132214
Q9ZSK4	Actin-depolymerizing factor 3 OS=Arabidopsis thaliana OX=3702 GN=ADF3 PE=1 SV=1	ADF3	-3.72959	-3.28047	-1.81336	-3.54115	-2.98782	-2.26526	-3.42046	-3.79728	-1.23294	-3.47407	-3.1176	-1.79256	-3.40058	-3.48633	-1.44655	-3.35103	-3.26736	-2.12605		0.146395	2.59816	0.136982		0.153592	0.463148	0.138253		-0.0979192	0.256615	0.13718	0.132603
O04318	Nitrile-specifier protein 3 OS=Arabidopsis thaliana OX=3702 GN=NSP3 PE=2 SV=1	NSP3	-3.76285	-3.26177	0.510709	-3.56081	-2.89757	-0.382575	-3.1325	-3.90671	-0.55297	-3.37588	-3.34102	0.1733	-3.49549	-3.46567	-0.570694	-3.22419	-3.35982	-0.457619		-0.00989908	0.0484195	0.22125		-0.230298	1.56755	0.19006		0.183518	1.20066	0.184415	0.196526
P60039	60S ribosomal protein L7-3 OS=Arabidopsis thaliana OX=3702 GN=RPL7C PE=2 SV=1	AT2G44120	0.847351	0.538412	0.480848	0.399108	0.551859	0.724127	0.644279	0.437522	-0.0898009	0.339621	-0.452298	0.623763	0.455272	0.468447	0.637491	0.752775	-0.596521	0.660772		-0.451842	1.72397	1.31611		-0.0379613	0.986691	1.45335		-0.0583247	0.118381	1.23243	1.20777
P29511	Tubulin alpha-6 chain OS=Arabidopsis thaliana OX=3702 GN=TUBA6 PE=1 SV=1	TUA6	0.350231	1.23824	-1.81006	1.41178	1.35077	-0.951702	2.05623	1.91452	0.799995	2.13217	1.90161	-1.3199	2.10881	1.51082	-0.98113	1.91865	2.0457	-1.61598		0.978487	2.86897	1.33365		0.275886	1.58898	1.67198		-0.807463	1.24161	2.27603	1.72045
P56808	30S ribosomal protein S19, chloroplastic OS=Arabidopsis thaliana OX=3702 GN=rps19 PE=3 SV=1	rps19	-3.57136	-3.34161	-0.433498	-3.38327	-3.04428	-0.420252	-3.18733	-3.74634	-2.48089	-3.34939	-3.36648	-0.795277	-3.38321	-3.42983	-0.420357	-3.093	-3.232	-1.44447		-0.0548922	0.365155	0.179709		-0.128529	1.24265	0.196572		0.548366	2.45941	0.137356	0.166106
O80852	Glutathione S-transferase F9 OS=Arabidopsis thaliana OX=3702 GN=GSTF9 PE=1 SV=1	GSTF9	-3.77516	-3.2016	-0.781016	-3.30283	-2.99596	0.187036	-3.19339	-3.67837	0.929013	-3.41419	-3.34384	-0.0325792	-3.45187	-3.55732	0.758901	-3.35538	-3.29815	1.1226		0.322391	1.5665	0.186244		-0.0461748	0.148995	0.239759		0.137274	1.06183	0.265673	0.278618
O65351	Subtilisin-like protease SBT1.7 OS=Arabidopsis thaliana OX=3702 GN=SBT1.7 PE=1 SV=1	ARA12	-3.804	-3.22499	-1.62286	-3.30166	-3.16594	-2.09454	-3.15511	-3.72411	-2.42367	-3.51788	-3.34006	-1.12041	-3.2973	-3.59089	-2.49007	-3.15679	-3.27622	-2.64297		0.224499	1.55457	0.146432		-0.272039	2.40819	0.125864		0.0756372	0.43968	0.119647	0.122825
Q8LCA1	Protein CURVATURE THYLAKOID 1B, chloroplastic OS=Arabidopsis thaliana OX=3702 GN=CURT1B PE=1 SV=2	PSI-P	-3.64202	-3.33275	-2.79069	-3.376	-3.0733	-2.39126	-3.19345	-3.85968	-2.50799	-3.2467	-3.19179	-2.40527	-3.29482	-3.57622	-2.46012	-3.25593	-3.22644	-2.41107		0.307235	3.91881	0.116505		-0.16353	1.15518	0.122545		0.222559	1.31797	0.118605	0.128116
P81760	Thylakoid lumenal 17.4 kDa protein, chloroplastic OS=Arabidopsis thaliana OX=3702 GN=TL17 PE=1 SV=2	AT5G53490	-3.82998	-3.36132	-2.6706	-3.56163	-3.17744	-2.2836	-3.37423	-3.80476	-0.943103	-3.32421	-3.25373	-2.39374	-3.34918	-3.58298	-2.60431	-3.17863	-3.18026	-2.37821		0.296736	3.01471	0.113524		-0.171265	1.09139	0.117181		-0.205001	0.367951	0.142609	0.132828
Q9FLX7	Probable NADH dehydrogenase [ubiquinone] 1 alpha subcomplex subunit 5, mitochondrial OS=Arabidopsis thaliana OX=3702 GN=At5g52840 PE=1 SV=1	AT5G52840	-3.67147	-3.25481	-1.40448	-3.35485	-2.92329	-1.39563	-3.14163	-3.80581	-2.33751	-3.36926	-3.31666	-1.60076	-3.38648	-3.50684	-1.25717	-3.15986	-3.20005	-1.02276		0.0146947	0.104094	0.146648		-0.158907	0.884389	0.16072		0.634095	2.05072	0.1458	0.181635
P92947	Monodehydroascorbate reductase, chloroplastic/mitochondrial OS=Arabidopsis thaliana OX=3702 GN=MDAR5 PE=1 SV=3	MDAR6	-3.84134	-3.17571	-0.86845	-3.33287	-3.15015	-1.87654	-3.25778	-3.88389	-2.32834	-3.45751	-3.22332	-1.41725	-3.3929	-3.58488	-1.5056	-3.09071	-3.13739	-1.14557		-0.0708568	0.291229	0.157789		-0.0412719	0.191661	0.142877		0.698778	2.82874	0.142865	0.182012
Q9FWS4	50S ribosomal protein L31, chloroplastic OS=Arabidopsis thaliana OX=3702 GN=RPL31 PE=2 SV=1	emb2184	-3.66945	-3.37266	-1.18076	-3.4218	-2.89335	-0.87299	-3.23134	-3.70488	-2.57426	-3.37538	-3.33962	-1.16078	-3.37373	-3.56326	-0.979591	-3.24926	-3.304	-0.637132		0.115696	1.62435	0.155706		-0.242814	1.39005	0.174651		0.77336	1.63089	0.145241	0.189885
Q2V2S7	NAD(P)H-quinone oxidoreductase subunit M, chloroplastic OS=Arabidopsis thaliana OX=3702 GN=ndhM PE=2 SV=1	NDH-M	-3.71629	-3.37433	-1.94443	-3.37737	-3.02588	-2.669	-3.41489	-3.80999	-2.51703	-3.33229	-3.31122	-1.50543	-3.36211	-3.62796	-2.58067	-3.15582	-3.10613	-2.5735		0.295372	2.96647	0.137357		-0.166164	0.923604	0.116051		0.302153	1.71691	0.116935	0.129844
P25864	50S ribosomal protein L9, chloroplastic OS=Arabidopsis thaliana OX=3702 GN=RPL9 PE=2 SV=1	RPL9	-0.0281057	-0.160509	-0.535523	-1.46855	-0.977957	-1.03584	-3.16242	-0.15746	-1.52249	-1.15937	-0.914908	-0.988095	-0.85802	-1.33938	-0.955758	-3.14337	-3.26411	-0.993049		-0.779411	4.10826	0.645691		0.109727	0.446509	0.464607		-0.852721	0.91227	0.243082	0.180886
O48741	Protochlorophyllide reductase C, chloroplastic OS=Arabidopsis thaliana OX=3702 GN=PORC PE=1 SV=1	POR C	-3.67211	-3.28826	-0.284189	-3.34919	-3.06262	-0.5095	-3.19554	-3.78449	-0.33158	-3.44732	-3.25731	0.035998	-3.37047	-3.46971	-0.190633	-3.20059	-3.06329	-0.56889		0.191977	2.71121	0.200425		-0.0365014	0.187966	0.199526		0.159613	0.65316	0.195143	0.206242
O82204	60S ribosomal protein L28-1 OS=Arabidopsis thaliana OX=3702 GN=RPL28A PE=1 SV=1	AT2G19730	0.0640211	-3.3472	-1.42734	-3.43341	-3.10347	-0.624517	-1.45152	-3.73113	-0.166814	-3.48837	-3.26539	-1.81059	-3.35606	-3.65647	-0.420097	-2.30282	-3.33382	-0.591156		-1.28461	1.4057	0.215764		-0.0904101	0.440954	0.185265		-0.292777	0.97691	0.262512	0.237182
Q84WT8	Cysteine proteinase inhibitor 4 OS=Arabidopsis thaliana OX=3702 GN=CYS4 PE=3 SV=2	AT4G16500	-3.72176	-3.34503	-2.76296	-3.51437	-3.07007	-1.8203	-3.37875	-3.66871	-2.4171	-3.25518	-3.09257	-2.07409	-3.44698	-3.6777	-2.18837	-3.21014	-3.07146	-1.31288		0.469306	3.941	0.121419		-0.302768	1.9153	0.129143		0.623358	2.76013	0.139354	0.17296
Q8H173	40S ribosomal protein Sa-2 OS=Arabidopsis thaliana OX=3702 GN=RPSaB PE=1 SV=2	RPSAb	-3.85694	-3.38487	-0.885193	-3.46738	-3.14165	-1.57691	-3.1374	-3.73348	-2.53497	-3.36819	-3.24532	-0.501136	-3.40606	-3.62074	-0.823926	-3.30799	-3.29815	-0.655824		0.33745	3.59888	0.17191		0.111734	0.351694	0.156825		0.714631	1.47074	0.145797	0.186772
Q9FE58	60S ribosomal protein L22-3 OS=Arabidopsis thaliana OX=3702 GN=RPL22C PE=2 SV=1	AT5G27770	0.0665545	-1.51661	0.629594	-0.0194845	-1.25764	0.893951	-3.35247	-2.3595	0.330667	-3.40481	-1.10529	0.596451	-3.34314	0.263334	0.660869	-0.0758774	-0.485693	1.11949		-1.03106	1.03167	0.578737		-0.678586	0.55832	0.723458		1.97974	3.17456	0.5728	1.13759
Q9LFN6	DEAD-box ATP-dependent RNA helicase 56 OS=Arabidopsis thaliana OX=3702 GN=RH56 PE=1 SV=2	AT5G11170	-3.56965	-3.36131	-1.44318	-3.43412	-3.04844	-1.40075	-3.13576	-3.95302	-2.36466	-3.41214	-3.08771	-1.08049	-3.33961	-3.42269	-0.850531	-3.10069	-3.3532	-1.2728		0.264596	4.41475	0.158321		0.0901617	0.381475	0.166929		0.57558	2.32151	0.137418	0.167756
Q9ZP06	Malate dehydrogenase 1, mitochondrial OS=Arabidopsis thaliana OX=3702 GN=At1g53240 PE=1 SV=1	mMDH1	-5.10012	-3.27468	-1.89727	-3.58851	-3.39274	-1.47975	-4.77988	-5.37065	-1.17603	-4.36038	-2.90433	-1.07621	-5.20046	-5.24979	-1.46334	-5.7676	-4.05921	-1.63965		0.643715	4.52566	0.116454		-1.15086	2.40045	0.0950107		-0.0466338	0.0699759	0.0718516	0.0706997
Q9S7C0	Heat shock 70 kDa protein 14 OS=Arabidopsis thaliana OX=3702 GN=HSP70-14 PE=1 SV=1	HSP91	-3.81606	-3.38146	-2.58592	-3.42432	-2.93782	-1.3896	-3.37994	-3.87342	-2.38227	-3.43996	-3.10694	-1.56617	-3.38359	-3.4886	-1.29981	-3.30174	-3.19911	-1.43456		0.556787	2.8393	0.126503		-0.140089	0.820223	0.158884		0.56674	2.6625	0.13135	0.159858
Q9SRX7	Putative 60S ribosomal protein L22-1 OS=Arabidopsis thaliana OX=3702 GN=RPL22A PE=3 SV=1	AT1G02830	-3.78128	-3.25855	0.629594	-3.29298	-3.1163	0.893951	-3.27456	-3.94652	0.330667	-3.48126	-3.33655	0.596451	-3.38933	-3.69942	0.660869	-3.1473	-3.2808	1.11949		0.0629612	0.621013	0.232409		-0.304184	2.5503	0.251646		0.527269	3.03647	0.244317	0.293303
Q9ZQ80	Nodulin-related protein 1 OS=Arabidopsis thaliana OX=3702 GN=NRP1 PE=1 SV=1	NRP1	-3.64912	-3.35075	-2.5688	-3.47941	-3.12979	-2.39041	-3.308	-3.72109	-2.53684	-3.42439	-3.3175	-2.01661	-3.44103	-3.55978	-1.87041	-3.36804	-3.35599	-1.46774		0.270059	2.20672	0.120364		0.0427979	0.16761	0.126879		0.458053	1.74315	0.128548	0.150664
P56798	30S ribosomal protein S3, chloroplastic OS=Arabidopsis thaliana OX=3702 GN=rps3 PE=3 SV=1	rps3	-3.76515	-3.34667	-1.55113	-3.31071	-2.96284	-1.88918	-3.2024	-3.89781	-2.40111	-3.5155	-3.25402	-1.7442	-3.49775	-3.54176	-1.78015	-3.20793	-3.27847	-1.9446		0.0497396	0.43817	0.137473		-0.218981	1.372	0.140594		0.356775	2.34472	0.125981	0.142563
P48006	Elongation factor 1-delta 1 OS=Arabidopsis thaliana OX=3702 GN=At1g30230 PE=1 SV=2	AT1G30230	-3.79965	-3.12578	-1.19846	-3.54249	-3.06029	-0.371215	-3.38843	-3.72988	-0.196721	-3.48156	-3.17881	-0.384557	-3.40591	-3.48239	0.206879	-3.17129	-3.23737	-0.260397		0.359655	1.79364	0.173362		0.0975271	0.380468	0.206484		0.215324	1.68084	0.19879	0.214193
P49201	40S ribosomal protein S23-2 OS=Arabidopsis thaliana OX=3702 GN=RPS23B PE=2 SV=2	AT5G02960	-2.89764	-2.98389	-1.44109	-0.653872	-3.28593	-0.711058	-1.929	-4.26576	-1.20887	-4.74598	-2.90025	-0.991131	-3.99565	-3.68516	-0.851633	-3.98596	-1.31959	-0.935848		-0.438245	0.733688	0.15822		-1.29386	1.57904	0.218058		0.387409	0.297269	0.206731	0.236438
P49689	40S ribosomal protein S30 OS=Arabidopsis thaliana OX=3702 GN=RPS30A PE=3 SV=3	AT2G19750	-2.39063	-3.02815	-2.60725	-0.685432	-1.63548	-0.152568	-0.0180662	-2.1365	0.0199021	-3.65425	-3.08178	-1.32902	-2.47582	-0.917375	0.472599	-1.75679	-2.4589	1.00791		-0.0130055	0.0181868	0.155842		-0.149041	0.196448	0.536253		-0.357704	0.526697	0.539462	0.476563
Q9LHG9	Nascent polypeptide-associated complex subunit alpha-like protein 1 OS=Arabidopsis thaliana OX=3702 GN=At3g12390 PE=1 SV=1	AT3G12390	-3.85919	-3.14406	-2.35126	-3.39492	-2.97165	-1.35295	-3.27851	-3.84534	-2.30128	-3.26862	-3.09479	-2.57526	-3.3523	-3.5693	-2.54885	-3.13319	-3.30753	-2.27531		0.138607	0.687196	0.120837		-0.583644	2.0336	0.137262		0.236367	1.91093	0.122978	0.133476
P26587	Aquaporin TIP3-1 OS=Arabidopsis thaliana OX=3702 GN=TIP3-1 PE=2 SV=1	TIP3	-3.7158	-3.32341	0.703828	-3.53469	-3.05633	-2.254	-3.41413	-3.66658	-2.54555	-3.30568	-3.2072	-2.60453	-3.41954	-3.45046	-2.44652	-3.21724	-3.1433	-2.37425		-0.927344	0.947638	0.167767		-0.157166	1.32287	0.122689		0.297159	3.06124	0.119893	0.132899
Q05758	Ketol-acid reductoisomerase, chloroplastic OS=Arabidopsis thaliana OX=3702 GN=At3g58610 PE=1 SV=2	AT3G58610	-1.27721	0.253888	-1.41292	0.14557	-0.636602	-1.56812	-0.564201	-0.289242	-2.4859	1.37309	0.126253	-1.41026	-0.283234	-1.20646	-2.56512	-1.32295	-0.598843	-2.5686		0.841774	1.15036	0.762498		-0.665223	4.05754	0.49346		-0.383682	2.37221	0.404733	0.354339
Q9SEI2	26S proteasome regulatory subunit 6A homolog A OS=Arabidopsis thaliana OX=3702 GN=RPT5A PE=1 SV=1	RPT5A	-3.60831	-3.15394	-0.570193	-3.54726	-2.96079	1.20518	-3.14681	-3.8243	1.05869	-3.26684	-3.09819	-0.756466	-3.32931	-3.56433	0.400277	-3.1212	-3.16819	1.17739		0.0703175	0.535225	0.188288		-0.396826	1.58947	0.255955		0.266808	1.7017	0.279825	0.306934
Q8H1E2	Malate dehydrogenase [NADP], chloroplastic OS=Arabidopsis thaliana OX=3702 GN=At5g58330 PE=2 SV=1	AT5G58330	-3.58176	-3.16095	-2.73941	-3.44832	-3.09656	-2.45337	-3.3965	-3.78485	-2.30018	-3.41228	-3.33171	-2.52626	-3.3831	-3.48698	-2.35437	-3.307	-3.21988	-2.59799		0.0706229	0.690964	0.114594		-0.0753993	0.55653	0.121825		0.118887	0.554912	0.116543	0.121445
P56795	50S ribosomal protein L22, chloroplastic OS=Arabidopsis thaliana OX=3702 GN=rpl22 PE=3 SV=1	rpl22	0.765939	1.91911	-0.349674	0.595618	1.49526	-0.645973	1.54482	1.28533	-2.52992	1.57383	1.23022	-0.441576	1.51927	1.01944	-0.641238	1.16158	0.696656	-0.727364		0.00903648	0.0213458	1.72068		0.150858	0.417888	1.47127		0.276879	0.410988	1.17978	1.2986
Q9SU40	Monocopper oxidase-like protein SKU5 OS=Arabidopsis thaliana OX=3702 GN=SKU5 PE=1 SV=1	SKU5	-3.6752	-3.19301	-2.76114	-3.46506	-3.01403	-2.45409	-3.24357	-3.89723	-1.23873	-3.51952	-3.37867	-2.56635	-3.44129	-3.54422	-2.04992	-3.23912	-3.14611	-1.746		0.0549373	0.527141	0.110161		-0.0340819	0.133668	0.125454		0.0827634	0.248379	0.148466	0.152787
Q05431	L-ascorbate peroxidase 1, cytosolic OS=Arabidopsis thaliana OX=3702 GN=APX1 PE=1 SV=2	APX1	-3.76664	-3.14322	-1.13001	-3.51755	-2.88743	-1.66548	-3.36768	-3.7363	-2.47559	-3.48549	-3.23972	-1.20717	-3.45185	-3.63323	-1.15761	-3.16313	-3.27839	-1.62436		0.0358284	0.325677	0.157996		-0.0574081	0.167976	0.151894		0.504563	3.11476	0.130226	0.155111
Q9SH69	6-phosphogluconate dehydrogenase, decarboxylating 1, chloroplastic OS=Arabidopsis thaliana OX=3702 GN=PGD1 PE=1 SV=1	AT1G64190	-3.6478	-3.13154	-1.22384	-3.38242	-2.91407	-1.18044	-3.27518	-3.85318	-1.328	-3.25145	-3.23436	-1.52352	-3.33268	-3.4726	-1.11648	-3.29042	-3.24596	-0.945713		-0.00204862	0.0101241	0.157263		-0.148278	0.875821	0.168819		0.324753	2.20918	0.158614	0.177509
Q9SLL7	60S ribosomal protein L31-1 OS=Arabidopsis thaliana OX=3702 GN=RPL31A PE=3 SV=1	AT2G19740	-1.44048	-3.17535	0.541344	-1.88283	-2.99844	0.429334	-3.27363	-3.69483	-0.672294	-3.40125	-3.1329	-0.361741	-3.17988	-1.86556	-0.348855	-3.37257	-3.28122	0.414046		-0.940468	2.0258	0.281578		-0.314119	0.489847	0.320625		0.467002	1.70533	0.201183	0.236528
P49200	40S ribosomal protein S20-1 OS=Arabidopsis thaliana OX=3702 GN=RPS20A PE=2 SV=2	AT5G62300	-3.5842	-3.15324	-0.131937	-3.41324	-2.93928	0.195038	-3.13165	-3.75778	0.552448	-3.36472	-3.20073	-0.0367174	-3.37612	-3.45908	0.383744	-3.28742	-3.25354	0.496182		0.0890708	1.44422	0.210916		-0.0979947	0.527491	0.233018		0.0974023	0.551865	0.239214	0.247427
O80988	Glycine dehydrogenase (decarboxylating) 2, mitochondrial OS=Arabidopsis thaliana OX=3702 GN=GLDP2 PE=1 SV=1	GLDP2	-4.62734	-0.855221	-1.18033	-3.35323	-3.11906	-1.86788	-4.38847	-1.0422	-2.4935	-0.482014	-3.3109	-1.22678	-3.51204	-4.36837	-2.51892	-3.26977	-3.21629	-2.28118		0.547731	0.316337	0.259338		-0.686384	2.63115	0.114765		-0.28102	0.318916	0.1454	0.131907
P49205	40S ribosomal protein S17-1 OS=Arabidopsis thaliana OX=3702 GN=RPS17A PE=2 SV=3	AT2G04390	0.457081	-1.75082	-1.60439	-1.03911	-2.08313	-1.10187	-1.54368	-1.61371	-2.41925	-1.51179	-1.70425	-1.13113	-2.18842	-0.295966	-0.985331	-2.12493	-2.04051	-1.14908		-0.483017	0.768668	0.433003		0.251461	0.330376	0.411138		0.0873764	0.15781	0.284166	0.292903
Q9ZPR1	Cell division control protein 48 homolog B OS=Arabidopsis thaliana OX=3702 GN=CDC48B PE=2 SV=1	CDC48B	-3.75807	-3.37771	-2.68904	-3.28919	-3.17806	-1.05883	-3.32061	-3.96093	-2.2827	-3.38146	-3.18379	-2.59578	-3.33911	-3.47791	-2.34231	-3.23683	-3.24842	-0.684475		0.221263	3.1022	0.111545		-0.544419	1.81053	0.145501		0.798172	2.24568	0.144687	0.190794
O04496	Aspartyl protease AED3 OS=Arabidopsis thaliana OX=3702 GN=AED3 PE=1 SV=1	AT1G09750	-3.66747	-3.3092	-2.78183	-3.50931	-3.05034	0.414719	-3.1631	-3.93765	0.388774	-3.46741	-3.22227	-0.85736	-3.35097	-3.57724	-0.101799	-3.2325	-3.14471	0.206334		0.737152	1.55311	0.135442		-0.295027	1.63104	0.218269		0.180368	0.695634	0.225759	0.240322
Q9FFS8	40S ribosomal protein S10-2 OS=Arabidopsis thaliana OX=3702 GN=RPS10B PE=2 SV=1	AT5G41520	-1.91323	-3.25491	-2.63402	-3.33586	-3.00065	-2.38494	-3.21945	-5.82794	-2.42448	-5.8175	-3.1417	-1.51545	-3.53423	-4.88662	-2.4857	-3.12319	-3.24696	-2.63191		-0.89083	0.689119	0.121066		-0.728371	1.57483	0.103569		0.823265	1.15304	0.0939267	0.12494
P56799	30S ribosomal protein S4, chloroplastic OS=Arabidopsis thaliana OX=3702 GN=rps4 PE=3 SV=1	rps4	-3.77018	-3.2764	-0.539612	-3.51809	-2.93959	-0.0557243	-3.16348	-3.70669	-0.832456	-3.34072	-3.30202	-0.358993	-3.48829	-3.4703	-0.271011	-3.26619	-3.20452	-0.495286		0.19482	1.85299	0.185396		-0.238729	1.84174	0.204404		0.24554	1.70459	0.183675	0.19999
P09468	ATP synthase epsilon chain, chloroplastic OS=Arabidopsis thaliana OX=3702 GN=atpE PE=1 SV=2	atpE	-3.67733	-3.18992	-0.820036	-3.45101	-3.06611	-0.815766	-3.35425	-3.77341	-2.54052	-3.40442	-3.12639	-0.95754	-3.31369	-3.55812	-0.677384	-3.14736	-3.20404	-2.15124		0.0663133	0.661957	0.173226		-0.0721018	0.38831	0.179201		0.388517	3.93257	0.122558	0.140222
P46248	Aspartate aminotransferase, chloroplastic OS=Arabidopsis thaliana OX=3702 GN=ASP5 PE=1 SV=2	ASP5	-3.71953	-3.27533	-1.83488	-3.49601	-3.126	-2.4316	-3.26177	-3.72972	-1.36632	-3.33428	-3.23419	-1.08211	-3.45562	-3.48186	-1.39283	-3.32846	-3.32418	-2.50751		0.393054	2.35199	0.148989		0.241101	0.689797	0.134221		-0.267447	0.694109	0.132158	0.120459
Q42112	60S acidic ribosomal protein P0-2 OS=Arabidopsis thaliana OX=3702 GN=RPP0B PE=1 SV=2	AT3G09200	-3.74133	-3.22339	-2.64461	-3.39438	-3.14571	0.170775	-3.42766	-3.7173	-2.31799	-3.36698	-3.36915	-2.36861	-3.30237	-3.59028	-2.34997	-3.09161	-3.25203	0.172914		0.168197	1.31369	0.115102		-0.957773	1.50505	0.164711		1.09741	1.96353	0.164298	0.24033
Q9LIK0	Plastidial pyruvate kinase 1, chloroplastic OS=Arabidopsis thaliana OX=3702 GN=PKP1 PE=1 SV=1	PKP-ALPHA	-3.5785	-3.28547	-1.70427	-3.52566	-3.0934	-1.57713	-3.25889	-3.88922	-2.3306	-3.46933	-3.11396	-1.57387	-3.27754	-3.48562	-1.81533	-3.29351	-3.09529	-1.3485		0.13703	5.84742	0.14483		-0.127433	0.793622	0.144008		0.580471	2.29214	0.13685	0.167345
Q0WP12	Thiocyanate methyltransferase 1 OS=Arabidopsis thaliana OX=3702 GN=HOL1 PE=1 SV=2		-3.72947	-3.17343	-2.66131	-3.3257	-3.17358	-2.31087	-3.36378	-3.68173	-2.3305	-3.53908	-3.32304	-0.818914	-3.48141	-3.6338	-2.35473	-3.10582	-3.1487	-2.46452		0.627724	1.26915	0.136388		-0.219928	2.19017	0.12102		0.218988	1.414	0.123635	0.133384
Q9LT08	26S proteasome non-ATPase regulatory subunit 14 homolog OS=Arabidopsis thaliana OX=3702 GN=RPN11 PE=1 SV=1	AT5G23540	-3.81096	-3.16539	-2.62059	-3.42087	-3.04425	-1.45578	-3.39581	-3.88512	-2.5122	-3.2905	-3.20673	-1.96905	-3.47134	-3.69986	-2.67326	-3.14479	-3.11752	-2.20938		0.376889	2.19664	0.12409		-0.641191	2.34086	0.128435		0.440477	3.11468	0.121234	0.141229
Q39102	ATP-dependent zinc metalloprotease FTSH 1, chloroplastic OS=Arabidopsis thaliana OX=3702 GN=FTSH1 PE=1 SV=2	FTSH1	-3.81015	-3.39444	-1.0424	-3.56675	-2.91095	-1.17358	-3.17531	-3.7261	-1.20825	-3.44294	-3.0978	-0.892385	-3.40266	-3.57651	-0.605162	-3.2485	-3.21348	-2.593		0.271285	4.2834	0.163419		0.0223168	0.0640228	0.17203		-0.315104	0.664669	0.137664	0.123422
Q9LJG3	GDSL esterase/lipase ESM1 OS=Arabidopsis thaliana OX=3702 GN=ESM1 PE=1 SV=1	ESM1	-3.7124	-3.24735	-2.51096	-3.48352	-3.07009	-2.22204	-3.17106	-3.67395	-2.32204	-3.27874	-3.24818	-0.165371	-3.47627	-3.50828	-2.59648	-3.18873	-3.25812	-1.21027		0.926139	1.61039	0.154552		-0.268463	2.3709	0.119954		0.503311	1.91239	0.143187	0.170474
Q9SKX8	60S ribosomal protein L27-1 OS=Arabidopsis thaliana OX=3702 GN=RPL27A PE=2 SV=1	AT2G32220	-3.74983	-3.24269	-0.327885	-3.56211	-2.96504	0.036704	-3.25622	-3.82057	-1.37659	-3.52315	-3.27059	0.402026	-3.29322	-3.48854	0.0307098	-3.31307	-3.21951	0.418714		0.309564	1.74209	0.205135		-0.0868681	0.425936	0.216597		0.77984	1.80148	0.185839	0.243509
Q9SIP0	Ras-related protein RABA5d OS=Arabidopsis thaliana OX=3702 GN=RABA5D PE=1 SV=1	RABA5d	-3.57487	-3.38108	-2.60757	-3.34961	-3.11627	-2.31984	-3.29698	-3.77849	-2.51182	-3.4735	-3.23362	-2.45477	-3.37852	-3.42079	-2.38588	-3.30773	-3.14454	-2.51925		0.133877	6.10318	0.114951		-0.133157	1.92687	0.125421		0.205256	1.18662	0.117185	0.125825
Q9SAU2	Ribulose-5-phosphate-3-epimerase, chloroplastic OS=Arabidopsis thaliana OX=3702 GN=RPE PE=2 SV=1	RPE	-3.76629	-3.18813	-2.72241	-3.38346	-3.04178	-2.46187	-3.37568	-3.75273	-2.40077	-3.29485	-3.26647	-2.60457	-3.29701	-3.63696	-2.45075	-3.23291	-3.26017	-2.61148		0.170312	1.31944	0.113404		-0.165871	0.9368	0.121136		0.141538	0.842076	0.116175	0.122016
Q9LZF6	Cell division control protein 48 homolog E OS=Arabidopsis thaliana OX=3702 GN=CDC48E PE=2 SV=2	AT5G03340	-3.67634	-3.2807	-2.53354	-3.42069	-3.02912	-0.433656	-3.41083	-3.86807	-1.48764	-3.51943	-3.18427	-0.780084	-3.32705	-3.66048	-1.014	-3.19142	-3.20673	0.248197		0.668933	1.54436	0.140724		-0.372687	1.99011	0.179141		0.872194	2.37821	0.17849	0.241487
Q9M885	40S ribosomal protein S7-2 OS=Arabidopsis thaliana OX=3702 GN=RPS7B PE=2 SV=1	AT3G02560	-3.81679	-3.16643	-0.971367	-3.53287	-3.09287	-1.15066	-3.17599	-3.68986	-1.80971	-3.33949	-3.08836	-1.19362	-3.34544	-3.51954	-0.452501	-3.22442	-3.1459	-0.251071		0.111039	0.64687	0.165395		0.152973	0.547188	0.17487		0.68472	1.82675	0.170815	0.216564
Q9STX5	Endoplasmin homolog OS=Arabidopsis thaliana OX=3702 GN=HSP90-7 PE=1 SV=1	SHD	-3.65849	-3.30892	-2.57296	-3.45253	-2.97298	0.143453	-3.2892	-3.83202	-2.42581	-3.41969	-3.35619	-2.59277	-3.48599	-3.42066	-2.40728	-3.26909	-3.27672	0.327968		0.0572411	0.751315	0.112539		-1.01063	1.62534	0.165015		1.10973	1.66292	0.161827	0.237729
P43297	Cysteine proteinase RD21A OS=Arabidopsis thaliana OX=3702 GN=RD21A PE=1 SV=1	RD21	-3.83675	-3.17341	-2.73017	-3.4324	-3.09301	-2.23873	-3.14376	-3.6852	-2.43751	-3.43129	-3.28799	-1.22711	-3.33049	-3.55735	-2.55221	-3.20887	-3.36103	-1.75237		0.597979	1.57135	0.129607		-0.225298	1.66791	0.122086		0.314735	1.81898	0.131082	0.146189
Q9XJ36	ATP-dependent Clp protease proteolytic subunit-related protein 2, chloroplastic OS=Arabidopsis thaliana OX=3702 GN=CLPR2 PE=1 SV=1	CLP2	-3.72703	-3.18388	-2.5673	-3.30379	-3.04819	-2.42544	-3.25935	-3.88111	-2.41599	-3.2929	-3.16432	-2.56151	-3.33137	-3.46961	-2.41814	-3.35097	-3.19273	-2.35969		0.153157	1.35986	0.118026		-0.147233	1.33552	0.12505		0.217686	1.12395	0.118533	0.127822
Q9M888	T-complex protein 1 subunit zeta 1 OS=Arabidopsis thaliana OX=3702 GN=CCT6A PE=1 SV=1	AT3G02530	-5.53233	-4.85959	-2.62499	-6.80829	-3.17045	-2.29294	-3.16373	-7.62821	-2.52543	-2.07732	-4.04598	-2.46438	-5.35868	-6.58137	-1.95576	-6.40363	-3.163	-1.62893		1.47641	1.83498	0.0824256		-0.541378	0.418827	0.0486557		0.707271	0.356937	0.0589041	0.0752663
Q8RWN5	Glycine-rich RNA-binding protein RZ1C OS=Arabidopsis thaliana OX=3702 GN=RZ1C PE=1 SV=1	AT5G04280	0.42541	-3.2165	-2.674	-3.52011	-3.33617	-2.30195	-1.89968	-2.61106	-0.213646	-3.43795	-3.32086	-2.38681	-3.53427	-0.654019	-2.59085	-1.54457	-3.06386	0.170352		-1.22685	1.14662	0.184908		0.793031	1.02668	0.158634		0.095438	0.393933	0.34698	0.358648
Q9LYA9	Chloroplast stem-loop binding protein of 41 kDa a, chloroplastic OS=Arabidopsis thaliana OX=3702 GN=CSP41A PE=1 SV=1	CSP41A	-2.84148	-1.04242	-1.83387	-3.30245	-2.81089	-2.34064	-2.55985	-0.573547	-2.50282	-0.00358317	-1.3685	-1.32628	-1.34324	-2.35271	-2.09183	-2.50668	-3.25123	-2.64243		1.00647	1.32499	0.378224		0.888735	2.05449	0.19296		-0.921371	1.30423	0.197589	0.143576
Q9ZV24	Outer envelope pore protein 16-1, chloroplastic OS=Arabidopsis thaliana OX=3702 GN=OEP161 PE=1 SV=1	OEP16-1	-3.72786	-3.21035	-1.90016	-3.56136	-3.16311	-1.61791	-3.16056	-3.71575	-1.71467	-3.45994	-3.1864	-1.70521	-3.55765	-3.67463	-1.98121	-3.28075	-3.30401	-1.75302		0.162273	2.6996	0.137263		-0.290372	2.33348	0.131581		0.0844003	0.598293	0.141467	0.145666
Q9LU86	Peroxiredoxin Q, chloroplastic OS=Arabidopsis thaliana OX=3702 GN=PRXQ PE=1 SV=1	ATPRX Q	1.22517	-0.983784	-0.282372	-2.83265	-1.80622	-0.686129	-1.33152	0.0751918	-1.08489	-2.47406	-1.05676	-0.662847	-0.927942	-1.46683	-0.548447	-1.72165	-1.75027	-1.12801		-1.38423	1.49247	0.613113		0.793927	1.78077	0.384742		-0.7529	1.72935	0.448488	0.345484
Q9LSQ5	NAD(P)H dehydrogenase (quinone) FQR1 OS=Arabidopsis thaliana OX=3702 GN=FQR1 PE=1 SV=1	FQR1	-3.71029	-3.35754	-2.79513	-3.47738	-3.13039	-2.21972	-3.38957	-3.66997	-2.32816	-3.52496	-3.09777	-2.55586	-3.35038	-3.5905	-2.34141	-3.33951	-3.3561	-2.35468		0.228126	6.74254	0.110829		-0.151597	1.09868	0.123425		0.112468	1.36131	0.118832	0.123556
O04983	Biotin carboxylase, chloroplastic OS=Arabidopsis thaliana OX=3702 GN=CAC2 PE=1 SV=1	CAC2	-3.71578	-3.23514	-2.75723	-3.47545	-3.15944	-2.49418	-3.17015	-3.79315	-2.53942	-3.51819	-3.2677	-2.35615	-3.33297	-3.54856	-2.42302	-3.16569	-3.14593	-2.6003		0.188704	1.8841	0.113306		-0.0584922	0.397755	0.118892		0.19693	1.07304	0.119153	0.12757
Q9LM92	Small nuclear ribonucleoprotein SmD3b OS=Arabidopsis thaliana OX=3702 GN=SMD3B PE=2 SV=1	AT1G20580	-3.60375	-3.21617	-1.8245	-3.50064	-3.02634	-2.14242	-3.2916	-3.81445	-2.13692	-3.25821	-3.37461	-1.7341	-3.34152	-3.5671	-1.73363	-3.1167	-3.10076	-2.75948		0.0924992	0.76128	0.140124		0.00904585	0.0328336	0.135346		0.0886711	0.25063	0.121864	0.125667
Q43316	Porphobilinogen deaminase, chloroplastic OS=Arabidopsis thaliana OX=3702 GN=HEMC PE=1 SV=1	HEMC	-3.65207	-3.38651	-2.77298	-3.46547	-3.0589	-0.558782	-3.19993	-3.68069	-0.429462	-3.38054	-3.36523	-0.311032	-3.56295	-3.47443	-2.62506	-3.16193	-3.08914	-2.56116		0.918255	1.48237	0.142458		-0.859763	1.7651	0.144493		-0.500719	0.717789	0.15528	0.130542
Q9XFH8	Thioredoxin F1, chloroplastic OS=Arabidopsis thaliana OX=3702 GN=At3g02730 PE=1 SV=2	TRXF1	-3.65655	-3.26865	-1.80532	-3.40028	-2.98055	-1.67945	-3.27298	-3.83258	-2.44616	-3.31607	-3.33091	-1.7229	-3.50515	-3.70623	-1.4446	-3.1236	-3.13914	-2.64663		0.120216	1.26956	0.13869		-0.198568	0.853899	0.144983		0.214115	1.009	0.118516	0.127645
P47999	Cysteine synthase, chloroplastic/chromoplastic OS=Arabidopsis thaliana OX=3702 GN=OASB PE=1 SV=2	OASB	-0.664598	0.1636	-2.68391	-0.942826	-0.401595	-2.24117	-0.151857	-1.60301	-2.40313	0.76656	-0.231488	-2.49181	-0.274073	-0.955038	-2.42716	-0.581498	-0.676764	-2.56434		0.409389	0.9259	0.552122		-0.02356	0.0678879	0.433175		0.111798	0.299259	0.397741	0.413454
O80796	Membrane-associated protein VIPP1, chloroplastic OS=Arabidopsis thaliana OX=3702 GN=VIPP1 PE=1 SV=1	PTAC4	-3.84	-3.18695	-1.57812	-3.45431	-3.01932	-2.28723	-3.18929	-3.95407	-2.55287	-3.33279	-3.29101	-1.93053	-3.39652	-3.62699	-1.86188	-3.26554	-3.21989	-2.6036		0.0169105	0.0690947	0.137748		-0.0415068	0.14661	0.130214		0.202402	0.9264	0.11416	0.122455
Q9LFR3	Gibberellin-regulated protein 14 OS=Arabidopsis thaliana OX=3702 GN=GASA14 PE=1 SV=1	AT5G14920	0.0492873	-2.90198	-2.79309	-3.56769	-3.06662	-1.00292	-0.878053	-2.42906	-0.785051	-3.24251	-3.35864	-1.90761	-3.51244	-0.707502	-0.835517	-1.0623	-0.736697	-0.378552		-0.954324	0.945104	0.194914		0.86059	1.43473	0.230774		0.638205	1.44058	0.484661	0.604641
P25851	Fructose-1,6-bisphosphatase 1, chloroplastic OS=Arabidopsis thaliana OX=3702 GN=CFBP1 PE=1 SV=2	HCEF1	-3.62317	-3.2794	-1.69879	-3.54193	-3.06554	-1.07383	-3.32784	-3.77195	-1.37159	-3.41199	-3.29593	-1.27105	-3.54415	-3.58843	-1.85969	-3.31822	-3.33379	-2.50885		0.207468	2.01649	0.147278		-0.436985	2.33531	0.1457		-0.229826	0.570489	0.130425	0.120439
Q27IK6	Kinesin-like protein KIN-12D OS=Arabidopsis thaliana OX=3702 GN=KIN12D PE=2 SV=1	POK2	-3.79192	-3.2466	1.47758	-3.53931	-3.07058	1.22289	-3.31046	-3.72094	0.780607	-3.53731	-3.2342	0.977786	-3.48235	-3.66694	1.19853	-3.14005	-3.31121	1.20631		-0.0775943	0.395066	0.26935		-0.187919	1.12932	0.269877		0.335279	4.168	0.264996	0.297648
Q08733	Aquaporin PIP1-3 OS=Arabidopsis thaliana OX=3702 GN=PIP1-3 PE=1 SV=1	PIP1C	-3.75527	-3.39649	-0.538759	-3.53316	-3.14003	0.574483	-3.3897	-3.69931	0.39006	-3.29721	-3.3667	-0.850616	-3.39267	-3.45332	-0.327464	-3.30288	-3.2424	1.02777		0.0586666	0.291779	0.172638		-0.358251	1.48582	0.215831		0.393811	2.88043	0.243826	0.279483
P51427	40S ribosomal protein S5-2 OS=Arabidopsis thaliana OX=3702 GN=RPS5B PE=1 SV=2	RPS5A	-0.281779	-1.33226	-2.67806	-2.15582	-0.542943	-2.4906	-1.0484	0.0731475	-2.10348	0.0623968	-0.442777	-0.788301	-1.0341	-1.04993	-1.08846	-0.982403	-1.38125	-1.2819		1.04114	2.75539	0.532138		0.672291	1.41155	0.380603		-0.188935	0.314293	0.459866	0.430719
Q9LRY1	Probable serine/threonine-protein kinase PBL25 OS=Arabidopsis thaliana OX=3702 GN=PBL25 PE=2 SV=1	AT3G24790	-3.71968	-3.15035	-2.68277	-3.54227	-2.91744	-0.935035	-3.19186	-3.85461	-2.56513	-3.24289	-3.141	-0.754659	-3.42034	-3.45899	-0.335971	-3.09617	-3.27679	0.0237921		0.804751	1.74551	0.145401		0.0598159	0.195706	0.184922		1.08748	1.78397	0.158205	0.230623
Q9SUI4	Photosystem I reaction center subunit XI, chloroplastic OS=Arabidopsis thaliana OX=3702 GN=PSAL PE=1 SV=2	PSAL	-3.84289	-3.15848	-2.65535	-3.36487	-3.00476	-2.49814	-3.40927	-3.68771	-2.28338	-3.43545	-3.25196	-2.58757	-3.55468	-3.71059	-2.33669	-3.19768	-3.32705	-2.39516		0.127252	1.06025	0.112244		-0.244732	1.20521	0.118397		0.153496	1.37421	0.120739	0.127335
Q9M8N2	Ribonuclease 3-like protein 1 OS=Arabidopsis thaliana OX=3702 GN=RTL1 PE=2 SV=1	RTL1	-0.988654	-0.910331	2.29008	0.183742	-0.520747	1.44808	0.0343598	-2.90211	2.04183	-3.31008	-0.794335	2.66372	-2.49503	0.0508093	1.11775	-0.605344	0.00769305	2.20797		-0.610597	0.860504	0.885808		-0.812516	1.02944	0.975424		0.81208	0.9197	1.09485	1.45072
Q9XFS7	Non-specific lipid-transfer protein 5 OS=Arabidopsis thaliana OX=3702 GN=LTP5 PE=1 SV=1	LTP5	5.90584	1.92776	-2.73077	4.10334	2.63384	-0.154729	4.3041	2.0028	0.339057	1.31287	1.49632	-1.69272	2.18641	5.29374	-0.896273	3.00084	2.45103	-0.571246		-1.32879	0.962213	2.05132		0.000475081	0.000353204	4.57695		-0.588443	1.38488	3.78711	3.08843
O80626	60S ribosomal protein L35-2 OS=Arabidopsis thaliana OX=3702 GN=RPL35B PE=2 SV=1	AT2G39390	-1.62715	0.265116	-1.70842	1.37516	0.416529	-1.55945	-1.14175	-1.91947	-2.37391	-3.92082	-0.161224	-1.08951	0.45298	1.82009	-1.24059	1.05502	0.221738	-1.04047		-0.700366	1.00748	0.385909		0.266748	0.454588	1.15732		1.89047	5.56726	0.548486	1.05611
P61847	50S ribosomal protein L32, chloroplastic OS=Arabidopsis thaliana OX=3702 GN=rpl32 PE=3 SV=2	rpl32	1.14771	2.24295	1.06561	1.31919	1.72706	0.541716	1.63545	0.634241	0.574118	0.917509	1.11663	0.538619	1.58156	1.36701	0.431011	1.16503	-1.41214	0.11982		-0.627838	2.83537	2.25247		-0.0694618	0.43847	2.23652		-0.990364	2.31087	1.36865	0.971019
F4JWS8	Cytochrome b-c1 complex subunit 7-2 OS=Arabidopsis thaliana OX=3702 GN=QCR7-2 PE=1 SV=1	AT5G25450	-3.83231	-3.2384	-0.694393	-3.33713	-3.09687	-1.17435	-3.1798	-3.93395	-2.51755	-3.30778	-3.25396	-0.667809	-3.31193	-3.7119	-0.950211	-3.2789	-3.12699	-2.49559		0.178517	1.28094	0.176886		-0.121903	0.561299	0.165274		0.243272	1.05312	0.117538	0.127878
Q9S7N7	Photosystem I reaction center subunit V, chloroplastic OS=Arabidopsis thaliana OX=3702 GN=PSAG PE=1 SV=1	PSAG	-3.83396	-3.16412	-0.404667	-3.45828	-2.9443	-1.77995	-3.38192	-3.86223	-2.30507	-3.39511	-3.18707	-1.72751	-3.30169	-3.60988	-2.44218	-3.07724	-3.15618	-2.11577		-0.302316	0.67957	0.16281		-0.390406	1.78784	0.131879		0.400008	2.99838	0.126476	0.145283
P16127	Magnesium-chelatase subunit ChlI-1, chloroplastic OS=Arabidopsis thaliana OX=3702 GN=CHLI1 PE=1 SV=1	CHLI1	-3.64221	-3.32728	-1.10853	-3.36098	-3.15487	-1.51327	-3.21617	-3.89044	-2.46404	-3.36503	-3.17882	-0.856583	-3.33817	-3.50863	-0.939938	-3.37511	-3.10258	-2.37345		0.225863	5.10361	0.167271		0.0807972	0.335718	0.160876		0.239837	1.03978	0.119055	0.129374
P42732	30S ribosomal protein S13, chloroplastic OS=Arabidopsis thaliana OX=3702 GN=RPS13 PE=2 SV=1	AT5G14320	-3.75742	-3.25337	-0.684181	-3.44705	-3.123	-0.333261	-3.36826	-3.91121	-1.36605	-3.3883	-3.18328	-0.497172	-3.39965	-3.55619	-0.338593	-3.30228	-3.25947	-0.465063		0.208741	2.85175	0.181668		-0.130373	1.05335	0.193944		0.539572	2.6345	0.163566	0.1972
