# Supplementary material for: VAL genes regulate vegetative phase change via miR156-dependent and independent mechanisms
Source: PLoS Genet. 2021 Jun 28;17(6):e1009626. doi: 10.1371/journal.pgen.1009626 (PMC8270478; doi:10.1371/journal.pgen.1009626)
Supplement: S2 Data — Related to Fig 7. This dataset includes the raw mass spectrometry results and data processing for total proteome samples. (XLSX) [file pgen.1009626.s010.xlsx]

## Sheet: Summary
Table S3	Total proteomes detected by mass spectrometry
Samples	Experimental (E): val1-2; VAL1-HA; FRI-Sf2
	Control (C): val1-2; fri
Time points	1, 2 and 3 weeks (W1-3) NB there are only two replicates for the experimental sample at W3
Sheets in this workbook
Data processing	Includes raw protein abundance data and data normalization calculations
Combined ratio	Ratio of protein abundance from all three weeks in experimantal vs control samples
Linearity	Protens in experimental samples scored by linearity of developmental trend (i.e ascending or descending from W1 to W3)

## Sheet: Data processing
Accession	Description	Gene Symbol	W1 C-1	W1 C-2	W1 C-3	W2 C-1	W2 C-2	W2 C-3	W3 C-1	W3 C-2	W3 C-3	W1 E-1	W1 E-2	W1 E-3	W2 E-1	W2 E-2	W2 E-3	W3 E-1	W3 E-3	log2	W1 C-1	W1 C-2	W1 C-3	W2 C-1	W2 C-2	W2 C-3	W3 C-1	W3 C-2	W3 C-3	W1 E-1	W1 E-2	W1 E-3	W2 E-1	W2 E-2	W2 E-3	W3 E-1	W3 E-3	Normalize	W1 C-1	W1 C-2	W1 C-3	W2 C-1	W2 C-2	W2 C-3	W3 C-1	W3 C-2	W3 C-3	W1 E-1	W1 E-2
O03042	Ribulose bisphosphate carboxylase large chain OS=Arabidopsis thaliana OX=3702 GN=rbcL PE=1 SV=1	rbcL	1.2714e+10	1.07518e+10	3.37088e+08	1.01052e+10	1.10912e+10	2.40054e+08	7.11637e+09	7.63228e+09	2.66005e+08	1.09622e+10	1.69881e+10	3.32277e+08	9.06121e+09	8.42823e+09	3.08902e+08	3.79257e+09	2.39832e+08		33.5657	33.3239	28.3285	33.2344	33.3687	27.8388	32.7285	32.8295	27.9869	33.3518	33.9838	28.3078	33.0771	32.9726	28.2026	31.8205	27.8374		10.7195	10.8458	9.02421	10.3672	10.2669	8.32056	10.1138	10.0162	8.31704	10.6333	10.6148
O50008	5-methyltetrahydropteroyltriglutamate--homocysteine methyltransferase 1 OS=Arabidopsis thaliana OX=3702 GN=MS1 PE=1 SV=1	ATMS1	8.0202e+08	6.05765e+08	4.90159e+07	8.10699e+08	9.21108e+08	4.43175e+07	6.20658e+08	7.14701e+08	6.00282e+07	7.53231e+08	1.14061e+09	5.33542e+07	5.7801e+08	4.96184e+08	5.45174e+07	2.851e+08	5.3679e+07		29.5791	29.1742	25.5467	29.5946	29.7788	25.4014	29.2092	29.4128	25.8391	29.4885	30.0872	25.6691	29.1065	28.8863	25.7002	28.0869	25.6779		6.73283	6.69608	6.24241	6.72744	6.67696	5.88315	6.59451	6.59951	6.1693	6.77005	6.71816
P19366	ATP synthase subunit beta, chloroplastic OS=Arabidopsis thaliana OX=3702 GN=atpB PE=1 SV=2	atpB	1.66947e+09	1.28436e+09	6.7965e+07	1.35746e+09	1.61396e+09	7.25827e+07	1.07343e+09	1.14423e+09	7.93072e+07	1.79123e+09	2.82466e+09	8.89067e+07	1.23063e+09	1.09591e+09	9.65927e+07	4.7122e+08	6.98022e+07		30.6367	30.2584	26.0183	30.3383	30.588	26.1131	29.9996	30.0917	26.2409	30.7383	31.3954	26.4058	30.1967	30.0295	26.5254	28.8118	26.0568		7.79051	7.7803	6.71395	7.47111	7.48612	6.5949	7.38487	7.27848	6.57111	8.01983	8.02644
P10896	Ribulose bisphosphate carboxylase/oxygenase activase, chloroplastic OS=Arabidopsis thaliana OX=3702 GN=RCA PE=1 SV=2	RCA	1.65156e+09	1.31246e+09	7.03791e+07	1.15527e+09	1.33325e+09	6.60097e+07	6.43374e+08	6.93794e+08	6.2595e+07	1.5489e+09	2.45468e+09	8.54078e+07	9.94088e+08	8.87527e+08	7.94612e+07	2.88571e+08	5.13806e+07		30.6212	30.2896	26.0686	30.1056	30.3123	25.9762	29.2611	29.3699	25.8995	30.5286	31.1929	26.3479	29.8888	29.7252	26.2437	28.1044	25.6147		7.77496	7.81153	6.76431	7.23843	7.21047	6.45795	6.64637	6.55668	6.22971	7.81012	7.82389
P21238	Chaperonin 60 subunit alpha 1, chloroplastic OS=Arabidopsis thaliana OX=3702 GN=CPN60A1 PE=1 SV=2	CPN60A	3.60753e+08	2.5916e+08	2.19307e+07	2.64369e+08	3.27468e+08	2.74859e+07	1.98188e+08	1.86922e+08	2.404e+07	3.36454e+08	5.68831e+08	3.47233e+07	2.08438e+08	1.86075e+08	3.72408e+07	9.34238e+07	27686702		28.4264	27.9493	24.3864	27.978	28.2868	24.7122	27.5623	27.4779	24.5189	28.3258	29.0834	25.0494	27.635	27.4713	25.1504	26.4773	24.7227		5.58021	5.47117	5.08211	5.11082	5.18495	5.19396	4.94758	4.66461	4.8491	5.60737	5.71443
Q9LD57	Phosphoglycerate kinase 1, chloroplastic OS=Arabidopsis thaliana OX=3702 GN=PGK1 PE=1 SV=1	PGK1	1.15323e+09	8.75595e+08	1.74682e+07	9.23449e+08	1.1145e+09	2.7546e+07	6.88478e+08	6.99534e+08	2.87615e+07	1.0337e+09	1.64575e+09	3.48465e+07	7.88094e+08	7.33147e+08	3.87176e+07	3.14026e+08	3.52817e+07		30.103	29.7057	24.0582	29.7825	30.0537	24.7153	29.3588	29.3818	24.7776	29.9452	30.6161	25.0545	29.5538	29.4495	25.2065	28.2263	25.0724		7.2568	7.22759	4.75389	6.9153	6.95192	5.19711	6.74412	6.56857	5.1078	7.22669	7.24711
Q9SRV5	5-methyltetrahydropteroyltriglutamate--homocysteine methyltransferase 2 OS=Arabidopsis thaliana OX=3702 GN=MS2 PE=1 SV=1	MS2	8.80528e+07	5.56616e+07	5.46439e+06	6.96183e+07	89880096	4.43295e+06	5.88061e+07	6.01468e+07	5.27123e+06	6.79722e+07	1.03461e+08	4.46647e+06	4.53861e+07	3.99572e+07	5285230	2.33566e+07	4.73032e+06		26.3919	25.7302	22.3816	26.053	26.4215	22.0798	25.8095	25.842	22.3297	26.0184	26.6245	22.0907	25.4357	25.252	22.3335	24.4773	22.1735		3.54563	3.25208	3.07729	3.18581	3.31967	2.56161	3.19475	3.02873	2.65987	3.29997	3.25551
P21240	Chaperonin 60 subunit beta 1, chloroplastic OS=Arabidopsis thaliana OX=3702 GN=CPN60B1 PE=1 SV=3	CPN60B	5.57463e+08	4.63219e+08	4.93435e+07	4.33277e+08	5.04382e+08	2.32438e+07	2.89205e+08	3.38005e+08	25461969	5.1097e+08	7.89256e+08	3.4856e+07	3.81385e+08	3.3959e+08	31694781	1.50478e+08	2.47576e+07		29.0543	28.7871	25.5564	28.6907	28.9099	24.4703	28.1075	28.3325	24.6018	28.9287	29.5559	25.0549	28.5067	28.3392	24.9177	27.165	24.5614		6.20807	6.30902	6.25202	5.82356	5.80811	4.95212	5.4928	5.51922	4.932	6.21019	6.18693
P56757	ATP synthase subunit alpha, chloroplastic OS=Arabidopsis thaliana OX=3702 GN=atpA PE=1 SV=1	atpA	1.59642e+09	1.23998e+09	1.00642e+08	1.30312e+09	1.50358e+09	8.44615e+07	1.03708e+09	1.06143e+09	9.73389e+07	1.37674e+09	2.07304e+09	1.09145e+08	1.21331e+09	1.11214e+09	1.10604e+08	5.32805e+08	7.91316e+07		30.5722	30.2077	26.5847	30.2793	30.4858	26.3318	29.9499	29.9834	26.5365	30.3586	30.9491	26.7017	30.1763	30.0507	26.7208	28.989	26.2377		7.72596	7.72957	7.28032	7.41217	7.38392	6.81356	7.33516	7.17012	6.86668	7.64014	7.58011
P42737	Beta carbonic anhydrase 2, chloroplastic OS=Arabidopsis thaliana OX=3702 GN=BCA2 PE=1 SV=3	CA2	338982251	2.84631e+08	4.16722e+07	2.60761e+08	2.74318e+08	3.13809e+07	1.69314e+08	1.75431e+08	2.55121e+07	2.85593e+08	4.68335e+08	3.79311e+07	2.38922e+08	2.15344e+08	3.33816e+07	8.12523e+07	1.94831e+07		28.3366	28.0845	25.3126	27.9582	28.0313	24.9034	27.3351	27.3863	24.6047	28.0894	28.803	25.1769	27.832	27.6821	24.9925	26.2759	24.2157		5.4904	5.60642	6.00824	5.091	4.92944	5.38516	4.72041	4.57308	4.93484	5.37092	5.43398
P25856	Glyceraldehyde-3-phosphate dehydrogenase GAPA1, chloroplastic OS=Arabidopsis thaliana OX=3702 GN=GAPA1 PE=1 SV=3	GAPA	9.29307e+08	6.73763e+08	4.91583e+07	8.16346e+08	9.38259e+08	4.12786e+07	6.81938e+08	7.17485e+08	4.58459e+07	8.42815e+08	1.38058e+09	5.37005e+07	6.87092e+08	5.97958e+08	4.90701e+07	2.33309e+08	3.90283e+07		29.7916	29.3277	25.5509	29.6046	29.8054	25.2989	29.3451	29.4184	25.4503	29.6506	30.3626	25.6784	29.3559	29.1555	25.5483	27.7977	25.218		6.94535	6.84957	6.2466	6.73745	6.70358	5.78066	6.73035	6.60512	5.78045	6.93217	6.99363
P27140	Beta carbonic anhydrase 1, chloroplastic OS=Arabidopsis thaliana OX=3702 GN=BCA1 PE=1 SV=2	CA1	1.3258e+09	1.0274e+09	3.43706e+07	9.75033e+08	1.13078e+09	3.09795e+07	6.21139e+08	6.57129e+08	24846321	1.07269e+09	1.85307e+09	4.36078e+07	7.96236e+08	7.12985e+08	3.11422e+07	2.8741e+08	1.90531e+07		30.3042	29.9363	25.0347	29.8609	30.0747	24.8848	29.2103	29.2916	24.5665	29.9986	30.7873	25.3781	29.5686	29.4093	24.8924	28.0985	24.1835		7.45799	7.45824	5.73034	6.99372	6.97284	5.36658	6.59563	6.47835	4.89669	7.28011	7.41828
Q9FI56	Chaperone protein ClpC1, chloroplastic OS=Arabidopsis thaliana OX=3702 GN=CLPC1 PE=1 SV=1	CLPC1	2.07122e+08	1.59327e+08	1.75144e+07	1.74042e+08	2.04305e+08	1.01979e+07	1.31819e+08	1.59954e+08	11238138	1.80021e+08	2.8839e+08	13378719	1.36878e+08	1.25758e+08	1.41203e+07	5.01749e+07	1.01245e+07		27.6259	27.2474	24.062	27.3749	27.6062	23.2818	26.974	27.2531	23.4219	27.4236	28.1034	23.6734	27.0283	26.9061	23.7513	25.5805	23.2713		4.77968	4.76932	4.7577	4.50771	4.50432	3.76354	4.35927	4.43983	3.75206	4.70512	4.73446
Q9LF98	Fructose-bisphosphate aldolase 8, cytosolic OS=Arabidopsis thaliana OX=3702 GN=FBA8 PE=1 SV=1	AT3G52930; FBA8	2.93017e+08	2.4111e+08	1.1593e+07	2.89607e+08	3.58924e+08	1.34131e+07	2.79712e+08	3.07368e+08	1.97414e+07	2.86615e+08	4.30573e+08	1.25216e+07	2.44462e+08	2.25858e+08	1.55919e+07	1.44298e+08	20011431		28.1264	27.8451	23.4668	28.1095	28.4191	23.6771	28.0594	28.1954	24.2347	28.0945	28.6817	23.5779	27.865	27.7508	23.8943	27.1045	24.2543		5.28018	5.36702	4.16242	5.24237	5.31728	4.15891	5.44465	5.38214	4.56488	5.37607	5.31269
Q944G9	Fructose-bisphosphate aldolase 2, chloroplastic OS=Arabidopsis thaliana OX=3702 GN=FBA2 PE=1 SV=2	FBA2	1.16297e+09	8.83022e+08	91407400	8.73438e+08	1.00188e+09	6.46267e+07	5.50194e+08	6.15559e+08	6.56517e+07	9.62932e+08	1553817249	91662064	6.98749e+08	6.22167e+08	75351112	2.55768e+08	61167204		30.1152	29.7179	26.4458	29.7021	29.9001	25.9456	29.0354	29.1973	25.9683	29.8429	30.5332	26.4498	29.3802	29.2127	26.1671	27.9303	25.8663		7.26894	7.23977	7.14147	6.83498	6.79823	6.4274	6.42065	6.38407	6.29849	7.12439	7.16418
Q9LPW0	Glyceraldehyde-3-phosphate dehydrogenase GAPA2, chloroplastic OS=Arabidopsis thaliana OX=3702 GN=GAPA2 PE=2 SV=1	GAPA-2	9.25181e+07	7.02177e+07	1.58844e+06	7.78304e+07	9.52378e+07	1.36735e+06	6.42149e+07	6.94637e+07	1.28729e+06	9.35096e+07	1.32922e+08	1.78853e+06	7.14815e+07	6.12508e+07	1.32552e+06	2.6272e+07	1.02613e+06		26.4632	26.0653	20.5992	26.2138	26.505	20.383	25.9364	26.0498	20.2959	26.4786	26.986	20.7703	26.0911	25.8682	20.3381	24.647	19.9688		3.617	3.58723	1.29484	3.34668	3.4032	0.864725	3.32169	3.2365	0.626066	3.76014	3.61702
Q9S841	Oxygen-evolving enhancer protein 1-2, chloroplastic OS=Arabidopsis thaliana OX=3702 GN=PSBO2 PE=1 SV=1	PSBO2	1.42187e+09	1.29788e+09	6.70656e+07	1.36984e+09	1.6416e+09	4.16216e+07	1.2163e+09	1.27658e+09	4.99624e+07	1.31265e+09	1.86464e+09	4.4571e+07	1.33913e+09	1.23767e+09	5.18421e+07	5.23271e+08	4.27412e+07		30.4051	30.2735	25.9991	30.3514	30.6125	25.3108	30.1799	30.2496	25.5743	30.2898	30.7962	25.4096	30.3186	30.205	25.6276	28.963	25.3491		7.55891	7.79541	6.69473	7.48421	7.51063	5.7926	7.56514	7.43639	5.9045	7.57136	7.42726
Q9ZNZ7	Ferredoxin-dependent glutamate synthase 1, chloroplastic/mitochondrial OS=Arabidopsis thaliana OX=3702 GN=GLU1 PE=1 SV=3	GLU1	3.81683e+08	3.09233e+08	1.54392e+07	2.88582e+08	3.47212e+08	1.22244e+07	1.74395e+08	1.98891e+08	1.02792e+07	3.76701e+08	6.07182e+08	1.50325e+07	2.5854e+08	2.26148e+08	1.25743e+07	8.45476e+07	8.40119e+06		28.5078	28.2041	23.8801	28.1044	28.3712	23.5433	27.3778	27.5674	23.2932	28.4888	29.1776	23.8416	27.9458	27.7527	23.584	26.3333	23.0022		5.66157	5.72602	4.57576	5.23725	5.26941	4.02503	4.76307	4.75415	3.62339	5.77037	5.80856
Q8RWV0	Transketolase-1, chloroplastic OS=Arabidopsis thaliana OX=3702 GN=TKL-1 PE=1 SV=1	AT3G60750	7.84903e+08	6.01716e+08	42412895	6.26496e+08	7.29189e+08	33034302	4.14909e+08	4.58885e+08	33407941	6.71094e+08	1.07004e+09	3.64318e+07	5.22013e+08	4.62792e+08	4.01536e+07	2.01727e+08	3.44066e+07		29.5479	29.1645	25.338	29.2227	29.4417	24.9775	28.6282	28.7736	24.9937	29.3219	29.995	25.1187	28.9595	28.7858	25.259	27.5878	25.0362		6.70171	6.68641	6.03366	6.35558	6.33989	5.45923	6.0135	5.96031	5.32385	6.60347	6.62602
P23321	Oxygen-evolving enhancer protein 1-1, chloroplastic OS=Arabidopsis thaliana OX=3702 GN=PSBO1 PE=1 SV=2	PSBO1	4.30515e+08	3.57035e+08	1.996e+08	4.07785e+08	4.79091e+08	1.83354e+08	3.28605e+08	3.77956e+08	2.31485e+08	3.57154e+08	5.4262e+08	2.07889e+08	3.62206e+08	3.30707e+08	2.48089e+08	1.779e+08	1.93102e+08		28.6815	28.4115	27.5725	28.6032	28.8357	27.4501	28.2918	28.4936	27.7863	28.412	29.0154	27.6312	28.4322	28.301	27.8863	27.4065	27.5248		5.83526	5.93339	8.2682	5.73608	5.7339	7.93183	5.67707	5.68039	8.11651	5.6935	5.64638
P22953	Probable mediator of RNA polymerase II transcription subunit 37e OS=Arabidopsis thaliana OX=3702 GN=MED37E PE=1 SV=3	HSC70-1	337628385	2.64658e+08	3.89765e+06	3.25356e+08	3.88773e+08	5.11323e+06	2.82882e+08	3.09341e+08	4.98636e+06	3.69446e+08	5.17722e+08	3.37439e+06	2.52778e+08	2.21246e+08	4.62139e+06	1.221e+08	4.98224e+06		28.3309	27.9796	21.8942	28.2774	28.5344	22.2858	28.0756	28.2046	22.2496	28.4608	28.9476	21.6862	27.9133	27.7211	22.1399	26.8635	22.2484		5.48463	5.50145	2.58984	5.41029	5.43252	2.76758	5.46091	5.39137	2.57972	5.74232	5.57861
O65719	Heat shock 70 kDa protein 3 OS=Arabidopsis thaliana OX=3702 GN=HSP70-3 PE=1 SV=1	AT3G09440	2.47974e+07	1.84528e+07	1.60977e+07	2.46073e+07	3.01518e+07	2.14634e+07	20267952	2.54341e+07	1.88799e+07	2.39978e+07	4.68537e+07	1.78312e+07	1.67965e+07	1.47104e+07	2.29122e+07	8.33629e+06	2.13381e+07		24.5637	24.1373	23.9403	24.5526	24.8457	24.3554	24.2727	24.6003	24.1704	24.5164	25.4817	24.0879	24.0017	23.8103	24.4496	22.991	24.3469		1.71746	1.65924	4.63601	1.68543	1.74391	4.83715	1.65798	1.78701	4.50051	1.79793	2.11267
P17745	Elongation factor Tu, chloroplastic OS=Arabidopsis thaliana OX=3702 GN=TUFA PE=1 SV=1	RABE1b	4.436e+08	3.21048e+08	4.23933e+07	3.30772e+08	4.0981e+08	34976707	2.43413e+08	2.87541e+08	3.39149e+07	3.51885e+08	6.84338e+08	3.69398e+07	2.55644e+08	2.28978e+08	3.52573e+07	9.18873e+07	3.11852e+07		28.7247	28.2582	25.3373	28.3013	28.6104	25.0599	27.8588	28.0992	25.0154	28.3905	29.3501	25.1387	27.9296	27.7706	25.0714	26.4534	24.8944		5.87845	5.78011	6.033	5.43411	5.50855	5.54166	5.24412	5.28594	5.34558	5.67206	5.98114
Q9XFT3	Oxygen-evolving enhancer protein 3-1, chloroplastic OS=Arabidopsis thaliana OX=3702 GN=PSBQ1 PE=1 SV=3	PSBQA	7.01121e+08	5.75613e+08	5.38993e+07	6.53004e+08	7.2685e+08	3.75785e+07	5.72714e+08	5.88866e+08	4.31452e+07	6.86221e+08	9.75821e+08	4.45448e+07	5.32174e+08	4.80422e+08	4.89433e+07	2.62683e+08	4.22618e+07		29.3851	29.1005	25.6838	29.2825	29.4371	25.1634	29.0932	29.1334	25.3627	29.3541	29.862	25.4088	28.9873	28.8397	25.5446	27.9687	25.3328		6.53886	6.62243	6.37943	6.41536	6.33525	5.64518	6.47853	6.32011	5.69286	6.63563	6.49305
Q94B78	Glycine dehydrogenase (decarboxylating) 1, mitochondrial OS=Arabidopsis thaliana OX=3702 GN=GLDP1 PE=1 SV=2	GLDP1	2.59108e+08	2.06362e+08	1.27195e+07	1.74211e+08	2.07737e+08	9.96375e+06	9.04043e+07	1.11782e+08	7.15361e+06	1.91462e+08	3.70542e+08	1.61523e+07	1.45011e+08	1.27771e+08	1.27091e+07	3.80502e+07	6.23135e+06		27.949	27.6206	23.6005	27.3763	27.6302	23.2483	26.4299	26.7361	22.7702	27.5125	28.4651	23.9452	27.1116	26.929	23.5994	25.1814	22.5711		5.10275	5.1425	4.2962	4.50911	4.52835	3.73003	3.81517	3.92286	3.1004	4.79401	5.09607
Q9FX54	Glyceraldehyde-3-phosphate dehydrogenase GAPC2, cytosolic OS=Arabidopsis thaliana OX=3702 GN=GAPC2 PE=1 SV=1	GAPC2	3.74401e+07	2.73495e+07	2.46832e+06	4.008e+07	45542013	7.93415e+06	3.45495e+07	3.99891e+07	1.00664e+07	3.28242e+07	4.77141e+07	9.0835e+06	3.08514e+07	2.79214e+07	1.35408e+07	1.2491e+07	1.00176e+07		25.1581	24.705	21.2351	25.2564	25.4407	22.9196	25.0422	25.2531	23.263	24.9683	25.5079	23.1148	24.8788	24.7349	23.6908	23.5744	23.256		2.31185	2.22691	1.93076	2.38923	2.33886	3.40142	2.42745	2.43985	3.59321	2.24979	2.13892
Q9SA52	Chloroplast stem-loop binding protein of 41 kDa b, chloroplastic OS=Arabidopsis thaliana OX=3702 GN=CSP41B PE=1 SV=1	CRB	3.74943e+08	2.69674e+08	1.21346e+07	2.88361e+08	3.08295e+08	7.22385e+06	2.15651e+08	1.7724e+08	7.17771e+06	6.44435e+08	1.08587e+09	2.18961e+07	4.89968e+08	4.50871e+08	1.49277e+07	1.74804e+08	7.98365e+06		28.4821	28.0066	23.5326	28.1033	28.1997	22.7843	27.6841	27.4011	22.7751	29.2635	30.0162	24.3842	28.8681	28.7481	23.8315	27.3812	22.9286		5.63587	5.52854	4.22828	5.23615	5.09791	3.26611	5.06941	4.58788	3.10526	6.54499	6.64721
P25858	Glyceraldehyde-3-phosphate dehydrogenase GAPC1, cytosolic OS=Arabidopsis thaliana OX=3702 GN=GAPC1 PE=1 SV=2	GAPC1	5.5733e+08	4.22475e+08	3.47615e+07	5.64853e+08	6.68034e+08	3.64086e+07	5.0646e+08	5.88605e+08	46048642	5.29967e+08	8.74686e+08	36639766	4.31761e+08	3.62086e+08	4.41831e+07	2.21064e+08	4.61004e+07		29.054	28.6543	25.051	29.0733	29.3153	25.1178	28.9159	29.1327	25.4567	28.9813	29.7042	25.1269	28.6857	28.4318	25.397	27.7199	25.4583		6.20773	6.17619	5.74665	6.20615	6.21352	5.59955	6.30116	6.31947	5.78682	6.26286	6.3352
Q9LSB4	TSA1-like protein OS=Arabidopsis thaliana OX=3702 GN=NAI2 PE=1 SV=1	NAI2	2.89762e+08	2.28612e+08	6.59031e+07	1.223e+08	1.51657e+08	3.71973e+07	8.89764e+07	1.09301e+08	4.46059e+07	2.4493e+08	3.56261e+08	6.62486e+07	7.80682e+07	6.49155e+07	4.37871e+07	4.16384e+07	4.22797e+07		28.1103	27.7683	25.9738	26.8658	27.1762	25.1487	26.4069	26.7037	25.4107	27.8678	28.4084	25.9814	26.2182	25.9521	25.384	25.3114	25.3335		5.26406	5.29023	6.66951	3.99869	4.0744	5.63047	3.7922	3.89048	5.74089	5.14932	5.03937
Q9LR30	Glutamate--glyoxylate aminotransferase 1 OS=Arabidopsis thaliana OX=3702 GN=GGAT1 PE=1 SV=1	GGT1	2.57927e+08	2.02485e+08	7.25288e+06	2.04421e+08	2.39392e+08	7.92974e+06	1.27249e+08	1.39553e+08	7.46629e+06	2.34869e+08	3.90467e+08	9.40216e+06	1.62965e+08	1.46654e+08	1.00669e+07	5.55157e+07	8.14574e+06		27.9424	27.5932	22.7901	27.607	27.8348	22.9188	26.9231	27.0562	22.832	27.8073	28.5406	23.1646	27.28	27.1278	23.2631	25.7264	22.9576		5.09616	5.11514	3.48579	4.73981	4.73297	3.40062	4.30837	4.24298	3.16212	5.08881	5.17163
Q9ASR1	Elongation factor 2 OS=Arabidopsis thaliana OX=3702 GN=LOS1 PE=1 SV=1	LOS1	2.3518e+08	1.75045e+08	2.34923e+07	2.34494e+08	2.79278e+08	1.73575e+07	1.83695e+08	2.23076e+08	23253883	2.58431e+08	3.99135e+08	2.28138e+07	1.7249e+08	1.51321e+08	22827119	9.83255e+07	18983569		27.8092	27.3832	24.4857	27.805	28.0571	24.0491	27.4527	27.733	24.471	27.9452	28.5723	24.4434	27.3619	27.173	24.4442	26.5511	24.1782		4.96296	4.90505	5.18135	4.93782	4.9553	4.53083	4.83802	4.91971	4.80113	5.22673	5.20331
Q9SR37	Beta-glucosidase 23 OS=Arabidopsis thaliana OX=3702 GN=BGLU23 PE=1 SV=1	PYK10	4.76567e+08	3.16809e+08	3.28557e+07	3.15428e+08	3.66469e+08	1.41557e+07	1.94535e+08	2.64505e+08	15947817	3.88939e+08	6.40978e+08	28794698	1.42669e+08	1.25527e+08	2.09456e+07	8.86404e+07	2.00359e+07		28.8281	28.239	24.9696	28.2327	28.4491	23.7549	27.5355	27.9787	23.9269	28.535	29.2557	24.7793	27.0881	26.9034	24.3201	26.4015	24.2561		5.98187	5.76094	5.6653	5.36558	5.34728	4.23665	4.92074	5.16547	4.25702	5.8165	5.88671
Q9LJE4	Chaperonin 60 subunit beta 2, chloroplastic OS=Arabidopsis thaliana OX=3702 GN=CPN60B2 PE=1 SV=1	AT3G13470; Cpn60beta2	2.61842e+07	1.39163e+07	2.4889e+06	1.42544e+07	2.05692e+07	1.96424e+06	1.14808e+07	1.20807e+07	1.49408e+06	2.94093e+07	4.36308e+07	2.3899e+06	1.22406e+07	1.2741e+07	1.87358e+06	6.0771e+06	1.9877e+06		24.6422	23.7303	21.2471	23.7649	24.294	20.9055	23.4527	23.5262	20.5108	24.8098	25.3788	21.1885	23.5452	23.603	20.8374	22.535	20.9227		1.79596	1.25217	1.94274	0.897751	1.19215	1.38732	0.838002	0.712952	0.840991	2.0913	2.00985
Q9SJQ9	Fructose-bisphosphate aldolase 6, cytosolic OS=Arabidopsis thaliana OX=3702 GN=FBA6 PE=1 SV=1	AT2G36460; FBA6	8.06559e+07	6.65812e+07	2.68982e+06	5.96899e+07	7.713e+07	2.77275e+06	4.45773e+07	5.54406e+07	2.63019e+06	7.35427e+07	1.13507e+08	2.80301e+06	5.05875e+07	4.83567e+07	2.11072e+06	2.35456e+07	2.52156e+06		26.2653	25.9886	21.3591	25.831	26.2008	21.4029	25.4098	25.7244	21.3267	26.1321	26.7582	21.4185	25.5923	25.5272	21.0093	24.489	21.2659		3.41905	3.51051	2.05474	2.96383	3.09896	1.88466	2.79509	2.91119	1.6569	3.41361	3.38922
Q9STW6	Heat shock 70 kDa protein 6, chloroplastic OS=Arabidopsis thaliana OX=3702 GN=HSP70-6 PE=1 SV=1	cpHsc70-1	3.22558e+08	2.56649e+08	3.59294e+07	2.43509e+08	2.94713e+08	2.17524e+07	1.75151e+08	1.91745e+08	2.1392e+07	3.00765e+08	4.86525e+08	29796967	2.12232e+08	1.90506e+08	2.78273e+07	8.59817e+07	1.99785e+07		28.265	27.9352	25.0987	27.8594	28.1347	24.3747	27.384	27.5146	24.3506	28.1641	28.8579	24.8287	27.6611	27.5053	24.73	26.3575	24.2519		5.41875	5.45712	5.79433	4.99225	5.0329	4.85645	4.76931	4.70136	4.68073	5.44559	5.48895
Q43127	Glutamine synthetase, chloroplastic/mitochondrial OS=Arabidopsis thaliana OX=3702 GN=GLN2 PE=1 SV=1	GS2	4.03217e+08	3.06763e+08	5.05943e+07	3.46509e+08	3.85517e+08	3.4299e+07	2.1202e+08	2.5941e+08	3.29864e+07	4.23098e+08	6.16311e+08	49757369	2.63028e+08	2.37599e+08	3.77142e+07	8.99332e+07	3.19638e+07		28.587	28.1925	25.5925	28.3683	28.5222	25.0317	27.6596	27.9507	24.9754	28.6564	29.1991	25.5684	27.9706	27.824	25.1686	26.4224	24.9299		5.74075	5.71445	6.28814	5.50117	5.42039	5.51344	5.04491	5.13741	5.30553	5.93795	5.83009
P10795	Ribulose bisphosphate carboxylase small chain 1A, chloroplastic OS=Arabidopsis thaliana OX=3702 GN=RBCS-1A PE=1 SV=2	RBCS1A	1245172239	1.0614e+09	3.88805e+08	1.11113e+09	1.28396e+09	1.973e+08	8.21704e+08	923254449	1.78556e+08	1.06979e+09	1.67702e+09	2.98558e+08	9.2261e+08	8.24273e+08	2.3023e+08	3.03785e+08	1.96617e+08		30.2137	29.9833	28.5345	30.0494	30.258	27.5558	29.614	29.7822	27.4118	29.9947	30.6433	28.1534	29.7811	29.6185	27.7785	28.1785	27.5508		7.36747	7.50522	9.23013	7.18222	7.15612	8.03759	6.99933	6.9689	7.74196	7.27621	7.27426
P50318	Phosphoglycerate kinase 2, chloroplastic OS=Arabidopsis thaliana OX=3702 GN=At1g56190 PE=1 SV=3	AT1G56190	5.20874e+07	3.77083e+07	973349	4.01265e+07	4.71653e+07	1.36341e+06	3.45655e+07	3.14832e+07	1.30124e+06	4.70037e+07	7.20142e+07	1.56779e+06	2.76529e+07	3.09631e+07	1.43644e+06	1.4306e+07	966791		25.6344	25.1684	19.8926	25.2581	25.4912	20.3788	25.0428	24.9081	20.3115	25.4863	26.1018	20.5803	24.7209	24.884	20.4541	23.7701	19.8828		2.7882	2.69028	0.588261	2.3909	2.38939	0.860566	2.42812	2.09483	0.641623	2.7678	2.73279
Q9S7E9	Glutamate--glyoxylate aminotransferase 2 OS=Arabidopsis thaliana OX=3702 GN=GGAT2 PE=1 SV=1	AOAT2	600430	588607	243624	561576	575464	251203	1.96199e+06	385804	277434	473640	854788	265541	423674	361760	266619	137325	142360		19.1956	19.1669	17.8943	19.0991	19.1344	17.9385	20.9039	18.5575	18.0818	18.8534	19.7052	18.0186	18.6926	18.4647	18.0244	17.0672	17.1192		-3.65059	-3.31115	-1.41004	-3.76803	-3.96746	-1.57973	-1.71083	-4.25574	-1.58805	-3.86504	-3.66378
O65396	Aminomethyltransferase, mitochondrial OS=Arabidopsis thaliana OX=3702 GN=GDCST PE=2 SV=1	AT1G11860	2.23299e+08	1.62834e+08	2.21028e+07	1.75011e+08	2.14303e+08	1.37053e+07	1.19064e+08	1.42229e+08	1.3902e+07	2.38359e+08	3.94685e+08	1.58348e+07	1.60542e+08	1.42681e+08	1.51445e+07	5.46112e+07	1.30963e+07		27.7344	27.2788	24.3977	27.3829	27.6751	23.7082	26.8272	27.0836	23.7288	27.8286	28.5561	23.9166	27.2584	27.0882	23.8523	25.7027	23.6427		4.88817	4.80072	5.09339	4.51572	4.57325	4.19	4.21244	4.27039	4.05895	5.11009	5.18713
Q9C5A9	ATP synthase subunit beta-3, mitochondrial OS=Arabidopsis thaliana OX=3702 GN=At5g08680 PE=1 SV=1	AT5G08680	1.87994e+08	1.41179e+08	4.09448e+06	2.06211e+08	2.48046e+08	5.89932e+06	1.83969e+08	2.03034e+08	6.98461e+06	1.84237e+08	2.93199e+08	4.57398e+06	1.44754e+08	1.32246e+08	6.60591e+06	7.9359e+07	5.75205e+06		27.4861	27.0729	21.9652	27.6195	27.886	22.4921	27.4549	27.5971	22.7357	27.457	28.1273	22.125	27.109	26.9786	22.6553	26.2419	22.4556		4.63988	4.59485	2.66091	4.7524	4.7842	2.97389	4.84017	4.7839	3.06591	4.73852	4.75831
Q9SJU4	Fructose-bisphosphate aldolase 1, chloroplastic OS=Arabidopsis thaliana OX=3702 GN=FBA1 PE=1 SV=2	FBA1	1.83394e+08	1.53001e+08	1.12289e+07	1.49973e+08	1.74275e+08	1.33863e+07	9.49514e+07	9.75805e+07	1.05897e+07	1.69314e+08	2.38676e+08	1.25251e+07	1.25541e+08	1.16837e+08	1.36533e+07	4.59584e+07	8.83684e+06		27.4504	27.189	23.4207	27.1601	27.3768	23.6743	26.5007	26.5401	23.3362	27.3351	27.8305	23.5783	26.9036	26.7999	23.7027	25.4538	23.0751		4.60414	4.71087	4.11638	4.29297	4.27496	4.15603	3.88597	3.72684	3.66633	4.61665	4.46149
Q9LTX9	Heat shock 70 kDa protein 7, chloroplastic OS=Arabidopsis thaliana OX=3702 GN=HSP70-7 PE=2 SV=1	cpHsc70-2; CPHSC70-2EAT SHOCK PROTEIN 70-2	4.22202e+07	32640353	2.64839e+06	3.43748e+07	4.35281e+07	3.20378e+06	2.3616e+07	2.70917e+07	2.78188e+06	4.39271e+07	7.37741e+07	3.94294e+06	2.6243e+07	2.2863e+07	4.04059e+06	1.01684e+07	2.50521e+06		25.3314	24.9602	21.3367	25.0348	25.3754	21.6113	24.4933	24.6914	21.4076	25.3886	26.1366	21.9108	24.6454	24.4465	21.9461	23.2776	21.2565		2.4852	2.48205	2.03234	2.1677	2.27361	2.09312	1.87854	1.8781	1.73779	2.67014	2.76762
P10798	Ribulose bisphosphate carboxylase small chain 3B, chloroplastic OS=Arabidopsis thaliana OX=3702 GN=RBCS-3B PE=2 SV=2	AT5G38410; RBCS3B	5.82816e+08	5.2663e+08	1.33251e+07	4.15527e+08	5.32208e+08	1.85476e+07	1.99973e+08	3.04705e+08	1.8548e+07	5.07526e+08	8.69149e+08	2.62501e+07	3.21585e+08	2.3819e+08	1.74099e+07	5.84872e+07	1.12362e+07		29.1185	28.9722	23.6676	28.6304	28.9874	24.1447	27.5752	28.1828	24.1448	28.9189	29.695	24.6458	28.2606	27.8275	24.0534	25.8016	23.4217		6.27223	6.49411	4.36331	5.76321	5.88558	4.6265	4.96052	5.36959	4.47493	6.20044	6.32604
P93819	Malate dehydrogenase 1, cytoplasmic OS=Arabidopsis thaliana OX=3702 GN=MDH1 PE=1 SV=2	AT1G04410; c-NAD-MDH1	2.01938e+08	1.51367e+08	1.25502e+07	2.12235e+08	2.51793e+08	1.18253e+07	2.17049e+08	2.18005e+08	1.26613e+07	2.04612e+08	3.13912e+08	1.15571e+07	1.68433e+08	1.52308e+08	1.10904e+07	1.08889e+08	1.51484e+07		27.5893	27.1735	23.5812	27.6611	27.9077	23.4954	27.6934	27.6998	23.5939	27.6083	28.2258	23.4623	27.3276	27.1824	23.4028	26.6983	23.8527		4.74311	4.69537	4.27687	4.79394	4.80583	3.97715	5.07873	4.88653	3.92408	4.88985	4.8568
P25696	Bifunctional enolase 2/transcriptional activator OS=Arabidopsis thaliana OX=3702 GN=ENO2 PE=1 SV=1	LOS2	1.87892e+08	1.50063e+08	9.30758e+06	1.8604e+08	2.2041e+08	8.84624e+06	1.65219e+08	1.80277e+08	1.12028e+07	1.81443e+08	286810478	1.08869e+07	1.51586e+08	1.40043e+08	1.29919e+07	8.21616e+07	1.57046e+07		27.4853	27.161	23.15	27.471	27.7156	23.0766	27.2998	27.4256	23.4174	27.4349	28.0955	23.3761	27.1756	27.0613	23.6311	26.292	23.9047		4.6391	4.6829	3.84564	4.60388	4.61379	3.55841	4.68509	4.61239	3.74752	4.71647	4.72653
P25857	Glyceraldehyde-3-phosphate dehydrogenase GAPB, chloroplastic OS=Arabidopsis thaliana OX=3702 GN=GAPB PE=1 SV=2	GAPB	4.92431e+08	3.55072e+08	1.45275e+07	3.75761e+08	4.58352e+08	1.51824e+07	2.80154e+08	3.13687e+08	1.6271e+07	4.17293e+08	7.07526e+08	1.43007e+07	3.28291e+08	2.84812e+08	1.52681e+07	1.16295e+08	1.11618e+07		28.8753	28.4035	23.7923	28.4852	28.7719	23.8559	28.0616	28.2247	23.9558	28.6365	29.3982	23.7696	28.2904	28.0854	23.864	26.7932	23.4121		6.02912	5.92544	4.48795	5.61809	5.67005	4.33767	5.44693	5.4115	4.28596	5.91802	6.02922
Q9STF2	Protein PLASTID TRANSCRIPTIONALLY ACTIVE 16, chloroplastic OS=Arabidopsis thaliana OX=3702 GN=PTAC16 PE=1 SV=1	PTAC16	1.73693e+08	1.38958e+08	8.86243e+06	1.38209e+08	1.67144e+08	6.21516e+06	1.13992e+08	1.31472e+08	7420128	1.63017e+08	2.37302e+08	6.21431e+06	1.13403e+08	9.981e+07	7.16e+06	5.13865e+07	6.38188e+06		27.372	27.0501	23.0793	27.0423	27.3165	22.5674	26.7644	26.9702	22.823	27.2804	27.8222	22.5672	26.7569	26.5727	22.7715	25.6149	22.6056		4.52573	4.57198	3.77493	4.17512	4.21469	3.04913	4.14964	4.15693	3.15318	4.56198	4.45316
Q9SAJ4	Phosphoglycerate kinase 3, cytosolic OS=Arabidopsis thaliana OX=3702 GN=PGK3 PE=1 SV=1	PGK	8.73014e+07	6.07403e+07	5.54986e+06	7.91636e+07	9.79627e+07	4.10414e+06	6.7649e+07	8.06643e+07	7.56457e+06	8.66535e+07	1.43262e+08	5.39116e+06	6.08398e+07	5.15697e+07	7.09752e+06	3.4776e+07	7.90906e+06		26.3795	25.8562	22.404	26.2383	26.5457	21.9686	26.0116	26.2654	22.8508	26.3688	27.0941	22.3622	25.8585	25.62	22.7589	25.0516	22.9151		3.53327	3.37805	3.09968	3.37118	3.4439	2.45042	3.39685	3.45218	3.18099	3.65028	3.72509
P37702	Myrosinase 1 OS=Arabidopsis thaliana OX=3702 GN=TGG1 PE=1 SV=1	TGG1	1.65555e+08	1.29704e+08	1.02592e+07	2.54722e+08	2.95917e+08	1.96299e+07	2.6814e+08	3.26059e+08	3.34703e+07	1.09501e+08	151353659	1.10499e+07	1.50931e+08	1.43465e+08	2.49871e+07	1.01592e+08	2.76911e+07		27.3027	26.9507	23.2904	27.9243	28.1406	24.2265	27.9984	28.2806	24.9964	26.7064	27.1733	23.3975	27.1693	27.0961	24.5747	26.5982	24.7229		4.45651	4.47255	3.98608	5.0572	5.03879	4.70832	5.3837	5.46731	5.32654	3.9879	3.80436
Q9SF40	60S ribosomal protein L4-1 OS=Arabidopsis thaliana OX=3702 GN=RPL4A PE=1 SV=1	AT3G09630	1.87577e+07	1.91779e+07	1.46018e+07	1.74657e+07	2.07771e+07	1.17901e+07	1.17373e+07	1.38813e+07	1.47781e+07	2.33486e+07	4.02107e+07	1.45164e+07	2.01576e+07	1.75956e+07	1.71998e+07	1.09674e+07	1.86373e+07		24.161	24.1929	23.7996	24.058	24.3085	23.4911	23.4846	23.7266	23.817	24.4768	25.2611	23.7912	24.2648	24.0687	24.0359	23.3867	24.1517		1.31475	1.71484	4.4953	1.19087	1.20666	3.97285	0.869885	0.913388	4.14712	1.75836	1.89208
B9DGT7	Tubulin alpha-2 chain OS=Arabidopsis thaliana OX=3702 GN=TUBA2 PE=2 SV=2	TUA4; TUA2	1.7991e+08	1.19451e+08	980799	2.51957e+08	2.89285e+08	2.02463e+06	2.13639e+08	2.60443e+08	2.70318e+06	1.11712e+08	2.12019e+08	1.04883e+06	1.43835e+08	1.2662e+08	1.73119e+06	8.84418e+07	2.01205e+06		27.4227	26.8318	19.9036	27.9086	28.1079	20.9492	27.6706	27.9564	21.3662	26.7352	27.6596	20.0004	27.0998	26.9159	20.7233	26.3982	20.9402		4.57647	4.35374	0.599261	5.04145	5.00609	1.431	5.05589	5.14314	1.69639	4.01674	4.29063
P11574	V-type proton ATPase subunit B1 OS=Arabidopsis thaliana OX=3702 GN=VHA-B1 PE=2 SV=2	AT1G76030; VAB1	8.03185e+07	5.95704e+07	3.41956e+06	9.01317e+07	1.06801e+08	4.0872e+06	9.01194e+07	1.00377e+08	5.98254e+06	6.96884e+07	1.12191e+08	3.5531e+06	5.92446e+07	5.26804e+07	4.29643e+06	3.42134e+07	4.80305e+06		26.2592	25.8281	21.7054	26.4255	26.6704	21.9627	26.4253	26.5809	22.5123	26.0544	26.7414	21.7606	25.8202	25.6508	22.0347	25.0281	22.1955		3.413	3.34999	2.40104	3.55838	3.56853	2.44446	3.81062	3.76761	2.84249	3.33594	3.37239
Q42029	Oxygen-evolving enhancer protein 2-1, chloroplastic OS=Arabidopsis thaliana OX=3702 GN=PSBP1 PE=1 SV=2	PSBP-1	4.68905e+08	3.91227e+08	3.33325e+07	4.73671e+08	5.29799e+08	3.68751e+07	4.11036e+08	4.24967e+08	4.8669e+07	4.91155e+08	7.25988e+08	3.88733e+07	4.16288e+08	3.67809e+08	4.32728e+07	2.04461e+08	3.21076e+07		28.8047	28.5434	24.9904	28.8193	28.9809	25.1361	28.6147	28.6628	25.5365	28.8716	29.4354	25.2123	28.633	28.4544	25.367	27.6073	24.9364		5.95849	6.06533	5.68609	5.95216	5.87904	5.61792	5.99998	5.84952	5.86666	6.15313	6.06638
P10796	Ribulose bisphosphate carboxylase small chain 1B, chloroplastic OS=Arabidopsis thaliana OX=3702 GN=RBCS-1B PE=1 SV=1	AT5G38430; RBCS1B	3.95986e+09	3.67616e+09	1.8159e+07	3.02088e+09	3.30169e+09	1.60816e+07	1.99143e+09	2.41371e+09	1.53802e+07	2.66326e+09	4.54946e+09	2.54312e+07	2.82226e+09	2.61923e+09	1.79061e+07	1.18692e+09	1.15108e+07		31.8828	31.7756	24.1142	31.4923	31.6206	23.9389	30.8912	31.1686	23.8746	31.3105	32.083	24.6001	31.3942	31.2865	24.094	30.1446	23.4565		9.03657	9.29745	4.80984	8.62517	8.51873	4.42068	8.27644	8.35535	4.20473	8.59208	8.71406
Q9LRS0	(S)-2-hydroxy-acid oxidase GLO2 OS=Arabidopsis thaliana OX=3702 GN=GLO2 PE=1 SV=1	AT3G14415; GOX2	2.65042e+08	1.97055e+08	1.09714e+07	1.94757e+08	2.24202e+08	6.37569e+06	1.23825e+08	1.36834e+08	6.46594e+06	2.5784e+08	4.08059e+08	1.16825e+07	1.63819e+08	1.38549e+08	9.28243e+06	5.07497e+07	6.16062e+06		27.9816	27.554	23.3872	27.5371	27.7402	22.6041	26.8837	27.0278	22.6244	27.9419	28.6042	23.4778	27.2875	27.0458	23.1461	25.5969	22.5546		5.13542	5.07592	4.0829	4.66994	4.6384	3.08592	4.26902	4.2146	2.95459	5.22343	5.23521
Q41932	Oxygen-evolving enhancer protein 3-2, chloroplastic OS=Arabidopsis thaliana OX=3702 GN=PSBQ2 PE=1 SV=2	PSBQ-2	4.10409e+08	3.22635e+08	7.55763e+07	4.63295e+08	5.314e+08	6.02441e+07	4.38047e+08	4.26593e+08	8.12204e+07	4.07371e+08	5.68465e+08	6.66878e+07	4.03169e+08	3.6363e+08	8.51485e+07	1.90979e+08	6.67927e+07		28.6125	28.2653	26.1714	28.7874	28.9852	25.8443	28.7065	28.6683	26.2753	28.6018	29.0825	25.9909	28.5868	28.4379	26.3435	27.5088	25.9932		5.76626	5.78723	6.86709	5.9202	5.88339	6.32609	6.0918	5.85503	6.6055	5.8833	5.7135
Q9LRR9	(S)-2-hydroxy-acid oxidase GLO1 OS=Arabidopsis thaliana OX=3702 GN=GLO1 PE=1 SV=1	AT3G14420; GOX1	1.03564e+08	8.01999e+07	2.94597e+07	8.32711e+07	9.73462e+07	1.92574e+07	4.51434e+07	5.63406e+07	1.71816e+07	1.04228e+08	1.53969e+08	44851522	6.89596e+07	5.8622e+07	2.6747e+07	2.15044e+07	1.78401e+07		26.626	26.2571	24.8122	26.3113	26.5366	24.1989	25.428	25.7477	24.0344	26.6352	27.1981	25.4187	26.0392	25.8049	24.6729	24.3581	24.0886		3.77972	3.779	5.5079	3.44416	3.43479	4.68068	2.8133	2.93442	4.36453	3.9167	3.82907
Q9LHA8	Probable mediator of RNA polymerase II transcription subunit 37c OS=Arabidopsis thaliana OX=3702 GN=MED37C PE=1 SV=1	HSP70	5.89613e+06	4.68512e+06	862573	2.59535e+06	2.87107e+06	473080	2.35769e+06	2.75533e+06	528807	6.74364e+06	1.03022e+07	931081	1.94332e+06	1.85193e+06	152032	1.20888e+06	277036		22.4913	22.1597	19.7183	21.3075	21.4532	18.8517	21.1689	21.3938	19.0124	22.6851	23.2965	19.8285	20.8901	20.8206	17.214	20.2052	18.0797		-0.354894	-0.318445	0.41395	-1.55966	-1.64867	-0.666501	-1.44577	-1.41946	-0.657455	-0.0333736	-0.0725356
Q9S7H1	Photosystem I reaction center subunit II-1, chloroplastic OS=Arabidopsis thaliana OX=3702 GN=psaD1 PE=1 SV=1	PSAD-1	4.42277e+08	4.18216e+08	7.75344e+07	4.79878e+08	4.99099e+08	7.47684e+07	3.71773e+08	4.50293e+08	95554452	4.96624e+08	6.74656e+08	8.84457e+07	3.7461e+08	3.32387e+08	7.90388e+07	1.54406e+08	7.77282e+07		28.7204	28.6397	26.2083	28.8381	28.8948	26.1559	28.4698	28.7463	26.5098	28.8876	29.3296	26.3983	28.4808	28.3083	26.2361	27.2022	26.2119		5.87414	6.16157	6.904	5.97094	5.79292	6.6377	5.85513	5.93304	6.83998	6.16911	5.96059
Q01908	ATP synthase gamma chain 1, chloroplastic OS=Arabidopsis thaliana OX=3702 GN=ATPC1 PE=1 SV=1	ATPC1	3.41456e+08	2.70891e+08	2.01111e+07	2.70254e+08	3.38938e+08	1.46567e+07	2.27085e+08	2.28458e+08	1.38554e+07	3.11498e+08	5.07139e+08	2.03363e+07	2.37319e+08	2.16638e+08	1.68845e+07	9.51514e+07	1.26991e+07		28.3471	28.0131	24.2615	28.0097	28.3364	23.8051	27.7587	27.7674	23.7239	28.2146	28.9178	24.2776	27.8223	27.6907	24.0092	26.5037	23.5982		5.5009	5.53504	4.95715	5.14258	5.23462	4.28683	5.14394	4.9541	4.05411	5.49618	5.54881
B9DHQ0	Tubulin alpha-5 chain OS=Arabidopsis thaliana OX=3702 GN=TUBA5 PE=1 SV=2	TUA5; TUA3	2.66021e+07	1.69315e+07	2.3461e+07	3.80887e+07	4.12221e+07	2.23833e+07	3.49301e+07	3.69219e+07	3.17884e+07	1.77781e+07	3.12457e+07	1.60511e+07	1.80951e+07	1.56995e+07	2.52972e+07	1.10641e+07	3.12262e+07		24.665	24.0132	24.4838	25.1829	25.2969	24.4159	25.058	25.138	24.922	24.0836	24.8972	23.9362	24.1091	23.9042	24.5925	23.3994	24.8963		1.8188	1.53511	5.17943	2.31571	2.19508	4.89769	2.44325	2.32472	5.25216	1.36513	1.52816
P22954	Probable mediator of RNA polymerase II transcription subunit 37c OS=Arabidopsis thaliana OX=3702 GN=MED37D PE=1 SV=2	AT5G02490; Hsp70-2	276954	200992		234336	218316		290824	528865		1.37001e+06	1.81596e+06	618175	698399	367068	519869	201029	596975		18.0793	17.6168		17.8382	17.7361		18.1498	19.0125		20.3858	20.7923	19.2377	19.4137	18.4857	18.9878	17.617	19.1873		-4.76694	-4.86132		-5.02893	-5.36577		-4.46493	-3.80071		-2.33271	-2.57669
P48491	Triosephosphate isomerase, cytosolic OS=Arabidopsis thaliana OX=3702 GN=CTIMC PE=1 SV=2	TPI	1.33253e+08	1.00888e+08	1.52256e+07	120743329	1.52561e+08	1.71805e+07	1.09331e+08	1.27278e+08	2.07084e+07	1.08912e+08	2.24527e+08	1.80429e+07	9.9799e+07	8.59193e+07	2.19448e+07	5.44689e+07	2.18747e+07		26.9896	26.5882	23.86	26.8474	27.1848	24.0343	26.7041	26.9234	24.3037	26.6986	27.7423	24.1049	26.5725	26.3565	24.3874	25.6989	24.3828		4.14336	4.11008	4.55566	3.98021	4.08298	4.51604	4.08941	4.11016	4.63388	3.98012	4.37332
Q9LU86	Peroxiredoxin Q, chloroplastic OS=Arabidopsis thaliana OX=3702 GN=PRXQ PE=1 SV=1	ATPRX Q; PRXQ	1.79606e+08	1.40493e+08	1.07186e+07	1.65111e+08	1.98891e+08	9.61532e+06	1.27788e+08	1.61731e+08	1.11209e+07	1.49069e+08	2.34925e+08	9.82137e+06	1.16726e+08	1.03112e+08	1.01533e+07	4.6286e+07	8.63969e+06		27.4203	27.0659	23.3536	27.2989	27.5674	23.1969	26.9292	27.269	23.4068	27.1514	27.8076	23.2275	26.7986	26.6196	23.2754	25.4641	23.0425		4.57403	4.58783	4.04927	4.43171	4.46557	3.67868	4.31446	4.45577	3.73694	4.43293	4.43864
P49691	60S ribosomal protein L4-2 OS=Arabidopsis thaliana OX=3702 GN=RPL4D PE=1 SV=2	AT5G02870	1.10202e+08	9.496e+07	2.5537e+06	9.3304e+07	1.21162e+08	2.58335e+06	6.34509e+07	8.12617e+07	2.10362e+06	1.30569e+08	1.95195e+08	2595232	9.62597e+07	8.54073e+07	2.75319e+06	5.01699e+07	3.60638e+06		26.7156	26.5008	21.2842	26.4754	26.8524	21.3008	25.9191	26.2761	21.0044	26.9602	27.5403	21.3074	26.5204	26.3479	21.3927	25.5803	21.7821		3.86934	4.02272	1.97982	3.60828	3.75053	1.78259	3.30442	3.46282	1.3346	4.24176	4.17135
Q8W493	Ferredoxin--NADP reductase, leaf isozyme 2, chloroplastic OS=Arabidopsis thaliana OX=3702 GN=LFNR2 PE=1 SV=1	FNR2	2.02273e+08	1.6085e+08	3.82707e+07	1.53251e+08	1.88526e+08	2.09047e+07	1.01741e+08	1.21281e+08	21740620	1.75362e+08	3.21182e+08	2.82633e+07	1.43132e+08	1.27321e+08	2.57447e+07	4.46294e+07	2.16815e+07		27.5917	27.2611	25.1897	27.1913	27.4902	24.3173	26.6003	26.8538	24.3739	27.3858	28.2588	24.7524	27.0928	26.9239	24.6178	25.4115	24.37		4.7455	4.78304	5.8854	4.32417	4.38836	4.7991	3.98562	4.04053	4.70405	4.66729	4.88983
Q9C7N4	GDSL esterase/lipase At1g29670 OS=Arabidopsis thaliana OX=3702 GN=At1g29670 PE=2 SV=1	AT1G29670	6.25319e+07	5.07969e+07	3.95064e+06	9.06865e+07	1.01647e+08	3.97244e+06	9.1343e+07	1.06463e+08	5.57472e+06	5.82148e+07	9.72867e+07	4.13696e+06	6.77035e+07	5.51639e+07	6.00924e+06	3.13058e+07	6.37899e+06		25.8981	25.5982	21.9137	26.4344	26.599	21.9216	26.4448	26.6658	22.4105	25.7949	26.5357	21.9801	26.0127	25.7172	22.5188	24.8999	22.6049		3.05186	3.12014	2.60932	3.56723	3.49717	2.40337	3.83008	3.85252	2.74063	3.07641	3.16675
Q9ZUC1	NADPH-dependent alkenal/one oxidoreductase, chloroplastic OS=Arabidopsis thaliana OX=3702 GN=AOR PE=1 SV=2	AT1G23740; AOR	9.01737e+07	7.25564e+07	7.92257e+06	7.53941e+07	9.25145e+07	5.6422e+06	5.10111e+07	5.50562e+07	5.22517e+06	8.1272e+07	1.23053e+08	7.33026e+06	6.31305e+07	5.40812e+07	7.31945e+06	2.3664e+07	5136770		26.4262	26.1126	22.9175	26.1679	26.4632	22.4278	25.6043	25.7144	22.317	26.2763	26.8747	22.8054	25.9118	25.6886	22.8033	24.4962	22.2924		3.57997	3.6345	3.6132	3.30079	3.36135	2.9096	2.98959	2.90115	2.64721	3.55779	3.50571
Q96318	12S seed storage protein CRC OS=Arabidopsis thaliana OX=3702 GN=CRC PE=1 SV=1	CRU3	104208	479215	3688284	591982	631976	1.63706e+06	83078.9	311300	1.7937e+06	5.07787e+06	7.60135e+06	1.42071e+06	350582	40962.5		94138.6			16.6691	18.8703	21.8145	19.1752	19.2695	20.6427	16.3422	18.2479	20.7745	22.2758	22.8578	20.4382	18.4194	15.322		16.5225			-6.17713	-3.60779	2.51018	-3.69196	-3.83232	1.12445	-6.27252	-4.56531	1.10467	-0.44268	-0.511166
P0DH99	Elongation factor 1-alpha 1 OS=Arabidopsis thaliana OX=3702 GN=A1 PE=1 SV=1	AT1G07940; AT5G60390; AT1G07920; AT1G07930	6.67236e+08	5.01531e+08	68972665	6.45455e+08	7.66805e+08	9.75919e+07	5.24746e+08	6.1767e+08	9.99743e+07	6.41757e+08	9.79851e+08	9.21945e+07	4.6816e+08	4.11253e+08	1.20921e+08	2.48034e+08	1.14572e+08		29.3136	28.9018	26.0395	29.2657	29.5143	26.5403	28.967	29.2023	26.5751	29.2575	29.868	26.4582	28.8024	28.6155	26.8495	27.886	26.7717		6.46739	6.42367	6.73518	6.39859	6.41246	7.02203	6.35233	6.38901	6.90522	6.53898	6.499
Q39043	Mediator of RNA polymerase II transcription subunit 37f OS=Arabidopsis thaliana OX=3702 GN=MED37F PE=1 SV=2	BIP2	5.49492e+07	4.21425e+07	5.42574e+06	54886894	6.11711e+07	3.91723e+06	4.64426e+07	5.208e+07	4.65465e+06	5.62933e+07	7.57198e+07	4.09642e+06	3.63187e+07	3.62831e+07	4.94849e+06	2.50106e+07	4.96366e+06		25.7116	25.3288	22.3714	25.71	25.8663	21.9014	25.4689	25.6342	22.1502	25.7465	26.1742	21.9659	25.1142	25.1128	22.2386	24.576	22.243		2.86536	2.85067	3.06705	2.8428	2.76452	2.38317	2.85423	2.82097	2.4804	3.02799	2.80518
Q9SZN1	V-type proton ATPase subunit B2 OS=Arabidopsis thaliana OX=3702 GN=VHA-B2 PE=1 SV=1	AT4G38510; VAB2	4.26229e+06	3.4616e+06	883236	4387169	5.98055e+06	968872	5082357	4.73359e+06	1.33386e+06	4.15691e+06	7.1818e+06	839665	3.31808e+06	2.97418e+06	1.28438e+06	1.97862e+06	1.45527e+06		22.0232	21.723	19.7524	22.0649	22.5118	19.8859	22.2771	22.1745	20.3472	21.9871	22.7759	19.6795	21.6619	21.5041	20.2926	20.9161	20.4729		-0.823032	-0.755091	0.448103	-0.802295	-0.589983	0.36772	-0.337648	-0.638747	0.677339	-0.73139	-0.593077
Q9M5K3	Dihydrolipoyl dehydrogenase 1, mitochondrial OS=Arabidopsis thaliana OX=3702 GN=LPD1 PE=1 SV=2	mtLPD1	8.48846e+07	7.16519e+07	7.43287e+06	6.5132e+07	8.05065e+07	5.24683e+06	5.3715e+07	6.06999e+07	5.78888e+06	8.18987e+07	1.29773e+08	6.61302e+06	6.33071e+07	5.74148e+07	6.79822e+06	2.59543e+07	5.76824e+06		26.339	26.0945	22.8255	25.9569	26.2626	22.323	25.6788	25.8552	22.4649	26.2873	26.9514	22.6569	25.9159	25.7749	22.6967	24.6295	22.4597		3.49277	3.6164	3.52115	3.08971	3.16077	2.80479	3.06411	3.04194	2.79502	3.56887	3.58242
Q9LKR3	Mediator of RNA polymerase II transcription subunit 37a OS=Arabidopsis thaliana OX=3702 GN=MED37A PE=1 SV=1	BIP1	720787	560053	92055	819769	974888	107753	551810	677957	95457.8	1.0118e+06	1.1588e+06	27305.4	672385	700351	112790	482296	273952		19.4592	19.0952	16.4902	19.6449	19.8949	16.7174	19.0738	19.3708	16.5426	19.9485	20.1442	14.7369	19.3589	19.4177	16.7833	18.8796	18.0636		-3.38702	-3.3829	-2.81413	-3.2223	-3.20695	-2.80085	-3.5409	-3.44242	-3.12726	-2.76998	-3.22479
O04314	PYK10-binding protein 1 OS=Arabidopsis thaliana OX=3702 GN=PBP1 PE=1 SV=1	PBP1	2.98208e+08	254854149	1.85201e+07	1.8138e+08	2.15967e+08	9.42178e+06	1.51695e+08	1.7889e+08	1.06543e+07	2.56179e+08	3.8736e+08	1.93759e+07	1.22878e+08	1.08529e+08	11859475	8.3588e+07	1.31925e+07		28.1517	27.9251	24.1426	27.4344	27.6862	23.1676	27.1766	27.4145	23.3449	27.9326	28.5291	24.2078	26.8726	26.6935	23.4995	26.3168	23.6532		5.30551	5.447	4.83825	4.56728	4.58441	3.64934	4.56189	4.60125	3.6751	5.21411	5.16011
P29517	Tubulin beta-9 chain OS=Arabidopsis thaliana OX=3702 GN=TUBB9 PE=1 SV=1	TUB9	1.12871e+07	7.31115e+06	728408	1.36015e+07	1.41393e+07	1.19551e+06	1.19536e+07	1.43725e+07	1.26619e+06	6.88718e+06	1.32748e+07	695343	9.18329e+06	8.32233e+06	908294	8.19568e+06	984680		23.4282	22.8017	19.4744	23.6973	23.7532	20.1892	23.5109	23.7768	20.2721	22.7155	23.6622	19.4074	23.1306	22.9886	19.7928	22.9664	19.9093		0.581935	0.323567	0.170051	0.830109	0.651379	0.670973	0.896222	0.963561	0.602223	-0.00298948	0.2932
P25697	Phosphoribulokinase, chloroplastic OS=Arabidopsis thaliana OX=3702 GN=At1g32060 PE=1 SV=1	PRK	2.98565e+08	2.30298e+08	5.45588e+06	2.34956e+08	2.65118e+08	5.56768e+06	1.77193e+08	1.84564e+08	6.00465e+06	2.86903e+08	4.26869e+08	5.39728e+06	2.26367e+08	2.08079e+08	6.53193e+06	9.07894e+07	4.48482e+06		28.1535	27.7789	22.3794	27.8078	27.9821	22.4086	27.4007	27.4595	22.5176	28.096	28.6692	22.3638	27.7541	27.6326	22.6391	26.436	22.0966		5.30724	5.30083	3.07504	4.94066	4.88023	2.89042	4.78603	4.64629	2.84781	5.37752	5.30023
Q56YW9	Tubulin beta-2 chain OS=Arabidopsis thaliana OX=3702 GN=TUBB2 PE=2 SV=2	TUB3; TUB2	8.99348e+07	5.91546e+07	3455143	1.19437e+08	1.42866e+08	7078886	1.28483e+08	1.37271e+08	1.00786e+07	7.53076e+07	1.22162e+08	4.50849e+06	7.12492e+07	6.34809e+07	7.8668e+06	5.22589e+07	8.03975e+06		26.4224	25.818	21.7203	26.8317	27.0901	22.7551	26.937	27.0325	23.2648	26.1663	26.8642	22.1042	26.0864	25.9198	22.9073	25.6392	22.9387		3.57615	3.33989	2.41598	3.96452	3.98826	3.23686	4.32229	4.2192	3.59496	3.44782	3.49522
Q9SKP6	Triosephosphate isomerase, chloroplastic OS=Arabidopsis thaliana OX=3702 GN=TIM PE=1 SV=1	TIM	1.2149e+08	8.7443e+07	1.21639e+07	102465956	1.21328e+08	1.13952e+07	8.60313e+07	8.66621e+07	1.21371e+07	1.00194e+08	1.80009e+08	1.20757e+07	7.84244e+07	1.07483e+08	1.22809e+07	4.15319e+07	1.10653e+07		26.8563	26.3818	23.5361	26.6106	26.8543	23.4419	26.3584	26.3689	23.5329	26.5782	27.4235	23.5256	26.2248	26.6795	23.5499	25.3077	23.3995		4.01003	3.90374	4.23176	3.74342	3.75251	3.9237	3.74364	3.55565	3.86308	3.85975	4.0545
Q42547	Catalase-3 OS=Arabidopsis thaliana OX=3702 GN=CAT3 PE=1 SV=3	CAT3	1.1811e+08	8.74323e+07	8.21341e+06	2.18607e+08	2.54442e+08	1.32618e+07	2.9956e+08	3.42315e+08	2.53456e+07	1.10729e+08	1.4465e+08	8.36199e+06	1.22317e+08	1.09926e+08	1.36307e+07	1.26359e+08	2.38342e+07		26.8156	26.3817	22.9695	27.7038	27.9228	23.6608	28.1583	28.3507	24.5952	26.7225	27.108	22.9954	26.8661	26.712	23.7004	26.913	24.5065		3.96932	3.90356	3.66521	4.83661	4.82093	4.14254	5.54356	5.5375	4.92539	4.00398	3.739
Q9SDM9	Nitrile-specifier protein 1 OS=Arabidopsis thaliana OX=3702 GN=NSP1 PE=1 SV=2	NSP1	1.62442e+08	1.35484e+08	8.73994e+06	1.26142e+08	1.34566e+08	5.98688e+06	1.15817e+08	1.29281e+08	7.48538e+06	1.36939e+08	1.9416e+08	8.62278e+06	7.77803e+07	6.51427e+07	7.55138e+06	5.80544e+07	8.19718e+06		27.2754	27.0135	23.0592	26.9105	27.0037	22.5134	26.7873	26.9459	22.8356	27.029	27.5327	23.0397	26.2129	25.9571	22.8483	25.7909	22.9667		4.42912	4.53544	3.75486	4.04332	3.90191	2.99515	4.17256	4.13268	3.16581	4.31049	4.16368
O04310	Jacalin-related lectin 34 OS=Arabidopsis thaliana OX=3702 GN=JAL34 PE=1 SV=1	AT3G16460; JAL34	1.37339e+08	1.11956e+08	1.26759e+07	6.34409e+07	7.06038e+07	6.42045e+06	4.53018e+07	5.31428e+07	6.93685e+06	1.29474e+08	1.93856e+08	19866648	4.53027e+07	3.90033e+07	8.83695e+06	2.21861e+07	8.61496e+06		27.0332	26.7384	23.5956	25.9189	26.0732	22.6142	25.4331	25.6634	22.7258	26.9481	27.5304	24.2438	25.4331	25.2171	23.0751	24.4032	23.0384		4.18693	4.26025	4.29125	3.05176	2.97141	3.09602	2.81835	2.85012	3.05601	4.22962	4.16142
Q9SZJ5	Serine hydroxymethyltransferase 1, mitochondrial OS=Arabidopsis thaliana OX=3702 GN=SHM1 PE=1 SV=1	SHM1	3.5044e+08	2.86021e+08	8.39301e+06	2.58255e+08	2.94488e+08	6.50153e+06	1.45653e+08	1.55458e+08	5.74149e+06	3.54431e+08	5.0021e+08	8.47704e+06	2.34692e+08	2.09574e+08	8335431	6.6016e+07	5.12908e+06		28.3846	28.0915	23.0008	27.9442	28.1336	22.6323	27.118	27.2119	22.453	28.4009	28.898	23.0151	27.8062	27.6429	22.9908	25.9763	22.2903		5.53836	5.61345	3.69642	5.07707	5.0318	3.11412	4.50325	4.3987	2.78316	5.68246	5.52897
Q9SRZ6	Cytosolic isocitrate dehydrogenase [NADP] OS=Arabidopsis thaliana OX=3702 GN=CICDH PE=1 SV=1	cICDH	1.51541e+08	1.13059e+08	1.16945e+07	1.31093e+08	1.59524e+08	7.4945e+06	9.93472e+07	1.21339e+08	8.43513e+06	1.30557e+08	2.4307e+08	1.13456e+07	9.88796e+07	8.74661e+07	9.77345e+06	4.69664e+07	1.07482e+07		27.1751	26.7525	23.4793	26.966	27.2492	22.8374	26.566	26.8545	23.008	26.9601	27.8568	23.4356	26.5592	26.3822	23.2204	25.4851	23.3576		4.3289	4.2744	4.17499	4.09886	4.14737	3.31917	3.95126	4.04121	3.33814	4.24164	4.48781
Q9LVT8	RGG repeats nuclear RNA binding protein C OS=Arabidopsis thaliana OX=3702 GN=RGGC PE=1 SV=1	AT5G47210	6.55512e+07	5.21138e+07	4.36434e+06	7.41059e+07	8.87288e+07	6.83473e+06	6.05629e+07	7.20096e+07	7.79794e+06	7.35542e+07	9.60147e+07	5.87166e+06	5.74934e+07	5.19854e+07	7.8861e+06	2.60307e+07	7.09776e+06		25.9661	25.6352	22.0573	26.1431	26.4029	22.7045	25.8519	26.1017	22.8947	26.1323	26.5168	22.4853	25.7769	25.6316	22.9109	24.6337	22.7589		3.11989	3.15706	2.75299	3.27593	3.30107	3.18623	3.23722	3.28844	3.22482	3.41383	3.14776
P38418	Lipoxygenase 2, chloroplastic OS=Arabidopsis thaliana OX=3702 GN=LOX2 PE=1 SV=1	LOX2	2.54058e+07	1.80727e+07	388724	6.8846e+07	7.75908e+07	1.85558e+06	7.60588e+07	8.54651e+07	3.30789e+06	3.01868e+07	5.1285e+07	1.45258e+06	5.39106e+07	5.34274e+07	3.70075e+06	2.79397e+07	3.18876e+06		24.5987	24.1073	18.5684	26.0369	26.2094	20.8234	26.1806	26.3488	21.6575	24.8474	25.612	20.4702	25.6841	25.6711	21.8194	24.7358	21.6046		1.75242	1.62921	-0.735949	3.16972	3.10755	1.30522	3.5659	3.53558	1.98764	2.12894	2.24304
Q9S831	Photosystem I reaction center subunit IV A, chloroplastic OS=Arabidopsis thaliana OX=3702 GN=PSAE1 PE=1 SV=1	PSAE-1	2.42896e+08	1.96665e+08	1.09731e+08	2.49335e+08	2.98463e+08	1.00625e+08	2.04761e+08	2.39558e+08	1.1082e+08	2.4399e+08	3.46017e+08	1.13118e+08	1.93976e+08	1.61499e+08	1.40003e+08	7.99356e+07	1.3225e+08		27.8558	27.5512	26.7094	27.8935	28.153	26.5844	27.6094	27.8358	26.7236	27.8622	28.3663	26.7533	27.5313	27.267	27.0609	26.2523	26.9787		5.00953	5.07307	7.40506	5.02636	5.05115	7.06619	4.99465	5.02255	7.05381	5.14377	4.99728
P55737	Heat shock protein 90-2 OS=Arabidopsis thaliana OX=3702 GN=HSP90-2 PE=1 SV=1	HSP81-2	5.59037e+06	4.405e+06	1.0177e+07	5246503	6048458	1.25031e+07	4.51589e+06	4888519	1.30632e+07	4805552	6.47497e+06	1.03657e+07	3648189	3.37338e+06	1.23534e+07	1.99514e+06	1.28224e+07		22.4145	22.0707	23.2788	22.3229	22.5281	23.5758	22.1066	22.221	23.639	22.1963	22.6264	23.3053	21.7987	21.6858	23.5584	20.9281	23.6122		-0.431719	-0.407388	3.97447	-0.544229	-0.573694	4.05756	-0.508137	-0.592286	3.96916	-0.5222	-0.742549
Q93VC7	30S ribosomal protein S1, chloroplastic OS=Arabidopsis thaliana OX=3702 GN=RPS1 PE=1 SV=1	RPS1	1.10004e+08	8.47416e+07	2.97631e+06	8.84266e+07	1.1437e+08	4.97875e+06	6.66206e+07	7.2999e+07	4.39997e+06	1.05257e+08	1.75291e+08	5.86189e+06	6.86966e+07	6.27831e+07	5.45881e+06	2.80459e+07	3.4211e+06		26.713	26.3366	21.5051	26.398	26.7691	22.2474	25.9895	26.1214	22.0691	26.6493	27.3852	22.4829	26.0337	25.9039	22.3802	24.7413	21.706		3.86675	3.85847	2.20076	3.53082	3.6673	2.72912	3.37475	3.30812	2.39922	3.93087	4.01618
P51818	Heat shock protein 90-3 OS=Arabidopsis thaliana OX=3702 GN=HSP90-3 PE=1 SV=2	HSP81-3	1.73739e+08	1.39244e+08	1.20083e+06	1.77611e+08	2.18151e+08	1.68734e+06	1.59124e+08	1.63864e+08	2.81263e+06	1.71878e+08	2.56602e+08	909265	1.18893e+08	1.05879e+08	944853	7.05426e+07	2457978		27.3723	27.053	20.1956	27.4041	27.7007	20.6863	27.2456	27.2879	21.4235	27.3568	27.935	19.7943	26.8251	26.6578	19.8497	26.072	21.229		4.52611	4.57494	0.891267	4.53699	4.59892	1.1681	4.63086	4.47467	1.75365	4.63834	4.56597
Q9ZUU4	RNA-binding protein CP29B, chloroplastic OS=Arabidopsis thaliana OX=3702 GN=CP29B PE=1 SV=1	AT2G37220	9.68928e+07	77352056	2.89663e+07	8.39076e+07	9.7341e+07	2.89991e+07	5.92731e+07	6.33802e+07	2.58065e+07	1.06958e+08	1.49609e+08	2.81738e+07	7.95016e+07	6.91863e+07	3.72398e+07	2.51709e+07	2.74624e+07		26.5299	26.2049	24.7879	26.3223	26.5365	24.7895	25.8209	25.9175	24.6212	26.6725	27.1566	24.7479	26.2445	26.044	25.1503	24.5853	24.711		3.68366	3.72684	5.48353	3.45514	3.43471	5.27128	3.20616	3.10428	4.95139	3.95399	3.78763
P24636	Tubulin beta-4 chain OS=Arabidopsis thaliana OX=3702 GN=TUBB4 PE=2 SV=2	TUB4	11445321	8.26536e+06	3.24129e+06	1.21154e+07	14337856	3.13066e+06	1.16765e+07	1.5969e+07	5.11531e+06	6.57278e+06	1.16173e+07	2.70064e+06	8474366	7571407	3.44599e+06	6.8986e+06	4.18786e+06		23.4483	22.9786	21.6281	23.5303	23.7733	21.578	23.4771	23.9288	22.2864	22.6481	23.4698	21.3649	23.0147	22.8521	21.7165	22.7179	21.9978		0.602024	0.500547	2.3238	0.663186	0.671496	2.05981	0.862389	1.11552	2.61655	-0.0703992	0.100783
P21218	Protochlorophyllide reductase B, chloroplastic OS=Arabidopsis thaliana OX=3702 GN=PORB PE=1 SV=3	PORB	9.91183e+07	8.00236e+07	9.59598e+06	1.36927e+08	1.53875e+08	1.48602e+07	1.18225e+08	1.26115e+08	1.62157e+07	9.35142e+07	1.4788e+08	1.02045e+07	9.39045e+07	8.20669e+07	1.70335e+07	5.01244e+07	1.82569e+07		26.5626	26.2539	23.194	27.0288	27.1972	23.825	26.817	26.9102	23.9509	26.4787	27.1399	23.2827	26.4847	26.2903	24.0219	25.579	24.1219		3.71642	3.77582	3.88966	4.16168	4.09536	4.30673	4.20224	4.09691	4.28105	3.76021	3.77086
Q9SIF2	Heat shock protein 90-5, chloroplastic OS=Arabidopsis thaliana OX=3702 GN=HSP90-5 PE=1 SV=1	CR88	7.1729e+07	5.81206e+07	5.35684e+06	5.48332e+07	7.1419e+07	4.09438e+06	3.70051e+07	4.17107e+07	3.57948e+06	7.25874e+07	1.14179e+08	4.85052e+06	4.1793e+07	3.59012e+07	3.92366e+06	1.6027e+07	3.65417e+06		26.0961	25.7925	22.353	25.7085	26.0898	21.9652	25.1412	25.3139	21.7713	26.1132	26.7667	22.2097	25.3168	25.0975	21.9038	23.934	21.8011		3.24982	3.31445	3.04861	2.84139	2.98797	2.44699	2.52651	2.50066	2.10148	3.39475	3.39773
O82660	Photosystem II stability/assembly factor HCF136, chloroplastic OS=Arabidopsis thaliana OX=3702 GN=HCF136 PE=1 SV=1	HCF136	6.85719e+07	5.47551e+07	6.84132e+06	6.27537e+07	7.30248e+07	5.46199e+06	4.99739e+07	5.91591e+07	6.75626e+06	7.02364e+07	9.94626e+07	7.26874e+06	5.20751e+07	4.68576e+07	7853335	2.63706e+07	5.50303e+06		26.0311	25.7065	22.7058	25.9032	26.1219	22.381	25.5747	25.8181	22.6878	26.0657	26.5677	22.7933	25.6341	25.4818	22.9049	24.6524	22.3918		3.18488	3.22839	3.40151	3.03604	3.02005	2.86277	2.95996	3.00484	3.01796	3.34724	3.19866
Q9S726	Probable ribose-5-phosphate isomerase 3, chloroplastic OS=Arabidopsis thaliana OX=3702 GN=RPI3 PE=1 SV=1	AT3G04790; EMB3119	1.33134e+08	107538802	6.92062e+06	1.00957e+08	1.28968e+08	6.67117e+06	8.64849e+07	8.82796e+07	6.81578e+06	1.21203e+08	2.08875e+08	8.91055e+06	9.24905e+07	8.44011e+07	9.13909e+06	3.13821e+07	6.05529e+06		26.9883	26.6803	22.7225	26.5892	26.9424	22.6695	26.3659	26.3956	22.7004	26.8529	27.6381	23.0871	26.4628	26.3308	23.1236	24.9034	22.5298		4.14207	4.20218	3.41813	3.72201	3.84061	3.15128	3.75123	3.58233	3.03061	4.13438	4.26907
O80934	Uncharacterized protein At2g37660, chloroplastic OS=Arabidopsis thaliana OX=3702 GN=At2g37660 PE=1 SV=2	AT2G37660	9.51155e+07	7.47041e+07	2.229e+07	9.02801e+07	1.15604e+08	1.64497e+07	7.38725e+07	8.21731e+07	19817197	8.74765e+07	1.33534e+08	2.00547e+07	7.7186e+07	7.13924e+07	19821919	3.70948e+07	1.97048e+07		26.5032	26.1547	24.4099	26.4279	26.7846	23.9716	26.1385	26.2922	24.2402	26.3824	26.9926	24.2574	26.2018	26.0893	24.2406	25.1447	24.232		3.65695	3.67658	5.10556	3.56075	3.68279	4.45333	3.52382	3.47891	4.57041	3.66392	3.62364
O65282	20 kDa chaperonin, chloroplastic OS=Arabidopsis thaliana OX=3702 GN=CPN20 PE=1 SV=2	CPN20	3.05867e+08	2.48645e+08	1.98979e+07	2.78438e+08	3.19394e+08	1.93561e+07	2.0196e+08	2.02389e+08	1.58876e+07	2.8421e+08	4.33916e+08	1.945e+07	2.42561e+08	2.17995e+08	1.79227e+07	9.61343e+07	1.21559e+07		28.1883	27.8895	24.2461	28.0528	28.2508	24.2063	27.5895	27.5926	23.9214	28.0824	28.6928	24.2133	27.8538	27.6997	24.0953	26.5185	23.5352		5.3421	5.41142	4.94178	5.18563	5.14893	4.68806	4.97478	4.7793	4.25156	5.36391	5.32385
P25819	Catalase-2 OS=Arabidopsis thaliana OX=3702 GN=CAT2 PE=1 SV=3	CAT2	9.41888e+07	7.03603e+07	14231867	6.33637e+07	7.54736e+07	8.47049e+06	3.20087e+07	3.59021e+07	7.14799e+06	8.27035e+07	1.52658e+08	1.17876e+07	5.21065e+07	4.73333e+07	9.77161e+06	1.61641e+07	5.55085e+06		26.4891	26.0683	23.7626	25.9172	26.1695	23.014	24.932	25.0976	22.7691	26.3014	27.1857	23.4908	25.635	25.4964	23.2202	23.9463	22.4043		3.64282	3.59016	4.45828	3.05	3.06764	3.49579	2.31725	2.28432	3.09927	3.58297	3.81674
O23654	V-type proton ATPase catalytic subunit A OS=Arabidopsis thaliana OX=3702 GN=VHA-A PE=1 SV=1	VHA-A	9.13498e+07	6.71331e+07	2.82077e+06	1.02641e+08	1.15166e+08	3.51825e+06	1.06387e+08	1.10034e+08	3.67164e+06	8.25698e+07	1.31312e+08	2.34645e+06	6.99455e+07	6.15188e+07	3.92075e+06	4.58215e+07	3.83824e+06		26.4449	26.0005	21.4277	26.613	26.7791	21.7464	26.6647	26.7134	21.808	26.2991	26.9684	21.1621	26.0597	25.8745	21.9027	25.4495	21.872		3.59867	3.52242	2.12332	3.74588	3.67731	2.2282	4.05003	3.90013	2.13816	3.58064	3.59943
Q96291	2-Cys peroxiredoxin BAS1, chloroplastic OS=Arabidopsis thaliana OX=3702 GN=BAS1 PE=1 SV=2	AT3G11630	2.36974e+08	1.57227e+08	2.28109e+07	2.30146e+08	2.77095e+08	2.47822e+07	1.24221e+08	1.79498e+08	2.52741e+07	2.21052e+08	3.80558e+08	3.08923e+07	1.39127e+08	1.11489e+08	3.06927e+07	4.32533e+07	2.50395e+07		27.8202	27.2283	24.4432	27.778	28.0458	24.5628	26.8883	27.4194	24.5912	27.7198	28.5035	24.8807	27.0518	26.7323	24.8714	25.3663	24.5777		4.97392	4.75017	5.13888	4.91082	4.94397	5.04457	4.27362	4.60614	4.92132	5.00134	5.13455
P53492	Actin-7 OS=Arabidopsis thaliana OX=3702 GN=ACT7 PE=1 SV=1	ACT7	1.82617e+08	1.28157e+08	5.01066e+07	1.9201e+08	2.19042e+08	3.70355e+07	2.03553e+08	2.20147e+08	5.46061e+07	1.65155e+08	2.2829e+08	3.67077e+07	1.42181e+08	1.30397e+08	4.78034e+07	1.03229e+08	5.33755e+07		27.4442	26.9333	25.5785	27.5166	27.7066	25.1424	27.6008	27.7139	25.7026	27.2992	27.7663	25.1296	27.0831	26.9583	25.5106	26.6213	25.6697		4.59801	4.45524	6.27416	4.64946	4.60481	5.62418	4.98611	4.90064	6.03272	4.58078	4.3973
Q9LFA3	Monodehydroascorbate reductase 1, peroxisomal OS=Arabidopsis thaliana OX=3702 GN=MDAR1 PE=1 SV=1	MDAR1	7.63012e+07	6.43003e+07	2.54269e+06	7.97841e+07	9.2359e+07	5.24382e+06	6.85011e+07	8.17505e+07	4.90856e+06	7.15557e+07	1.04845e+08	4.3164e+06	6.6643e+07	5.83675e+07	6.22476e+06	3.64135e+07	5.51099e+06		26.1852	25.9383	21.2779	26.2496	26.4607	22.3222	26.0296	26.2847	22.2269	26.0926	26.6437	22.0414	25.9899	25.7987	22.5696	25.118	22.3939		3.33897	3.46022	1.97359	3.38244	3.35892	2.80396	3.41491	3.47147	2.55703	3.37409	3.27469
Q9ZP05	Malate dehydrogenase 2, peroxisomal OS=Arabidopsis thaliana OX=3702 GN=PMDH2 PE=1 SV=1	PMDH2	1.37989e+08	1.0754e+08	1.20522e+07	1.00421e+08	125221308	8.49034e+06	5.74762e+07	7.13622e+07	8.66462e+06	1.13078e+08	2.09285e+08	9.19388e+06	9.23393e+07	8.04334e+07	1.1082e+07	3.08144e+07	7.77125e+06		27.04	26.6803	23.5228	26.5815	26.8999	23.0174	25.7765	26.0887	23.0467	26.7527	27.6409	23.1322	26.4604	26.2613	23.4017	24.8771	22.8897		4.19375	4.20219	4.21845	3.71434	3.79807	3.49916	3.16175	3.27541	3.37687	4.03427	4.2719
Q9ZP06	Malate dehydrogenase 1, mitochondrial OS=Arabidopsis thaliana OX=3702 GN=At1g53240 PE=1 SV=1	mMDH1	9.84286e+07	7.36143e+07	1.66114e+07	9.92406e+07	1.16766e+08	1.04255e+07	8.59496e+07	8.79677e+07	1.1006e+07	9.1203e+07	1.65783e+08	1.06698e+07	6.55749e+07	5.46647e+07	1.03354e+07	3.1987e+07	1.20578e+07		26.5526	26.1335	23.9857	26.5644	26.799	23.3136	26.357	26.3905	23.3918	26.4426	27.3047	23.347	25.9666	25.7041	23.3011	24.931	23.5235		3.70634	3.65538	4.68134	3.69727	3.69722	3.79539	3.74227	3.57722	3.72195	3.72411	3.93573
Q9FVT2	Probable elongation factor 1-gamma 2 OS=Arabidopsis thaliana OX=3702 GN=At1g57720 PE=1 SV=1	AT1G57720	6.38414e+07	6.29215e+07	7.23427e+06	8.9575e+07	1.04638e+08	6.95336e+06	6.18027e+07	5.75684e+07	8.02733e+06	8.23596e+07	1.01976e+08	5.08917e+06	5.51608e+07	4.98898e+07	6.40894e+06	2.84913e+07	6.89066e+06		25.928	25.907	22.7864	26.4166	26.6408	22.7293	25.8812	25.7788	22.9365	26.2954	26.6037	22.279	25.7171	25.5722	22.6117	24.764	22.7162		3.08176	3.42895	3.48208	3.54944	3.53901	3.21105	3.26645	2.96552	3.26665	3.57696	3.23467
O23255	Adenosylhomocysteinase 1 OS=Arabidopsis thaliana OX=3702 GN=SAHH1 PE=1 SV=1	MEE58; HOG1	2.36529e+08	1.8424e+08	1.55037e+07	2.44535e+08	2.74302e+08	2.00753e+07	2.3536e+08	2.5458e+08	2.43932e+07	2.00053e+08	3.44127e+08	1.43363e+07	2.0737e+08	1.86568e+08	2.15925e+07	1.1345e+08	2.26645e+07		27.8174	27.457	23.8861	27.8655	28.0312	24.2589	27.8103	27.9235	24.54	27.5758	28.3584	23.7732	27.6276	27.4751	24.364	26.7575	24.4339		4.97121	4.97891	4.58177	4.99831	4.92936	4.74069	5.19558	5.11029	4.87014	4.85734	4.98938
O22126	Fasciclin-like arabinogalactan protein 8 OS=Arabidopsis thaliana OX=3702 GN=FLA8 PE=2 SV=1	FLA8	1.28911e+08	1.0033e+08	1.40873e+07	1.10307e+08	1.34463e+08	1.11464e+07	9.2695e+07	1.08417e+08	1.48633e+07	7.64732e+07	1.31982e+08	1.29145e+07	8.57499e+07	7.75068e+07	1.44731e+07	3.90492e+07	1.75591e+07		26.9418	26.5802	23.7479	26.7169	27.0026	23.4101	26.466	26.692	23.8253	26.1885	26.9758	23.6225	26.3536	26.2078	23.7869	25.2188	24.0657		4.09556	4.10208	4.44356	3.84979	3.90081	3.89185	3.85127	3.87877	4.15542	3.46998	3.60678
O23049	50S ribosomal protein L6, chloroplastic OS=Arabidopsis thaliana OX=3702 GN=RPL6 PE=2 SV=1	emb2394	9.27831e+07	7.03206e+07	2.97277e+06	91439645	1.12204e+08	2.10632e+06	6.60625e+07	7.77582e+07	1.75857e+06	9.21744e+07	1.54758e+08	3.217e+06	6.01787e+07	4.78039e+07	2.74388e+06	1.63025e+07	1.80929e+06		26.4674	26.0674	21.5034	26.4463	26.7416	21.0063	25.9773	26.2125	20.746	26.4579	27.2054	21.6173	25.8427	25.5106	21.3878	23.9586	20.787		3.62113	3.58934	2.19904	3.57916	3.63972	1.48806	3.36261	3.39924	1.07613	3.73939	3.83645
Q03250	Glycine-rich RNA-binding protein 7 OS=Arabidopsis thaliana OX=3702 GN=RBG7 PE=1 SV=1	CCR2; GRP7	1.19149e+08	1.00375e+08	3.23916e+07	1.82714e+08	205903848	3.21164e+07	1.43716e+08	1.64247e+08	4.02786e+07	1.38553e+08	1.81894e+08	23026937	1.41771e+08	1.27837e+08	43351490	7.5743e+07	46186242		26.8282	26.5808	24.9491	27.445	27.6174	24.9368	27.0986	27.2913	25.2635	27.0459	27.4385	24.4568	27.079	26.9297	25.3696	26.1746	25.461		3.98196	4.10272	5.64478	4.57786	4.51557	5.41858	4.48393	4.47804	5.59367	4.3274	4.06953
F4IW47	Transketolase-2, chloroplastic OS=Arabidopsis thaliana OX=3702 GN=TKL-2 PE=1 SV=1	AT2G45290	2.6799e+08	1.97449e+08	577625	2.08428e+08	2.37279e+08	662460	1.47391e+08	1.63851e+08	494172	2.15235e+08	3.26073e+08	609016	1.65464e+08	1.47736e+08	558420	6.6204e+07	787268		27.9976	27.5569	19.1398	27.635	27.822	19.3375	27.1351	27.2878	18.9147	27.6813	28.2806	19.2161	27.3019	27.1384	19.091	25.9804	19.5865		5.15137	5.0788	-0.164563	4.76782	4.72018	-0.180752	4.52036	4.47455	-0.755183	4.96286	4.91163
Q9S714	Photosystem I reaction center subunit IV B, chloroplastic OS=Arabidopsis thaliana OX=3702 GN=PSAE2 PE=2 SV=1	PSAE-2	3.23687e+08	3.01362e+08	2.62023e+06	3.72072e+08	3.82778e+08	5.47966e+06	2.72588e+08	3.29272e+08	4.61937e+06	3.61217e+08	4.17733e+08	3.21168e+06	3.14544e+08	2.81246e+08	5.07317e+06	1.43787e+08	6.26755e+06		28.27	28.1669	21.3213	28.471	28.5119	22.3857	28.0221	28.2947	22.1393	28.4283	28.638	21.6149	28.2287	28.0673	22.2745	27.0994	22.5795		5.4238	5.68882	2.01693	5.60385	5.4101	2.86743	5.40743	5.48145	2.46943	5.70982	5.26902
P47998	Cysteine synthase 1 OS=Arabidopsis thaliana OX=3702 GN=OASA1 PE=1 SV=2	OASA1	7.72119e+07	5.97807e+07	9.18251e+06	8.53197e+07	1.00076e+08	9.23413e+06	7.6098e+07	8.138e+07	1.02764e+07	7.4845e+07	1.2717e+08	8.40339e+06	6.27731e+07	5.38042e+07	9.29237e+06	3.28491e+07	1.22913e+07		26.2023	25.8332	23.1305	26.3464	26.5765	23.1385	26.1814	26.2782	23.2928	26.1574	26.9222	23.0025	25.9036	25.6812	23.1476	24.9694	23.5511		3.35609	3.35508	3.82612	3.47922	3.47469	3.62032	3.56664	3.46492	3.62299	3.43893	3.5532
P31169	Stress-induced protein KIN2 OS=Arabidopsis thaliana OX=3702 GN=KIN2 PE=2 SV=1	KIN2	6.96196e+07	5.59561e+07	1.57076e+07	1.68962e+08	1.89282e+08	1.21997e+07	2.16715e+08	2.49396e+08	2.46132e+07	1.01724e+08	1.34702e+08	9.56725e+06	1.39312e+08	1.22438e+08	1.45418e+07	8.78751e+07	1.33785e+07		26.053	25.7378	23.905	27.3321	27.496	23.5403	27.6912	27.8939	24.5529	26.6001	27.0052	23.1897	27.0537	26.8675	23.7937	26.389	23.6734		3.20676	3.25969	4.60062	4.46497	4.39413	4.02212	5.07651	5.08061	4.88309	3.88161	3.63621
Q9SSS9	ATP synthase subunit delta, chloroplastic OS=Arabidopsis thaliana OX=3702 GN=ATPD PE=1 SV=1	ATPD	2.22003e+08	1.72317e+08	4.99127e+06	1.92403e+08	2.264e+08	9.6733e+06	1.40008e+08	1.49328e+08	1.12001e+07	1.91626e+08	3.23518e+08	1.01206e+07	1.66845e+08	1.50639e+08	1.18049e+07	5.77804e+07	9.29174e+06		27.726	27.3605	22.251	27.5196	27.7543	23.2056	27.0609	27.1539	23.417	27.5137	28.2693	23.2708	27.3139	27.1665	23.4929	25.7841	23.1475		4.87977	4.88239	2.94664	4.6524	4.65247	3.68735	4.44622	4.34066	3.74717	4.79524	4.90028
Q9SF85	Adenosine kinase 1 OS=Arabidopsis thaliana OX=3702 GN=ADK1 PE=1 SV=1	ADK1	1.47565e+07	9.80769e+06	3.31605e+06	1.80629e+07	2.04256e+07	4.8701e+06	12063182	1.65511e+07	4.86461e+06	1.21939e+07	2.34105e+07	3.30505e+06	1.1751e+07	8.55996e+06	4.57697e+06	6.2979e+06	7.51129e+06		23.8149	23.2255	21.661	24.1065	24.2839	22.2155	23.5241	23.9804	22.2139	23.5397	24.4807	21.6562	23.4863	23.0292	22.126	22.5864	22.8406		0.96862	0.747382	2.3567	1.23937	1.18205	2.69729	0.909392	1.16717	2.54405	0.821189	1.11166
P42799	Glutamate-1-semialdehyde 2,1-aminomutase 1, chloroplastic OS=Arabidopsis thaliana OX=3702 GN=GSA1 PE=1 SV=1	GSA1	8.28151e+07	7.04062e+07	3.23677e+06	7.87272e+07	9.25016e+07	4.1831e+06	6.18932e+07	5.94416e+07	3.61403e+06	8.46786e+07	1.33144e+08	4013357	6.97048e+07	6.72376e+07	4.38057e+06	3.2759e+07	4062690		26.3034	26.0692	21.6261	26.2304	26.463	21.9961	25.8833	25.825	21.7852	26.3355	26.9884	21.9364	26.0548	26.0028	22.0627	24.9654	21.954		3.45716	3.5911	2.32178	3.36321	3.36114	2.47791	3.26856	3.01172	2.11534	3.61702	3.61942
Q9SN86	Malate dehydrogenase, chloroplastic OS=Arabidopsis thaliana OX=3702 GN=At3g47520 PE=1 SV=1	MDH	7.82175e+07	6.1469e+07	8.95615e+06	7.67491e+07	8.73494e+07	5.77976e+06	6.2965e+07	69442481	7.29683e+06	6.3186e+07	114388141	5.73022e+06	5.95837e+07	5.07847e+07	7.39126e+06	2.63273e+07	7.30958e+06		26.221	25.8734	23.0944	26.1936	26.3803	22.4626	25.908	26.0493	22.7988	25.9131	26.7694	22.4502	25.8284	25.5979	22.8174	24.6501	22.8014		3.37476	3.39526	3.79011	3.32649	3.27846	2.94435	3.29333	3.23606	3.129	3.19463	3.40037
P51430	40S ribosomal protein S6-2 OS=Arabidopsis thaliana OX=3702 GN=RPS6B PE=1 SV=3	EMB3010	5.80911e+06	4.73325e+06	7.93233e+06	7.77796e+06	1.04101e+07	1.09687e+07	4.19474e+06	5.91109e+06	1.1282e+07	8068223	1.18291e+07	5.71004e+06	8.84091e+06	7.67738e+06	9.7483e+06	5.13219e+06	1.40345e+07		22.4699	22.1744	22.9193	22.891	23.3115	23.3869	22.0002	22.495	23.4275	22.9438	23.4958	22.4451	23.0758	22.8722	23.2167	22.2911	23.7425		-0.376344	-0.303699	3.61498	0.0238057	0.209657	3.86867	-0.614564	-0.318258	3.75768	0.225349	0.126851
O23593	RGG repeats nuclear RNA binding protein B OS=Arabidopsis thaliana OX=3702 GN=RGGB PE=1 SV=1	AT4G17520	1.312e+07	1.02748e+07	1.56187e+06	1.50292e+07	1.69635e+07	1.67185e+06	1.17018e+07	1.40461e+07	1.53943e+06	1.42246e+07	1.73416e+07	1.43643e+06	1.10332e+07	1.00916e+07	1.76226e+06	5.33616e+06	1.80203e+06		23.6453	23.2926	20.5748	23.8413	24.0159	20.673	23.4802	23.7437	20.554	23.7619	24.0477	20.4541	23.3954	23.2666	20.749	22.3474	20.7812		0.799029	0.81451	1.27051	0.974113	0.914096	1.15479	0.865515	0.930416	0.884128	1.04341	0.678746
Q9SYT0	Annexin D1 OS=Arabidopsis thaliana OX=3702 GN=ANN1 PE=1 SV=1	ANNAT1	6.08849e+06	3.64894e+06	2.20348e+06	3.48493e+07	4.80393e+07	3.55464e+06	7.92803e+07	9.13623e+07	1.03834e+07	6.89363e+06	9.81566e+06	1.45179e+06	2.36923e+07	2.08102e+07	4.42818e+06	3.30238e+07	8.48363e+06		22.5377	21.799	21.0714	25.0546	25.5177	21.7613	26.2405	26.4451	23.3078	22.7168	23.2267	20.4694	24.4979	24.3108	22.0783	24.977	23.0163		-0.308578	-0.679052	1.76702	2.18747	2.41588	2.24305	3.62574	3.63184	3.63794	-0.00163855	-0.142337
P92947	Monodehydroascorbate reductase, chloroplastic/mitochondrial OS=Arabidopsis thaliana OX=3702 GN=MDAR5 PE=1 SV=3	MDAR6	8.80683e+07	7.01791e+07	1.51787e+06	7.10885e+07	8.36459e+07	2.81496e+06	5.88697e+07	7.43512e+07	2.52621e+06	7.58963e+07	1.23481e+08	2.80824e+06	6.14495e+07	6.25219e+07	3.43196e+06	2.58935e+07	3.5012e+06		26.3921	26.0645	20.5336	26.0831	26.3178	21.4247	25.811	26.1479	21.2685	26.1775	26.8797	21.4212	25.8729	25.8979	21.7106	24.6261	21.7394		3.54589	3.58644	1.22928	3.21596	3.21596	1.90646	3.19631	3.3346	1.5987	3.45905	3.51073
P17094	60S ribosomal protein L3-1 OS=Arabidopsis thaliana OX=3702 GN=ARP1 PE=1 SV=5	RP1	8.37541e+07	6.84015e+07	4.7711e+06	7.01283e+07	8.64671e+07	9.93598e+06	4.38879e+07	5.61256e+07	6.72281e+06	9.64477e+07	1.58156e+08	8.37979e+06	7.42766e+07	6.90206e+07	1.10505e+07	4.20181e+07	1.3756e+07		26.3197	26.0275	22.1859	26.0635	26.3656	23.2442	25.3873	25.7422	22.6806	26.5232	27.2368	22.9985	26.1464	26.0405	23.3976	25.3245	23.7136		3.47343	3.54942	2.88155	3.19634	3.26382	3.726	2.7726	2.9289	3.0108	3.80477	3.86779
O49344	Putative oxygen-evolving enhancer protein 2-2 OS=Arabidopsis thaliana OX=3702 GN=PSBP2 PE=5 SV=3	PSBP-2	1.50351e+08	1.30504e+08	60670.7	1.35822e+08	1.48811e+08	69902.4	125330454	1.38906e+08	427342	1.4565e+08	1.98136e+08	78620.4	1.30367e+08	1.19952e+08	70507.7	7.32493e+07	104599		27.1638	26.9595	15.8887	27.0171	27.1489	16.0931	26.9012	27.0495	18.705	27.1179	27.5619	16.2626	26.958	26.8379	16.1055	26.1263	16.6745		4.31753	4.48142	-3.41562	4.14999	4.04708	-3.42517	4.28645	4.23628	-0.964805	4.39946	4.19293
Q42522	Glutamate-1-semialdehyde 2,1-aminomutase 2, chloroplastic OS=Arabidopsis thaliana OX=3702 GN=GSA2 PE=1 SV=2	GSA2	2.00693e+07	1.57199e+07	794019	1.8078e+07	2.09955e+07	857493	1.14552e+07	1.20102e+07	706021	2.24115e+07	3.50216e+07	1.16336e+06	1.46046e+07	1.30157e+07	928915	6.15611e+06	783907		24.2585	23.9061	19.5988	24.1077	24.3236	19.7098	23.4495	23.5178	19.4294	24.4177	25.0617	20.1499	23.7999	23.6337	19.8252	22.5536	19.5803		1.41226	1.42799	0.294477	1.24058	1.22175	0.191539	0.834787	0.704508	-0.240485	1.69927	1.69275
P55229	Glucose-1-phosphate adenylyltransferase large subunit 1, chloroplastic OS=Arabidopsis thaliana OX=3702 GN=ADG2 PE=1 SV=3	APL1	6.07317e+07	4.91461e+07	5.05642e+06	5.31828e+07	5.82326e+07	4.11577e+06	3.46226e+07	4.16406e+07	5.06901e+06	4.38636e+07	7.51422e+07	4.84645e+06	4.05779e+07	3.48638e+07	5.00961e+06	1.41221e+07	2.59755e+06		25.8559	25.5506	22.2697	25.6645	25.7953	21.9727	25.0452	25.3115	22.2733	25.3865	26.1631	22.2085	25.2742	25.0552	22.2563	23.7515	21.3087		3.00972	3.07247	2.96535	2.7973	2.69349	2.4545	2.4305	2.49824	2.60344	2.66805	2.79413
P32961	Nitrilase 1 OS=Arabidopsis thaliana OX=3702 GN=NIT1 PE=1 SV=2	NIT1	8.52556e+07	6.36232e+07	3.32972e+06	8.55929e+07	1.05591e+08	3.22435e+06	9.82274e+07	1.04257e+08	4.73569e+06	6.95892e+07	1.03874e+08	2.97335e+06	5.06992e+07	4.50873e+07	3.01326e+06	2.71978e+07	3.30353e+06		26.3453	25.923	21.667	26.351	26.6539	21.6206	26.5496	26.6356	22.1751	26.0524	26.6303	21.5037	25.5955	25.4262	21.5229	24.697	21.6556		3.49906	3.44495	2.36263	3.48383	3.55208	2.10235	3.93491	3.82232	2.50531	3.33389	3.26126
P92549	ATP synthase subunit alpha, mitochondrial OS=Arabidopsis thaliana OX=3702 GN=ATPA PE=1 SV=2	atp1	1.21126e+08	8.77236e+07	6.17948e+06	1.29573e+08	1.48612e+08	12351944	1.32115e+08	1.38323e+08	12887286	9.56831e+07	1.52106e+08	8.87269e+06	9.32004e+07	8.26166e+07	1.3964e+07	5.36155e+07	14375811		26.8519	26.3865	22.5591	26.9492	27.147	23.5582	26.9772	27.0435	23.6194	26.5118	27.1805	23.0809	26.4738	26.2999	23.7352	25.6761	23.7771		4.0057	3.90836	3.25472	4.08204	4.04515	4.04001	4.36251	4.23021	3.94961	3.79329	3.81151
P42643	14-3-3-like protein GF14 chi OS=Arabidopsis thaliana OX=3702 GN=GRF1 PE=1 SV=3	GRF1	6.79385e+07	5.30148e+07	1.36866e+07	6.73179e+07	8.23713e+07	12390103	6.87295e+07	6.8741e+07	1.62505e+07	5.59552e+07	8.8518e+07	1.22466e+07	5.7477e+07	5.21989e+07	1.60317e+07	3.42747e+07	1.59841e+07		26.0177	25.6599	23.7063	26.0045	26.2956	23.5627	26.0344	26.0347	23.954	25.7378	26.3995	23.5459	25.7765	25.6375	23.9344	25.0306	23.9301		3.1715	3.18179	4.40192	3.13733	3.19381	4.04446	3.41971	3.22142	4.28415	3.0193	3.03048
P49107	Photosystem I reaction center subunit N, chloroplastic OS=Arabidopsis thaliana OX=3702 GN=PSAN PE=1 SV=2	PSAN	4.8887e+08	4.2833e+08	8.42469e+07	5.01161e+08	5.38458e+08	1.00849e+08	4.56116e+08	4.43255e+08	1.20617e+08	3.73495e+08	6.39752e+08	94467158	4.20496e+08	3.68518e+08	1.07877e+08	2.12271e+08	7.7698e+07		28.8649	28.6741	26.3281	28.9007	29.0043	26.5876	28.7648	28.7236	26.8459	28.4765	29.2529	26.4933	28.6475	28.4572	26.6848	27.6613	26.2114		6.01865	6.19605	7.02378	6.03354	5.90243	7.0694	6.15011	5.91031	7.17603	5.75804	5.88395
O48549	40S ribosomal protein S6-1 OS=Arabidopsis thaliana OX=3702 GN=RPS6A PE=1 SV=2	RPS6	5.40952e+07	4.90107e+07	2.8862e+06	5.80318e+07	7.34946e+07	4.23541e+06	4.33754e+07	4.57481e+07	3.56647e+06	6.77294e+07	1.06191e+08	3.64025e+06	7.14269e+07	6.20153e+07	4.80828e+06	3.85279e+07	5.42393e+06		25.689	25.5466	21.4607	25.7903	26.1311	22.0141	25.3704	25.4472	21.7661	26.0133	26.6621	21.7956	26.09	25.8861	22.1971	25.1994	22.3709		2.84277	3.06849	2.1564	2.92319	3.02931	2.49584	2.75566	2.63396	2.09623	3.29481	3.29309
P29515	Tubulin beta-7 chain OS=Arabidopsis thaliana OX=3702 GN=TUBB7 PE=2 SV=1	TUB7	2.1488e+06	1064493	518947	4.44984e+06	5.00305e+06	1.09639e+06	3.85447e+06	4.18863e+06	1.2401e+06	1.47782e+06	1.90627e+06	339882	1.64817e+06	1.72232e+06	1.12059e+06	1.37668e+06	2.19132e+06		21.0351	20.0217	18.9852	22.0853	22.2544	20.0643	21.8781	21.998	20.242	20.495	20.8623	18.3747	20.6524	20.7159	20.0958	20.3928	21.0634		-1.81113	-2.45636	-0.31911	-0.781832	-0.847455	0.546104	-0.736615	-0.815205	0.572193	-2.22343	-2.50667
Q9LIB2	Alpha-glucan phosphorylase 1 OS=Arabidopsis thaliana OX=3702 GN=PHS1 PE=1 SV=1	AT3G29320; PHS1	1.77177e+07	1.33231e+07	369133	1.62391e+07	1.99364e+07	542267	1.08606e+07	1.25312e+07	431287	1.33322e+07	2.21907e+07	506864	1.2338e+07	1.08513e+07	509225	5.76829e+06	362282		24.0787	23.6674	18.4938	23.953	24.2489	19.0486	23.3726	23.579	18.7183	23.6684	24.4035	18.9512	23.5566	23.3714	18.9579	22.4597	18.4668		1.23246	1.18933	-0.810556	1.08582	1.14707	-0.469582	0.757882	0.76577	-0.95155	0.949942	1.03446
P39207	Nucleoside diphosphate kinase 1 OS=Arabidopsis thaliana OX=3702 GN=NDK1 PE=1 SV=1	NDPK1	1.30129e+08	1.0382e+08	1.53547e+07	1.35159e+08	1.57129e+08	1.24356e+07	1.1723e+08	1.29758e+08	16173764	1.16417e+08	1.52374e+08	1.26807e+07	1.10313e+08	9.89553e+07	14547600	6.14417e+07	1.68604e+07		26.9554	26.6295	23.8722	27.0101	27.2274	23.568	26.8048	26.9513	23.9472	26.7947	27.183	23.5961	26.717	26.5603	23.7943	25.8727	24.0071		4.10913	4.15142	4.56784	4.14293	4.12555	4.04975	4.19005	4.138	4.27732	4.07625	3.81405
P81760	Thylakoid lumenal 17.4 kDa protein, chloroplastic OS=Arabidopsis thaliana OX=3702 GN=TL17 PE=1 SV=2	AT5G53490	5.1803e+07	4.2582e+07	6.83455e+06	5.20689e+07	5.79153e+07	7.61447e+06	4.4188e+07	5.23541e+07	9.87065e+06	4.98532e+07	7.18619e+07	6.68611e+06	4.26872e+07	3.60005e+07	9.55145e+06	2.13679e+07	8.80166e+06		25.6265	25.3437	22.7044	25.6339	25.7874	22.8603	25.3972	25.6418	23.2347	25.5712	26.0987	22.6727	25.3473	25.1015	23.1873	24.3489	23.0693		2.7803	2.86564	3.40008	2.76677	2.68561	3.34208	2.78244	2.82855	3.56488	2.85271	2.72973
P62090	Photosystem I iron-sulfur center OS=Arabidopsis thaliana OX=3702 GN=psaC PE=3 SV=2	psaC	4.2794e+08	3.36741e+08	5.70204e+07	4.18634e+08	4.55328e+08	4.54167e+07	3.67768e+08	3.95242e+08	4.79417e+07	1.68985e+08	5.072e+08	5.18092e+07	3.60371e+08	3.17443e+08	4.36882e+07	1.77766e+08	4.88349e+07		28.6728	28.3271	25.765	28.6411	28.7623	25.4367	28.4542	28.5582	25.5148	27.3323	28.918	25.6267	28.4249	28.2419	25.3807	27.4054	25.5414		5.8266	5.84896	6.46064	5.77396	5.6605	5.91849	5.83951	5.74491	5.84494	4.61385	5.54899
Q8LBI1	60S ribosomal protein L5-1 OS=Arabidopsis thaliana OX=3702 GN=ATL5 PE=1 SV=2	ATL5	2.30218e+07	2.21263e+07	7.56654e+06	2.59417e+07	3.46385e+07	1.18442e+07	2.18533e+07	2.11214e+07	6.2181e+06	3.23363e+07	5.56814e+07	6.48299e+06	3.20234e+07	3.19108e+07	7.46035e+06	2.28944e+07	9.911e+06		24.4565	24.3993	22.8512	24.6288	25.0459	23.4977	24.3813	24.3322	22.568	24.9467	25.7307	22.6282	24.9326	24.9275	22.8308	24.4485	23.2406		1.61027	1.92116	3.54687	1.76162	1.94404	3.97945	1.76663	1.51895	2.89821	2.22818	2.3617
Q9FKW6	Ferredoxin--NADP reductase, leaf isozyme 1, chloroplastic OS=Arabidopsis thaliana OX=3702 GN=LFNR1 PE=1 SV=1	FNR1	2.10503e+08	1.65987e+08	1.92108e+07	1.62605e+08	2.02632e+08	1.20472e+07	1.1022e+08	1.14076e+08	1.00033e+07	1.88608e+08	3.44604e+08	1.55726e+07	1.3853e+08	1.2232e+08	1.40224e+07	4.48198e+07	9.92412e+06		27.6493	27.3065	24.1954	27.2768	27.5943	23.5222	26.7158	26.7654	23.254	27.4908	28.3604	23.8925	27.0456	26.8661	23.7412	25.4176	23.2425		4.80304	4.82839	4.89108	4.40964	4.49245	4.00397	4.1011	3.95217	3.58414	4.77235	4.99137
O22263	Protein disulfide-isomerase like 2-1 OS=Arabidopsis thaliana OX=3702 GN=PDIL2-1 PE=2 SV=1	UNE5	3.79886e+07	3.15231e+07	2.00952e+06	4.19477e+07	5.01785e+07	2.43141e+06	3.82941e+07	4.3151e+07	1524387	3.79545e+07	5.44457e+07	1.98347e+06	3.29995e+07	2.88439e+07	2.8114e+06	1.54433e+07	3.35677e+06		25.1791	24.9099	20.9384	25.3221	25.5806	21.2134	25.1906	25.3629	20.5398	25.1778	25.6983	20.9196	24.9759	24.7818	21.4229	23.8805	21.6786		2.33283	2.43181	1.63408	2.45494	2.47874	1.69513	2.5759	2.54964	0.869961	2.4593	2.32932
Q9SE60	Methylenetetrahydrofolate reductase 1 OS=Arabidopsis thaliana OX=3702 GN=MTHFR1 PE=1 SV=1	MTHFR1	7.04798e+07	5.72483e+07	1.76623e+06	6.37744e+07	7.84543e+07	2.22161e+06	5.37662e+07	6.39925e+07	2.02971e+06	6.15657e+07	1.04203e+08	2.60372e+06	5.21335e+07	4.33243e+07	3.28889e+06	2.42609e+07	2.49978e+06		26.0707	25.7707	20.7522	25.9265	26.2253	21.0832	25.6802	25.9314	20.9528	25.8756	26.6348	21.3121	25.6357	25.3687	21.6492	24.5321	21.2534		3.22448	3.29263	1.4479	3.05932	3.12352	1.56495	3.06548	3.11815	1.28301	3.15715	3.26584
Q9S7C0	Heat shock 70 kDa protein 14 OS=Arabidopsis thaliana OX=3702 GN=HSP70-14 PE=1 SV=1	HSP91	1.26244e+06	850979	4.54261e+06	1.03635e+06	1.5826e+06	3.68959e+06	900480	1.09568e+06	4.42049e+06	1.12211e+06	2.13072e+06	3.63345e+06	938794	782912	4.50122e+06	507940	4.12472e+06		20.2678	19.6988	22.1151	19.9831	20.5939	21.815	19.7803	20.0634	22.0758	20.0978	21.0229	21.7929	19.8404	19.5785	22.1019	18.9543	21.9759		-2.57844	-2.77934	2.81075	-2.88408	-2.50797	2.2968	-2.83438	-2.74985	2.40594	-2.62069	-2.34608
P25851	Fructose-1,6-bisphosphatase 1, chloroplastic OS=Arabidopsis thaliana OX=3702 GN=CFBP1 PE=1 SV=2	HCEF1	1.0765e+08	9.39086e+07	5.24952e+06	9.08645e+07	101486947	4.70855e+06	5.91677e+07	5.60144e+07	4.38171e+06	9.92321e+07	1.59636e+08	4.09508e+06	8.32034e+07	7.80522e+07	4.31009e+06	3.20946e+07	3.48557e+06		26.6818	26.4848	22.3238	26.4372	26.5967	22.1669	25.8183	25.7393	22.0631	26.5643	27.2502	21.9655	26.3101	26.2179	22.0393	24.9358	21.733		3.83554	4.00665	3.01942	3.57006	3.49489	2.64863	3.20359	2.92604	2.39323	3.84583	3.88122
O49006	Pectinesterase/pectinesterase inhibitor 3 OS=Arabidopsis thaliana OX=3702 GN=PME3 PE=1 SV=2	PME3	7.23688e+07	5.67358e+07	7.03295e+06	8.60587e+07	1.01219e+08	6.34521e+06	1.1109e+08	1.29647e+08	1.02716e+07	5.7675e+07	9.16713e+07	6.11175e+06	6.10027e+07	5.23532e+07	9.01706e+06	4.2738e+07	1.10899e+07		26.1089	25.7578	22.7457	26.3588	26.5929	22.5972	26.7272	26.95	23.2922	25.7814	26.45	22.5432	25.8624	25.6418	23.1042	25.349	23.4027		3.26263	3.27966	3.44136	3.49166	3.49107	3.07901	4.11244	4.13676	3.62233	3.06297	3.08098
O80988	Glycine dehydrogenase (decarboxylating) 2, mitochondrial OS=Arabidopsis thaliana OX=3702 GN=GLDP2 PE=1 SV=1	GLDP2	3.36649e+07	2.72287e+07	1.93249e+06	2.21664e+07	2.71077e+07	805562	1.41571e+07	1.57801e+07	162672	2.44708e+07	42959465	1.91253e+06	1.95291e+07	1.7926e+07	1.03077e+06	6.64708e+06	1.2921e+06		25.0047	24.6986	20.882	24.4019	24.6922	19.6196	23.755	23.9116	17.3116	24.5446	25.3565	20.8671	24.2191	24.0955	19.9753	22.6643	20.3013		2.15851	2.22052	1.5777	1.53472	1.59037	0.10141	1.14031	1.09835	-2.35823	1.82609	1.98748
P29197	Chaperonin CPN60, mitochondrial OS=Arabidopsis thaliana OX=3702 GN=CPN60 PE=1 SV=2	HSP60	4.42801e+07	3.55414e+07	3.46758e+06	4.12802e+07	4.91242e+07	3.34335e+06	3.88515e+07	4.26426e+07	3.7216e+06	3.42651e+07	6.13675e+07	3.34923e+06	2.93166e+07	2.94252e+07	3.94791e+06	1.85366e+07	4.25924e+06		25.4002	25.083	21.7255	25.2989	25.5499	21.6729	25.2115	25.3458	21.8275	25.0302	25.871	21.6754	24.8052	24.8105	21.9127	24.1439	22.0222		2.55393	2.6049	2.42116	2.43179	2.4481	2.15464	2.59675	2.53254	2.15765	2.31177	2.50198
P41377	Eukaryotic initiation factor 4A-2 OS=Arabidopsis thaliana OX=3702 GN=TIF4A-2 PE=1 SV=1	EIF4A-2	6.97249e+06	3.77116e+06	339012	6.35057e+06	8.30853e+06	411310	5.50781e+06	6.34339e+06	498314	5.32605e+06	8.30856e+06	332919	3.53848e+06	3.25976e+06	333003	2.19973e+06	460906		22.7332	21.8466	18.371	22.5985	22.9862	18.6499	22.393	22.5968	18.9267	22.3446	22.9862	18.3448	21.7547	21.6363	18.3452	21.0689	18.8141		-0.112989	-0.631525	-0.93336	-0.268699	-0.115668	-0.868361	-0.221667	-0.216429	-0.743141	-0.373836	-0.382823
Q9LR64	Photosystem II repair protein PSB27-H1, chloroplastic OS=Arabidopsis thaliana OX=3702 GN=PSB27-1 PE=1 SV=1	PSB27	5.77125e+07	4.01516e+07	1.50543e+07	5.53995e+07	6.64348e+07	9.43415e+06	4.2739e+07	4.68351e+07	10637779	7.32421e+07	105615408	1.28029e+07	40373190	3.47708e+07	1.0757e+07	1.88932e+07	9.23194e+06		25.7824	25.259	23.8437	25.7234	25.9854	23.1695	25.349	25.4811	23.3427	26.1262	26.6542	23.61	25.2669	25.0514	23.3588	24.1714	23.1382		2.93615	2.78085	4.53933	2.85622	2.88361	3.65123	2.73433	2.66784	3.67286	3.4077	3.28525
Q8H1E2	Malate dehydrogenase [NADP], chloroplastic OS=Arabidopsis thaliana OX=3702 GN=At5g58330 PE=2 SV=1	AT5G58330	5.92269e+07	4.84175e+07	3.03386e+06	4.8678e+07	6.07304e+07	4.6459e+06	4.09445e+07	3.9914e+07	4.41978e+06	5.26883e+07	8.22957e+07	5.03693e+06	4.21867e+07	36730211	4.95054e+06	1.4926e+07	4.4954e+06		25.8197	25.529	21.5327	25.5368	25.8559	22.1475	25.2872	25.2504	22.0755	25.651	26.2943	22.2641	25.3303	25.1305	22.2392	23.8313	22.1		2.97352	3.05093	2.22839	2.66961	2.75409	2.6293	2.67245	2.43714	2.4057	2.93251	2.92532
Q43316	Porphobilinogen deaminase, chloroplastic OS=Arabidopsis thaliana OX=3702 GN=HEMC PE=1 SV=1	HEMC	1.22888e+08	9.96499e+07	2.68167e+06	1.03897e+08	1.2054e+08	2.18068e+06	7.86083e+07	8.74208e+07	2.0532e+06	1.25483e+08	2.11671e+08	2.81347e+06	8.89685e+07	8.48445e+07	2.93338e+06	4.11764e+07	2.23865e+06		26.8728	26.5704	21.3547	26.6306	26.8449	21.0563	26.2282	26.3815	20.9694	26.9029	27.6572	21.4239	26.4068	26.3383	21.4841	25.2953	21.0942		4.02654	4.09227	2.05036	3.76342	3.74311	1.53812	3.61346	3.56822	1.2996	4.18444	4.28826
P57751	UTP--glucose-1-phosphate uridylyltransferase 1 OS=Arabidopsis thaliana OX=3702 GN=UGP1 PE=2 SV=1	UGP2	1.75844e+07	1.48993e+07	632567	1.24236e+07	1.50268e+07	488645	1.00083e+07	1.03361e+07	443178	1.83765e+07	2.50816e+07	626770	9.97474e+06	9.19687e+06	450668	4.69793e+06	373789		24.0678	23.8287	19.2709	23.5666	23.841	18.8984	23.2547	23.3012	18.7575	24.1314	24.5801	19.2576	23.2498	23.1327	18.7817	22.1636	18.5119		1.22156	1.35064	-0.0334791	0.699431	0.739206	-0.6198	0.639975	0.487934	-0.912311	1.41289	1.21114
Q56WK6	Patellin-1 OS=Arabidopsis thaliana OX=3702 GN=PATL1 PE=1 SV=2	PATL1	1.62602e+08	1.36169e+08	5.08981e+06	1.81039e+08	2.12508e+08	8509283	2.1297e+08	2.41569e+08	1.35141e+07	1.44022e+08	2.06569e+08	5.3463e+06	1.33622e+08	1.16829e+08	1.08879e+07	9.2846e+07	1.28978e+07		27.2768	27.0208	22.2792	27.4317	27.6629	23.0206	27.6661	27.8479	23.688	27.1017	27.6221	22.3501	26.9936	26.7998	23.3762	26.4683	23.6206		4.43054	4.54272	2.97484	4.56457	4.56111	3.50238	5.05136	5.03461	4.01813	4.38324	4.25306
Q9M9P3	UTP--glucose-1-phosphate uridylyltransferase 2 OS=Arabidopsis thaliana OX=3702 GN=UGP2 PE=1 SV=1	UGP1	7.93509e+07	6.30339e+07	1.5332e+06	7.5425e+07	8.98329e+07	2.05716e+06	6.40361e+07	7.28999e+07	2.13396e+06	7.69852e+07	1.07448e+08	3.24061e+06	5.80132e+07	5.40879e+07	2.48166e+06	2.87162e+07	2.07775e+06		26.2417	25.9096	20.5481	26.1685	26.4207	20.9722	25.9324	26.1194	21.0251	26.1981	26.6791	21.6278	25.7899	25.6888	21.2429	24.7754	20.9866		3.39551	3.43153	1.24378	3.30139	3.31891	1.45399	3.31767	3.30616	1.35527	3.47961	3.31007
O04983	Biotin carboxylase, chloroplastic OS=Arabidopsis thaliana OX=3702 GN=CAC2 PE=1 SV=1	CAC2	5.95421e+07	4.61677e+07	1.46481e+06	6.11191e+07	7.33566e+07	4.44262e+06	4.85463e+07	5.54926e+07	4.50715e+06	5.11348e+07	8.49752e+07	3.27857e+06	4.39381e+07	3.95133e+07	4.30503e+06	2.12016e+07	3.58344e+06		25.8274	25.4604	20.4823	25.8651	26.1284	22.083	25.5329	25.7258	22.1038	25.6078	26.3405	21.6446	25.389	25.2358	22.0376	24.3377	21.7729		2.98118	2.98228	1.17795	2.99797	3.02659	2.56475	2.91814	2.91254	2.43395	2.88933	2.97155
P49209	60S ribosomal protein L9-1 OS=Arabidopsis thaliana OX=3702 GN=RPL9B PE=1 SV=3	PGY2; AT1G33120	7.87195e+07	5.68277e+07	8.58348e+06	9.7786e+07	1.21392e+08	6.29994e+06	8.51682e+07	1.03235e+08	7.82229e+06	7.8212e+07	1.57957e+08	8.13087e+06	5.59927e+07	4.57716e+07	8.11461e+06	2.04661e+07	8.05469e+06		26.2302	25.7601	23.0331	26.5431	26.8551	22.5869	26.3438	26.6214	22.8992	26.2209	27.235	22.955	25.7387	25.4479	22.9521	24.2867	22.9414		3.38399	3.28199	3.72879	3.67597	3.75326	3.06868	3.7291	3.8081	3.22932	3.50242	3.86597
Q8LPR9	Protein TIC110, chloroplastic OS=Arabidopsis thaliana OX=3702 GN=TIC110 PE=1 SV=1	TIC110	3.14121e+07	2.41317e+07	1.13504e+06	2.48043e+07	2.9684e+07	1.17187e+06	1.76092e+07	1.89162e+07	1.15915e+06	2.66493e+07	4.99319e+07	1.2301e+06	2.25437e+07	2.0372e+07	1.16153e+06	7.71384e+06	752853		24.9048	24.5244	20.1143	24.5641	24.8232	20.1604	24.0698	24.1731	20.1446	24.6676	25.5735	20.2303	24.4262	24.2801	20.1476	22.879	19.522		2.05859	2.04632	0.809974	1.69693	1.72135	0.642157	1.45511	1.35987	0.474796	1.94912	2.20447
F4JLP5	Dihydrolipoyl dehydrogenase 2, chloroplastic OS=Arabidopsis thaliana OX=3702 GN=LPD2 PE=2 SV=2	AT4G16155	5.26808e+07	4.54295e+07	5.684e+06	5.05183e+07	5.97765e+07	5.13908e+06	3.80639e+07	4.46662e+07	5.17398e+06	4.22414e+07	6.95702e+07	4.38478e+06	3.84438e+07	3.53263e+07	5.46945e+06	1.80851e+07	4954898		25.6508	25.4371	22.4385	25.5903	25.8331	22.2931	25.1819	25.4127	22.3028	25.3322	26.052	22.0641	25.1962	25.0742	22.383	24.1083	22.2404		2.80454	2.95902	3.13414	2.72315	2.73124	2.77485	2.56721	2.59943	2.63301	2.61368	2.68297
Q9LY66	50S ribosomal protein L1, chloroplastic OS=Arabidopsis thaliana OX=3702 GN=RPL1 PE=1 SV=1	AT3G63490; EMB3126	9.57085e+07	7.49406e+07	7.17395e+06	8.1027e+07	1.07652e+08	4.62201e+06	6.20761e+07	6.18414e+07	3.98651e+06	9.22423e+07	1.51815e+08	5.22746e+06	6.4309e+07	5.57153e+07	5.68635e+06	1.93623e+07	5.64803e+06		26.5121	26.1592	22.7743	26.2719	26.6818	22.1401	25.8875	25.8821	21.9267	26.4589	27.1777	22.3177	25.9385	25.7316	22.4391	24.2067	22.4293		3.66591	3.68114	3.47	3.40475	3.57997	2.62186	3.27282	3.06882	2.25686	3.74045	3.80875
Q93VG5	40S ribosomal protein S8-1 OS=Arabidopsis thaliana OX=3702 GN=RPS8A PE=1 SV=1	AT5G20290	3.39507e+07	3.2373e+07	1.54748e+06	4.24308e+07	5.98858e+07	2.461e+06	3.86585e+07	4.17707e+07	2.294e+06	3.84988e+07	7.11528e+07	1.66649e+06	4.95229e+07	4.33e+07	2.60681e+06	2.60713e+07	2.42993e+06		25.0169	24.9483	20.5615	25.3386	25.8357	21.2308	25.2043	25.316	21.1294	25.1983	26.0844	20.6684	25.5616	25.3679	21.3139	24.636	21.2125		2.17071	2.47019	1.25715	2.47146	2.73388	1.71259	2.58957	2.50274	1.45959	2.47984	2.71543
Q9LK36	Adenosylhomocysteinase 2 OS=Arabidopsis thaliana OX=3702 GN=SAHH2 PE=2 SV=1	SAHH2	4.20417e+06	2.07631e+06	62909.8	5.37236e+06	7.25933e+06	242597	5.45062e+06	6.77619e+06	171279	3.60913e+06	6.17634e+06	162500	2.53509e+06	2.4552e+06	215157	1.76932e+06	113895		22.0034	20.9856	15.941	22.3571	22.7914	17.8882	22.378	22.692	17.386	21.7832	22.5583	17.3101	21.2736	21.2274	17.715	20.7548	16.7973		-0.842842	-1.49251	-3.36334	-0.510029	-0.310424	-1.63003	-0.236725	-0.121209	-2.28385	-0.935252	-0.810671
Q56YA5	Serine--glyoxylate aminotransferase OS=Arabidopsis thaliana OX=3702 GN=AGT1 PE=1 SV=2	AGT	1.0868e+08	7.71857e+07	4.75209e+06	7.93187e+07	9.47607e+07	4.52651e+06	5.07992e+07	5.57323e+07	4.43185e+06	7.54347e+07	1.50482e+08	5.32648e+06	6.10735e+07	5.31733e+07	5.2532e+06	2.10675e+07	4.46299e+06		26.6955	26.2018	22.1801	26.2412	26.4978	22.11	25.5983	25.732	22.0795	26.1687	27.165	22.3448	25.864	25.6642	22.3248	24.3285	22.0896		3.84928	3.72373	2.87579	3.374	3.39596	2.59174	2.98359	2.91876	2.40964	3.45026	3.79603
Q93ZN9	LL-diaminopimelate aminotransferase, chloroplastic OS=Arabidopsis thaliana OX=3702 GN=DAP PE=1 SV=1	AGD2	3.58178e+07	2.46869e+07	1.02357e+06	3.35614e+07	3.93084e+07	1.58668e+06	2.45052e+07	2.5184e+07	1.99534e+06	3.11109e+07	4.71261e+07	1.34556e+06	2.4178e+07	2.0321e+07	1.8176e+06	1.01322e+07	1.36856e+06		25.0942	24.5572	19.9652	25.0003	25.2283	20.5976	24.5466	24.586	20.9282	24.8909	25.49	20.3598	24.5272	24.2765	20.7936	23.2725	20.3842		2.24794	2.07914	0.660848	2.13314	2.1265	1.07936	1.93187	1.77275	1.25837	2.17245	2.12103
Q39161	Ferredoxin--nitrite reductase, chloroplastic OS=Arabidopsis thaliana OX=3702 GN=NIR1 PE=1 SV=1	NIR1	7.10382e+07	5.5892e+07	4.72577e+06	5.22681e+07	6.22934e+07	3.05397e+06	2.81335e+07	3.45655e+07	3.38129e+06	6.44697e+07	1.07247e+08	6.57052e+06	4.19745e+07	3.86017e+07	6.76625e+06	1.63352e+07	3.92443e+06		26.0821	25.7361	22.1721	25.6394	25.8926	21.5423	24.7458	25.0428	21.6891	25.9421	26.6764	22.6476	25.323	25.2022	22.6899	23.9615	21.9041		3.23586	3.25804	2.86778	2.77227	2.79075	2.02403	2.13107	2.22958	2.01931	3.22365	3.30736
Q9LD43	Acetyl-coenzyme A carboxylase carboxyl transferase subunit alpha, chloroplastic OS=Arabidopsis thaliana OX=3702 GN=CAC3 PE=1 SV=1	CAC3	3.27333e+07	2.58292e+07	4.38711e+06	3.06574e+07	3.76782e+07	2.73041e+06	25551822	3.05515e+07	3.52169e+06	2.80068e+07	3.86872e+07	2.57332e+06	2.24611e+07	2.04864e+07	3.05545e+06	1.00262e+07	3.34653e+06		24.9643	24.6225	22.0648	24.8697	25.1672	21.3807	24.6069	24.8647	21.7478	24.7393	25.2054	21.2952	24.4209	24.2882	21.543	23.2573	21.6742		2.11803	2.1444	2.7605	2.00258	2.0654	1.86246	1.99221	2.05149	2.078	2.0208	1.83636
O22914	Calvin cycle protein CP12-1, chloroplastic OS=Arabidopsis thaliana OX=3702 GN=CP12-1 PE=1 SV=1	CP12-1	7.4137e+07	5.76326e+07	4.78684e+07	6.71696e+07	7.20761e+07	2.69743e+07	3.97666e+07	5.19617e+07	2.67709e+07	7.06645e+07	1.0421e+08	3.42628e+07	5.01365e+07	3.99548e+07	3.00144e+07	1.72709e+07	2.21803e+07		26.1437	25.7804	25.5126	26.0013	26.103	24.6851	25.2451	25.6309	24.6742	26.0745	26.6349	25.0301	25.5794	25.2519	24.8392	24.0418	24.4028		3.29746	3.30228	6.20823	3.13415	3.00119	5.16686	2.63034	2.81769	5.00433	3.35601	3.26593
P15455	12S seed storage protein CRA1 OS=Arabidopsis thaliana OX=3702 GN=CRA1 PE=1 SV=2	CRA1			5.97438e+06			2.20199e+06			1.876e+06			2.17106e+06									22.5104			21.0704			20.8392			21.05									3.20602			1.55215			1.16939
Q9FGI6	NADH dehydrogenase [ubiquinone] iron-sulfur protein 1, mitochondrial OS=Arabidopsis thaliana OX=3702 GN=EMB1467 PE=1 SV=2	EMB1467	1.16415e+07	9.66048e+06	542932	1.02147e+07	1.31396e+07	630269	1.19396e+07	1.36931e+07	863267	1.02485e+07	1.84023e+07	655388	9.52454e+06	8.01516e+06	661696	5.26214e+06	775348		23.4728	23.2037	19.0504	23.2841	23.6474	19.2656	23.5093	23.7069	19.7194	23.2889	24.1334	19.322	23.1832	22.9343	19.3358	22.3272	19.5645		0.626548	0.725564	-0.253925	0.416996	0.545585	-0.252619	0.894537	0.89369	0.0496101	0.570435	0.764389
P46422	Glutathione S-transferase F2 OS=Arabidopsis thaliana OX=3702 GN=GSTF2 PE=1 SV=3	GSTF2	4.36061e+07	3.59284e+07	5.2582e+06	7.48672e+07	8.44981e+07	7.42917e+06	1.29093e+08	1.57691e+08	1.30622e+07	3.76907e+07	4.95358e+07	6.18025e+06	5.70389e+07	5.19244e+07	1.18063e+07	6.66701e+07	1.43202e+07		25.378	25.0986	22.3261	26.1578	26.3324	22.8248	26.9438	27.2325	23.6389	25.1677	25.562	22.5592	25.7654	25.6299	23.4931	25.9905	23.7715		2.5318	2.62052	3.0218	3.29068	3.23059	3.30654	4.32913	4.41927	3.96905	2.44923	2.19298
F4HQD4	Heat shock 70 kDa protein 15 OS=Arabidopsis thaliana OX=3702 GN=HSP70-15 PE=1 SV=1	AT1G79920; Hsp70-15	4.50496e+07	3.45186e+07	743961	4.57643e+07	5.29492e+07	652382	3.82267e+07	4.20688e+07	623565	4.02601e+07	6.16545e+07	666310	3.20435e+07	2.81531e+07	600440	1.54626e+07	701390		25.425	25.0409	19.5049	25.4477	25.6581	19.3154	25.1881	25.3262	19.2502	25.2628	25.8777	19.3458	24.9335	24.7468	19.1957	23.8823	19.4199		2.57878	2.56277	0.200531	2.58056	2.55628	-0.20287	2.57336	2.513	-0.419656	2.54438	2.50871
Q94EG6	Uncharacterized protein At5g02240 OS=Arabidopsis thaliana OX=3702 GN=At5g02240 PE=1 SV=1	AT5G02240	4.47318e+07	3.26492e+07	4.24175e+06	3.88652e+07	4.75341e+07	5.65109e+06	3.37793e+07	3.76385e+07	5602622	4.33021e+07	6.67851e+07	4.62036e+06	2.87163e+07	2.64917e+07	5.83098e+06	1.64877e+07	7.54435e+06		25.4148	24.9605	22.0162	25.212	25.5025	22.4301	25.0096	25.1657	22.4177	25.3679	25.993	22.1396	24.7754	24.659	22.4753	23.9749	22.847		2.56857	2.48244	2.71189	2.34482	2.40063	2.91187	2.39492	2.35245	2.74783	2.64946	2.62403
P49227	60S ribosomal protein L5-2 OS=Arabidopsis thaliana OX=3702 GN=RPL5B PE=2 SV=3	RPL5B	315383	276144		423764	607184		364173	435351		321212	486259		427681	460807		460223			18.2667	18.0751		18.6929	19.2118		18.4743	18.7318		18.2932	18.8914		18.7062	18.8138		18.812			-4.57949	-4.40304		-4.17425	-3.89006		-4.14045	-4.08143		-4.4253	-4.47763
Q03251	Glycine-rich RNA-binding protein 8 OS=Arabidopsis thaliana OX=3702 GN=RBG8 PE=1 SV=1	CCR1	6.52871e+07	5.29854e+07	3.34823e+07	5.23194e+07	6.00522e+07	1.46467e+07	44758926	5.29768e+07	1.82209e+07	6.96444e+07	9.94924e+07	2.16231e+07	4.67222e+07	4.04379e+07	1.78195e+07	2.77589e+07	1.79772e+07		25.9603	25.6591	24.9969	25.6408	25.8397	23.8041	25.4157	25.6589	24.1191	26.0535	26.5681	24.3661	25.4776	25.2692	24.087	24.7264	24.0997		3.11406	3.18099	5.69256	2.77369	2.73788	4.28584	2.80096	2.84561	4.44926	3.33503	3.19909
Q9SKT0	Protein THYLAKOID FORMATION 1, chloroplastic OS=Arabidopsis thaliana OX=3702 GN=THF1 PE=1 SV=1	PSB29	5.10952e+07	3.54171e+07	4.85569e+06	4.7968e+07	5.47531e+07	4.8985e+06	2.62202e+07	3.5558e+07	5.85553e+06	4.02919e+07	6.71727e+07	5.49709e+06	3.2291e+07	2.58125e+07	7.58328e+06	9.8347e+06	5.53158e+06		25.6067	25.0779	22.2112	25.5156	25.7064	22.2239	24.6442	25.0837	22.4814	25.264	26.0014	22.3902	24.9446	24.6216	22.8544	23.2294	22.3993		2.76045	2.59984	2.90691	2.64841	2.60461	2.70568	2.02946	2.27042	2.81153	2.54552	2.63238
Q56WD9	3-ketoacyl-CoA thiolase 2, peroxisomal OS=Arabidopsis thaliana OX=3702 GN=PED1 PE=1 SV=2	PKT3	2.66178e+07	2.14036e+07	1.71479e+06	1.90129e+07	2.33e+07	1.29234e+06	2.38435e+07	2.52317e+07	1.45943e+06	2.5647e+07	4.18853e+07	1.6101e+06	1.4917e+07	1.40643e+07	1.32405e+06	9.58769e+06	1.06218e+06		24.6659	24.3514	20.7096	24.1805	24.4738	20.3016	24.5071	24.5887	20.477	24.6123	25.3199	20.6187	23.8305	23.7455	20.3365	23.1928	20.0186		1.81966	1.87325	1.40526	1.31332	1.372	0.783326	1.89238	1.77548	0.807135	1.89381	1.95095
Q9ZT91	Elongation factor Tu, mitochondrial OS=Arabidopsis thaliana OX=3702 GN=TUFA PE=1 SV=1	AT4G02930	1.5816e+07	1.18381e+07	450868	1.59079e+07	1.90874e+07	594159	1.54322e+07	1.6819e+07	650232	1.38148e+07	1.89827e+07	459382	1.24441e+07	1.22838e+07	593124	7.92221e+06	557956		23.9149	23.4969	18.7823	23.9232	24.1861	19.1805	23.8794	24.0036	19.3106	23.7197	24.1782	18.8093	23.569	23.5503	19.178	22.9175	19.0898		1.06865	1.01883	-0.521993	1.05609	1.08429	-0.337738	1.26472	1.19033	-0.359241	1.00124	0.809192
O65581	Fructose-bisphosphate aldolase 5, cytosolic OS=Arabidopsis thaliana OX=3702 GN=FBA5 PE=1 SV=1	AT4G26530; FBA5	4.65062e+07	51221134	4.55194e+06	4.13814e+07	4.08515e+07	4.00102e+06	2.11623e+07	3.0625e+07	3.3351e+06	3.78435e+07	6.20812e+07	4.31187e+06	3.97898e+07	3.73299e+07	3.5342e+06	1.28145e+07	2.5746e+06		25.4709	25.6102	22.1181	25.3025	25.2839	21.9319	24.335	24.8682	21.6693	25.1735	25.8877	22.0399	25.2459	25.1538	21.753	23.6113	21.2959		2.62469	3.13214	2.81371	2.43533	2.18205	2.41371	1.72028	2.05495	1.99946	2.45507	2.51866
P46077	14-3-3-like protein GF14 phi OS=Arabidopsis thaliana OX=3702 GN=GRF4 PE=1 SV=2	GF14 PHI	9.73286e+07	7.53154e+07	938560	112113857	1.28091e+08	860149	1.1148e+08	1.23445e+08	1.12966e+06	8.00412e+07	1.37926e+08	612882	7.51435e+07	6.98772e+07	1.06318e+06	5.07468e+07	1.41892e+06		26.5364	26.1664	19.8401	26.7404	26.9326	19.7142	26.7322	26.8793	20.1075	26.2542	27.0393	19.2253	26.1631	26.0583	20.02	25.5968	20.4364		3.69013	3.68834	0.535753	3.87324	3.83076	0.196	4.11749	4.06604	0.437623	3.53577	3.67033
P48348	14-3-3-like protein GF14 kappa OS=Arabidopsis thaliana OX=3702 GN=GRF8 PE=1 SV=2	GRF8	1.93033e+07	1.5494e+07	3.08059e+06	1.73523e+07	2.07845e+07	2.34196e+06	1.99464e+07	1.92895e+07	3.58433e+06	1.35107e+07	2.13041e+07	2.0893e+06	1.31093e+07	1.2011e+07	3.56681e+06	8.69377e+06	3.47711e+06		24.2023	23.8852	21.5548	24.0486	24.309	21.1593	24.2496	24.2013	21.7733	23.6876	24.3446	20.9946	23.6441	23.5178	21.7662	23.0515	21.7295		1.35612	1.40711	2.25044	1.18147	1.20717	1.64106	1.63491	1.38806	2.10344	0.969132	0.975637
Q93WJ8	Monodehydroascorbate reductase 2 OS=Arabidopsis thaliana OX=3702 GN=MDAR2 PE=1 SV=1	ATMDAR2	1.05253e+07	8.18432e+06	282045	1.34544e+07	1.5734e+07	317756	1.81377e+07	1.87132e+07	439592	1.36098e+07	1.82569e+07	506272	1.31923e+07	1.21304e+07	792368	8.68088e+06	755251		23.3274	22.9644	18.1056	23.6816	23.9074	18.2776	24.1125	24.1576	18.7458	23.6981	24.1219	18.9496	23.6532	23.5321	19.5958	23.0494	19.5266		0.481122	0.486331	-1.19877	0.814417	0.805557	-1.24067	1.49778	1.3443	-0.92403	0.979673	0.75295
Q9S7Y7	Alpha-xylosidase 1 OS=Arabidopsis thaliana OX=3702 GN=XYL1 PE=1 SV=1	XYL1	4.71191e+07	3.49838e+07	3.10968e+06	5.74795e+07	6.31965e+07	2.6209e+06	4.71285e+07	6.10189e+07	3.86998e+06	4.14796e+07	6.05764e+07	2.54435e+06	3.86837e+07	3.24621e+07	3.03679e+06	2.70364e+07	4643338		25.4898	25.0602	21.5683	25.7765	25.9133	21.3216	25.4901	25.8628	21.8839	25.3059	25.8523	21.2789	25.2052	24.9523	21.5341	24.6884	22.1467		2.64358	2.58209	2.264	2.90939	2.81151	1.8034	2.87538	3.0495	2.21406	2.58743	2.48326
O82662	Succinate--CoA ligase [ADP-forming] subunit beta, mitochondrial OS=Arabidopsis thaliana OX=3702 GN=At2g20420 PE=1 SV=1	AT2G20420	4.16844e+07	3.09032e+07	2.77961e+06	4.48288e+07	5.40568e+07	3.16449e+06	4.28993e+07	5.04291e+07	3.41373e+06	4.25255e+07	6.20619e+07	2.43692e+06	3.3008e+07	3.012e+07	3.25489e+06	1.83396e+07	5.0784e+06		25.313	24.8813	21.4064	25.4179	25.688	21.5935	25.3544	25.5878	21.7029	25.3418	25.8872	21.2166	24.9763	24.8442	21.6342	24.1285	22.2759		2.46677	2.40316	2.10211	2.55077	2.58614	2.07532	2.73974	2.7745	2.03308	2.62335	2.51821
Q01525	14-3-3-like protein GF14 omega OS=Arabidopsis thaliana OX=3702 GN=GRF2 PE=2 SV=2	GRF2	4.56118e+07	3.51069e+07	3.73152e+06	4.79369e+07	5.92407e+07	3.19311e+06	49632928	5.42197e+07	4.41642e+06	35893683	5.23607e+07	2.29255e+06	3.80172e+07	3.43001e+07	3.87307e+06	2.51921e+07	4.65399e+06		25.4429	25.0653	21.8313	25.5146	25.8201	21.6065	25.5648	25.6923	22.0744	25.0972	25.642	21.1285	25.1802	25.0317	21.885	24.5865	22.15		2.59667	2.58715	2.527	2.64748	2.71826	2.08831	2.95008	2.87906	2.40461	2.37876	2.27299
P29513	Tubulin beta-5 chain OS=Arabidopsis thaliana OX=3702 GN=TUBB5 PE=2 SV=1	TUB5	1.67895e+07	1.14568e+07	875495	1.99361e+07	2.44567e+07	1.07805e+06	2.07467e+07	2.30706e+07	1.21202e+06	1.50116e+07	1.954e+07	552648	1.38496e+07	1.2367e+07	921592	9.13758e+06	1.68388e+06		24.0011	23.4497	19.7397	24.2489	24.5437	20.04	24.3064	24.4595	20.209	23.8396	24.2199	19.076	23.7233	23.56	19.8138	23.1234	20.6834		1.15483	0.9716	0.435403	1.38173	1.4419	0.521768	1.69166	1.6463	0.539146	1.1211	0.850937
Q9SIP7	40S ribosomal protein S3-1 OS=Arabidopsis thaliana OX=3702 GN=RPS3A PE=1 SV=1	AT2G31610			5.73928e+06			4.60365e+06			6.33125e+06			4.63544e+06			5.62633e+06		6.21061e+06				22.4524			22.1343			22.5941			22.1443			22.4238		22.5663				3.1481			2.61612			2.92422
O23627	Glycine--tRNA ligase, mitochondrial 1 OS=Arabidopsis thaliana OX=3702 GN=At1g29880 PE=1 SV=1	AT1G29880	4.12899e+07	2.95522e+07	1.96703e+06	3.32091e+07	4.26904e+07	1.75567e+06	2.53182e+07	3.14349e+07	1.74087e+06	3.3902e+07	5.47367e+07	1.63856e+06	2.50645e+07	2.45473e+07	1.86936e+06	1.16129e+07	1.74686e+06		25.2993	24.8168	20.9076	24.9851	25.3474	20.7436	24.5937	24.9059	20.7314	25.0149	25.706	20.644	24.5791	24.5491	20.8341	23.4692	20.7363		2.45306	2.33866	1.60325	2.11792	2.24558	1.22537	1.97896	2.09261	1.06154	2.29639	2.33701
Q9M9K1	Probable 2,3-bisphosphoglycerate-independent phosphoglycerate mutase 2 OS=Arabidopsis thaliana OX=3702 GN=At3g08590 PE=1 SV=1	AT3G08590; iPGAM2	2.33453e+07	1.70286e+07	2.38403e+06	2.29393e+07	26923962	2.28831e+06	1.69871e+07	2.03033e+07	2510963	1.86152e+07	3.08221e+07	1.98672e+06	1.23559e+07	1.13506e+07	2.65458e+06	6.69492e+06	2.58013e+06		24.4766	24.0215	21.185	24.4513	24.6824	21.1259	24.0179	24.2752	21.2598	24.15	24.8775	20.922	23.5587	23.4363	21.3401	22.6746	21.299		1.6304	1.54336	1.88063	1.58417	1.58056	1.60763	1.40322	1.46196	1.58997	1.43151	1.50847
P93014	30S ribosomal protein S5, chloroplastic OS=Arabidopsis thaliana OX=3702 GN=rps5 PE=2 SV=1	AT2G33800; EMB3113	7.2066e+07	57558591	1.14773e+07	5.75142e+07	6.82692e+07	7232915	4.5167e+07	5.27311e+07	8.1384e+06	7.95532e+07	118581615	1.01317e+07	5.00501e+07	4.38546e+07	8.20564e+06	1.93758e+07	6.99836e+06		26.1028	25.7785	23.4523	25.7774	26.0247	22.7861	25.4288	25.6522	22.9563	26.2454	26.8213	23.2724	25.5769	25.3862	22.9682	24.2077	22.7386		3.25658	3.30043	4.14794	2.91026	2.9229	3.26792	2.81405	2.8389	3.28648	3.52695	3.45231
Q96266	Glutathione S-transferase F8, chloroplastic OS=Arabidopsis thaliana OX=3702 GN=GSTF8 PE=1 SV=3	GSTF8	3.69595e+07	2.83598e+07	1.53278e+06	3.65447e+07	3.9197e+07	1.6102e+06	3.3181e+07	4.01525e+07	1.86994e+06	3.50907e+07	5.43718e+07	1.69264e+06	2.74507e+07	2.49806e+07	1.40022e+06	1.47081e+07	1.32173e+06		25.1394	24.7573	20.5477	25.1232	25.2242	20.6188	24.9839	25.259	20.8346	25.0646	25.6964	20.6908	24.7103	24.5743	20.4172	23.8101	20.334		2.29321	2.27925	1.24338	2.25601	2.12241	1.10058	2.36914	2.44573	1.16472	2.34611	2.32736
P34791	Peptidyl-prolyl cis-trans isomerase CYP20-3, chloroplastic OS=Arabidopsis thaliana OX=3702 GN=CYP20-3 PE=1 SV=1	ROC4	2.14409e+08	1.61856e+08	2.98267e+07	1.75168e+08	2.25205e+08	2.67245e+07	1.80822e+08	1.70891e+08	2.66105e+07	2.02882e+08	3.90883e+08	3.44148e+07	1.67303e+08	1.53023e+08	2.98526e+07	1.026e+08	2.89285e+07		27.6758	27.2701	24.8301	27.3842	27.7467	24.6717	27.43	27.3485	24.6655	27.5961	28.5422	25.0365	27.3179	27.1892	24.8314	26.6125	24.786		4.82956	4.79204	5.52577	4.51701	4.64483	5.15344	4.81528	4.53525	4.99565	4.8776	5.17317
O23254	Serine hydroxymethyltransferase 4 OS=Arabidopsis thaliana OX=3702 GN=SHM4 PE=1 SV=1	SHM4	6.8989e+07	4.72604e+07	4.88077e+06	7.29928e+07	8.70878e+07	4.56153e+06	6.8558e+07	7.54909e+07	5.305e+06	5.72997e+07	8.95098e+07	4.31484e+06	5.83221e+07	5.32149e+07	5.77944e+06	2.85256e+07	4.85141e+06		26.0399	25.4941	22.2187	26.1213	26.376	22.1211	26.0308	26.1698	22.3389	25.772	26.4155	22.0409	25.7975	25.6653	22.4625	24.7658	22.21		3.19363	3.01603	2.91434	3.2541	3.27414	2.60286	3.41611	3.35655	2.66908	3.05355	3.04655
Q05758	Ketol-acid reductoisomerase, chloroplastic OS=Arabidopsis thaliana OX=3702 GN=At3g58610 PE=1 SV=2	AT3G58610	1.06708e+08	8.32114e+07	2.3279e+06	9.86184e+07	1.12801e+08	3.16593e+06	6.27004e+07	7.10238e+07	2.60242e+06	9.86015e+07	1.61238e+08	2.48685e+06	7.14447e+07	6.01995e+07	2.90629e+06	3.25104e+07	2.20644e+06		26.6691	26.3103	21.1506	26.5554	26.7492	21.5942	25.902	26.0818	21.3114	26.5551	27.2646	21.2459	26.0903	25.8432	21.4707	24.9544	21.0733		3.82287	3.83218	1.84626	3.6882	3.64738	2.07597	3.28726	3.26855	1.64158	3.83663	3.89563
Q96292	Actin-2 OS=Arabidopsis thaliana OX=3702 GN=ACT2 PE=1 SV=1	ACT2	5.65261e+07	3.97794e+07	3.08892e+06	5.52986e+07	62805899	4.80338e+06	6.42692e+07	6.08532e+07	7.97057e+06	4.90597e+07	7.01534e+07	3.89528e+06	4.2073e+07	3.75515e+07	5.44792e+06	2.91166e+07	7.83968e+06		25.7524	25.2455	21.5587	25.7207	25.9044	22.1956	25.9376	25.8588	22.9263	25.548	26.064	21.8933	25.3264	25.1624	22.3773	24.7953	22.9024		2.90618	2.76742	2.25433	2.85359	2.80257	2.67739	3.32291	3.04558	3.25642	2.82957	2.69502
A8MS68	Dihydrolipoyl dehydrogenase 1, chloroplastic OS=Arabidopsis thaliana OX=3702 GN=LPD1 PE=2 SV=1	LPD1	6.82882e+06	4.8317e+06	1.94684e+06	7.74434e+06	9.83642e+06	1.67146e+06	6.83154e+06	5.77994e+06	1.90939e+06	4.71769e+06	8.09836e+06	1.34611e+06	5.40028e+06	4.3649e+06	1.40468e+06	2.70343e+06	1.1521e+06		22.7032	22.2041	20.8927	22.8847	23.2297	20.6727	22.7038	22.4626	20.8647	22.1697	22.9492	20.3604	22.3646	22.0575	20.4218	21.3664	20.1358		-0.143026	-0.274	1.58836	0.0175568	0.127872	1.15445	0.0890651	-0.350629	1.19484	-0.548821	-0.419793
Q9S9N1	Heat shock 70 kDa protein 5 OS=Arabidopsis thaliana OX=3702 GN=HSP70-5 PE=2 SV=1	Hsp70b	318322	261895	1.80472e+06	316836	502083	2.26018e+06	160018	273274	1.79857e+06	217373	410191	1.85769e+06	237557	204399	2.26778e+06	59749.5	1747341		18.2801	17.9986	20.7833	18.2734	18.9376	21.108	17.2879	18.06	20.7784	17.7298	18.6459	20.8251	17.8579	17.641	21.1129	15.8666	20.7367		-4.5661	-4.47947	1.47901	-4.59378	-4.16426	1.58978	-5.32684	-4.75326	1.10858	-4.98866	-4.72306
P41376	Eukaryotic initiation factor 4A-1 OS=Arabidopsis thaliana OX=3702 GN=EIF4A1 PE=1 SV=1	EIF4A1	1.03322e+08	7.60494e+07	2.7394e+06	1.05466e+08	1.24559e+08	4.15439e+06	9.31343e+07	1.00873e+08	5.116e+06	8.88869e+07	1.36592e+08	2.94654e+06	7.44509e+07	6.4805e+07	4.2198e+06	3.99535e+07	4.68287e+06		26.6226	26.1804	21.3854	26.6522	26.8923	21.9862	26.4728	26.588	22.2866	26.4055	27.0253	21.4906	26.1498	25.9496	22.0087	25.2518	22.159		3.77634	3.70233	2.08109	3.78506	3.79042	2.46798	3.8581	3.77472	2.61675	3.687	3.65631
Q96529	Adenylosuccinate synthetase, chloroplastic OS=Arabidopsis thaliana OX=3702 GN=PURA PE=1 SV=1	ADSS	3.14889e+07	2.53386e+07	6.12749e+06	3.01517e+07	3.83521e+07	5.17988e+06	2.08972e+07	2.72463e+07	5775623	2.4496e+07	3.99581e+07	5.09598e+06	2.34631e+07	2.02383e+07	5.93783e+06	9.32379e+06	5.79117e+06		24.9083	24.5948	22.5469	24.8457	25.1928	22.3045	24.3168	24.6996	22.4615	24.546	25.252	22.2809	24.4839	24.2706	22.5015	23.1525	22.4654		2.06211	2.11673	3.24253	1.97858	2.09097	2.78626	1.70209	1.88631	2.79171	1.82757	1.88299
Q8LCE1	Glutamine synthetase cytosolic isozyme 1-2 OS=Arabidopsis thaliana OX=3702 GN=GLN1-2 PE=1 SV=2	GSR2			607044			872475			1.09872e+06			672924			895186		824571				19.2114			19.7348			20.0674			19.3601			19.7718		19.6533				-0.0928952			0.216528			0.39755
Q9T0P4	Ferredoxin-dependent glutamate synthase 2, chloroplastic OS=Arabidopsis thaliana OX=3702 GN=GLU2 PE=1 SV=2	GLU2	265485	351228	5.75048e+06	474181	856178	2.95605e+06	665251	838557	2.87226e+06	385094	744062	4244641	424945	214734	3.79267e+06		2.73011e+06		18.0183	18.4221	22.4553	18.8551	19.7076	21.4952	19.3435	19.6775	21.4538	18.5549	19.5051	22.0172	18.6969	17.7122	21.8548		21.3805		-4.82796	-4.05605	3.15091	-4.01208	-3.39428	1.97701	-3.27118	-3.1357	1.78392	-4.16362	-3.86393
Q42290	Probable mitochondrial-processing peptidase subunit beta, mitochondrial OS=Arabidopsis thaliana OX=3702 GN=At3g02090 PE=1 SV=2	MPPBETA	4.51841e+07	3.41619e+07	6.81307e+06	4.94356e+07	5.63459e+07	5.7231e+06	4.03313e+07	4.80041e+07	7.62684e+06	4.43117e+07	6.77291e+07	5.24549e+06	3.58557e+07	3.10856e+07	6.93109e+06	2.0834e+07	8.34377e+06		25.4293	25.0259	22.6999	25.559	25.7478	22.4484	25.2654	25.5167	22.8627	25.4012	26.0133	22.3226	25.0957	24.8897	22.7247	24.3124	22.9923		2.58308	2.54779	3.39554	2.69189	2.64598	2.93014	2.65068	2.7034	3.19282	2.68271	2.64428
Q9LYA9	Chloroplast stem-loop binding protein of 41 kDa a, chloroplastic OS=Arabidopsis thaliana OX=3702 GN=CSP41A PE=1 SV=1	CSP41A	1.33864e+08	1.05475e+08	7.41143e+06	1.06759e+08	1.30999e+08	5.91152e+06	7.41567e+07	8.11183e+07	5.77266e+06	1.39948e+08	2.17774e+08	8.60928e+06	1.08447e+08	9.4918e+07	8.0528e+06	3.21152e+07	5.50144e+06		26.9962	26.6523	22.8213	26.6698	26.965	22.4951	26.1441	26.2735	22.4608	27.0603	27.6983	23.0375	26.6924	26.5002	22.9411	24.9368	22.3914		4.14996	4.17423	3.51698	3.80263	3.86315	2.97687	3.52936	3.46027	2.79097	4.34185	4.32927
Q9CAV0	40S ribosomal protein S3a-1 OS=Arabidopsis thaliana OX=3702 GN=RPS3AA PE=1 SV=3	AT3G04840	4.44771e+07	3.89613e+07	8.27819e+06	3.92973e+07	4.6684e+07	9.93124e+06	2.71548e+07	3.35419e+07	8.43382e+06	4.30283e+07	7.19606e+07	8.26426e+06	4.30515e+07	3.916e+07	8.47747e+06	2.26616e+07	1.23957e+07		25.4066	25.2155	22.9809	25.2279	25.4764	23.2435	24.6947	24.9995	23.0078	25.3588	26.1007	22.9785	25.3596	25.2229	23.0152	24.4337	23.5633		2.56033	2.73744	3.67655	2.36077	2.37459	3.72532	2.07999	2.18621	3.33792	2.64031	2.73171
O22607	WD-40 repeat-containing protein MSI4 OS=Arabidopsis thaliana OX=3702 GN=MSI4 PE=1 SV=3	FVE	1.11037e+07	8.59798e+06	795448	1.11174e+07	1.35296e+07	607763	1.06683e+07	1.15283e+07	879824	8.91819e+06	1.37671e+07	85830.1	9866657	8.65976e+06	611373	4.82242e+06	1.03433e+06		23.4045	23.0356	19.6014	23.4063	23.6896	19.2131	23.3468	23.4587	19.7469	23.0883	23.7147	16.3892	23.2341	23.0459	19.2217	22.2013	19.9803		0.558313	0.557467	0.297071	0.539164	0.587789	-0.305078	0.732117	0.645424	0.0770192	0.369848	0.345731
O22886	Uroporphyrinogen decarboxylase 2, chloroplastic OS=Arabidopsis thaliana OX=3702 GN=HEME2 PE=2 SV=1	HEME2	3.41505e+07	2.6053e+07	589122	3.31054e+07	3.87399e+07	1.26343e+06	1.92154e+07	2.52954e+07	1.07796e+06	3.3784e+07	6.75462e+07	1.46119e+06	2.66148e+07	2.36402e+07	1.67164e+06	1.11595e+07	1.27998e+06		25.0254	24.6349	19.1682	24.9806	25.2073	20.2689	24.1958	24.5924	20.0399	25.0098	26.0094	20.4787	24.6657	24.4947	20.6728	23.4118	20.2877		2.17917	2.15685	-0.13613	2.11341	2.10549	0.750687	1.58104	1.77912	0.370034	2.29136	2.64038
Q9ZU52	Fructose-bisphosphate aldolase 3, chloroplastic OS=Arabidopsis thaliana OX=3702 GN=FBA3 PE=1 SV=1	AT2G01140; PDE345	3.32284e+07	3.43041e+07	1.36513e+06	3.71267e+07	4.20619e+07	1.34001e+06	2.76072e+07	3.5299e+07	1.64321e+06	32477691	7.01231e+07	1.7662e+06	3.87507e+07	3.71989e+07	1.53194e+06	2.16693e+07	1.68641e+06		24.9859	25.0319	20.3806	25.146	25.326	20.3538	24.7185	25.0731	20.6481	24.9529	26.0634	20.7522	25.2077	25.1488	20.5469	24.3691	20.6855		2.13968	2.55378	1.07627	2.2788	2.22418	0.835589	2.10383	2.25987	0.978244	2.23448	2.6944
Q94BS2	Protein MET1, chloroplastic OS=Arabidopsis thaliana OX=3702 GN=MET1 PE=1 SV=1	ZKT	5.35473e+07	3.90713e+07	3.36665e+06	4.67479e+07	5.86993e+07	3.5327e+06	3.71001e+07	4.08391e+07	3.62067e+06	4.03002e+07	7.0963e+07	3.44774e+06	3.03767e+07	2.86028e+07	3.89309e+06	1.24113e+07	3.10201e+06		25.6743	25.2196	21.6829	25.4784	25.8068	21.7523	25.1449	25.2834	21.7878	25.2643	26.0806	21.7172	24.8565	24.7697	21.8925	23.5651	21.5648		2.82808	2.74151	2.37855	2.61124	2.70501	2.23412	2.53021	2.47019	2.11799	2.54581	2.71157
Q9CA67	Geranylgeranyl diphosphate reductase, chloroplastic OS=Arabidopsis thaliana OX=3702 GN=CHLP PE=1 SV=1	AT1G74470	2.9599e+07	2.40516e+07	4.4593e+06	2.28627e+07	2.51523e+07	2.6869e+06	1.70207e+07	2.0739e+07	2.79049e+06	2.76957e+07	3.59399e+07	3.3128e+06	1.81363e+07	1.60684e+07	3.21028e+06	6.04229e+06	2502217		24.819	24.5196	22.0884	24.4465	24.5842	21.3575	24.0208	24.3058	21.4121	24.7232	25.0991	21.6596	24.1124	23.9377	21.6143	22.5267	21.2548		1.97281	2.04153	2.78405	1.57934	1.48236	1.83928	1.40607	1.49259	1.74225	2.00469	1.73009
P29514	Tubulin beta-6 chain OS=Arabidopsis thaliana OX=3702 GN=TUBB6 PE=2 SV=1	TUB6	1.39941e+07	8.90653e+06	1.3926e+06	2.06691e+07	2.42362e+07	1.47111e+06	1.87865e+07	2.64129e+07	2.6797e+06	8.44551e+06	1.72244e+07	838524	1.08679e+07	9.08639e+06	1.58989e+06	8.34245e+06	2.05221e+06		23.7383	23.0864	20.4094	24.301	24.5307	20.4885	24.1632	24.6547	21.3536	23.0098	24.038	19.6775	23.3736	23.1153	20.6005	22.992	20.9687		0.892081	0.608332	1.10502	1.43382	1.42883	0.970245	1.54848	1.84149	1.6838	0.291283	0.668962
Q9XI01	Protein disulfide isomerase-like 1-1 OS=Arabidopsis thaliana OX=3702 GN=PDIL1-1 PE=1 SV=1	PDIL1-1	4.50985e+07	3.53172e+07	2.55142e+06	4.3261e+07	5.30743e+07	2.04569e+06	3.3496e+07	4.54286e+07	2.48412e+06	3.80669e+07	5.2199e+07	515114	2.84861e+07	2.444e+07	2.22424e+06	1.72922e+07	2.37892e+06		25.4266	25.0739	21.2829	25.3666	25.6615	20.9642	24.9975	25.4371	21.2443	25.182	25.6375	18.9745	24.7638	24.5427	21.0849	24.0436	21.1819		2.58034	2.59577	1.97853	2.49941	2.55968	1.44593	2.38277	2.62385	1.57447	2.46356	2.26853
O22160	Thylakoid lumenal 15 kDa protein 1, chloroplastic OS=Arabidopsis thaliana OX=3702 GN=At2g44920 PE=1 SV=2	AT2G44920	1.97344e+07	1.66077e+07	2.59275e+06	1.9108e+07	2.12829e+07	1.78319e+06	1.81616e+07	1.8495e+07	2.57198e+06	1.84456e+07	2.57789e+07	2.11299e+06	17757772	1.61753e+07	2.23658e+06	8.97903e+06	2.16361e+06		24.2342	23.9854	21.3061	24.1877	24.3432	20.766	24.1144	24.1406	21.2945	24.1368	24.6197	21.0109	24.0819	23.9473	21.0929	23.0981	21.045		1.38798	1.50725	2.00171	1.32052	1.24136	1.24781	1.49967	1.32738	1.62461	1.41831	1.25069
P82658	Thylakoid lumenal 19 kDa protein, chloroplastic OS=Arabidopsis thaliana OX=3702 GN=At3g63540 PE=1 SV=2	AT3G63540	9.51881e+06	6.53131e+06	691292	9.72049e+06	1.20535e+07	788516	4.04541e+06	6.56812e+06	946708	7.45585e+06	1.30376e+07	667877	5.82688e+06	4.86268e+06	1.09122e+06	2.28249e+06	755847		23.1824	22.6389	19.3989	23.2126	23.5229	19.5888	21.9479	22.647	19.8526	22.8299	23.6362	19.3492	22.4743	22.2133	20.0575	21.1222	19.5277		0.33612	0.160842	0.0945989	0.345443	0.421113	0.0705533	-0.666862	-0.166203	0.182723	0.11147	0.267189
P82281	Thylakoid lumenal 29 kDa protein, chloroplastic OS=Arabidopsis thaliana OX=3702 GN=TL29 PE=1 SV=2	APX4; TL29	1.02983e+08	7.64616e+07	2.65106e+06	8.83175e+07	1.07074e+08	1.96489e+06	7.15738e+07	8.44069e+07	2.36259e+06	8.85933e+07	1.54609e+08	2.59304e+06	7.09736e+07	6.35446e+07	2.74216e+06	3.35575e+07	2.10291e+06		26.6178	26.1882	21.3381	26.3962	26.674	20.906	26.0929	26.3309	21.1719	26.4007	27.204	21.3062	26.0808	25.9213	21.3869	25.0001	21.004		3.7716	3.71013	2.0338	3.52904	3.57221	1.38779	3.47821	3.51761	1.5021	3.68222	3.83506
Q9LF33	UDP-glucose 6-dehydrogenase 3 OS=Arabidopsis thaliana OX=3702 GN=UGD3 PE=1 SV=1	AT5G15490; UGD3	3.02777e+07	2.40886e+07	2.43735e+06	3.71893e+07	4.32108e+07	3.15622e+06	3.47852e+07	3.83982e+07	4.33738e+06	2.57033e+07	3.86807e+07	2908528	2.48145e+07	2.13052e+07	4.05508e+06	1.35615e+07	4.48744e+06		24.8518	24.5218	21.2169	25.1484	25.3649	21.5898	25.052	25.1945	22.0484	24.6155	25.2051	21.4719	24.5647	24.3447	21.9513	23.693	22.0975		2.00552	2.04375	1.91254	2.28123	2.26306	2.07154	2.43726	2.38128	2.37855	1.89698	1.83612
Q42262	40S ribosomal protein S3a-2 OS=Arabidopsis thaliana OX=3702 GN=RPS3AB PE=2 SV=3	AT4G34670	6.6398e+06	6.15798e+06	112542	6.58639e+06	6.65436e+06	339758	4.61422e+06	5.26219e+06	292295	7.203e+06	1.02143e+07	274655	6.98195e+06	6.36082e+06	318119	3.12003e+06	337988		22.6627	22.554	16.7801	22.6511	22.6659	18.3741	22.1377	22.3272	18.1571	22.7802	23.2841	18.0673	22.7352	22.6008	18.2792	21.5731	18.3666		-0.183523	0.0759263	-2.52423	-0.216097	-0.435962	-1.14408	-0.477058	-0.486019	-1.51277	0.0616956	-0.084906
O04499	2,3-bisphosphoglycerate-independent phosphoglycerate mutase 1 OS=Arabidopsis thaliana OX=3702 GN=PGM1 PE=2 SV=3	AT1G09780; iPGAM1	2.50603e+07	1.81073e+07	1.00196e+06	3.12069e+07	4.14356e+07	1.3735e+06	2.47305e+07	3.18205e+07	1.44612e+06	3.48467e+07	5.6857e+07	1.21203e+06	2.6587e+07	2.32064e+07	1.76664e+06	1.29556e+07	1.97056e+06		24.5789	24.1101	19.9344	24.8954	25.3044	20.3894	24.5598	24.9235	20.4638	25.0545	25.7608	20.209	24.6642	24.468	20.7526	23.6271	20.9102		1.73267	1.63197	0.630056	2.02821	2.20254	0.871196	1.94507	2.1102	0.793924	2.33605	2.39184
B9DHA6	Ubiquitin-60S ribosomal protein L40-1 OS=Arabidopsis thaliana OX=3702 GN=RPL40A PE=2 SV=1	UBQ1; AT2G36170	750678	726049		927375	1.18181e+06	566869	568302	890234	509085	464552	1.16733e+06	665310	842985	714807	424379	344691	624785		19.5178	19.4697		19.8228	20.1726	19.1127	19.1163	19.7638	18.9575	18.8255	20.1548	19.3437	19.6851	19.4472	18.695	18.3949	19.253		-3.3284	-3.00839		-3.04436	-2.92926	-0.40557	-3.49842	-3.04943	-0.712289	-3.89299	-3.21422
Q9M1X0	Ribosome-recycling factor, chloroplastic OS=Arabidopsis thaliana OX=3702 GN=RRF PE=2 SV=2	RRF	8.93391e+07	7.23909e+07	1.42685e+07	7.84971e+07	9.50642e+07	9.83542e+06	6.52129e+07	6.96521e+07	1.08918e+07	9.01547e+07	1.32164e+08	1.18144e+07	7.1957e+07	6.56076e+07	1.21941e+07	3.41541e+07	1.17088e+07		26.4128	26.1093	23.7663	26.2261	26.5024	23.2296	25.9587	26.0537	23.3767	26.4259	26.9778	23.494	26.1006	25.9674	23.5397	25.0256	23.4811		3.56656	3.63121	4.46199	3.35898	3.40057	3.71133	3.34394	3.24041	3.7069	3.70743	3.60876
Q43349	29 kDa ribonucleoprotein, chloroplastic OS=Arabidopsis thaliana OX=3702 GN=CP29A PE=2 SV=2	CP29	1.37271e+08	1.10042e+08	5.16429e+06	1.49697e+08	1.66902e+08	1.56029e+07	8.82033e+07	1.04e+08	1.39831e+07	1.48085e+08	198343491	4.08182e+06	1.36198e+08	1.22737e+08	4.83694e+06	5.07563e+07	1.66237e+07		27.0325	26.7135	22.3001	27.1575	27.3144	23.8953	26.3943	26.632	23.7372	27.1419	27.5634	21.9608	27.0211	26.871	22.2057	25.5971	23.9867		4.18622	4.23538	2.9958	4.29032	4.2126	4.37708	3.77961	3.81876	4.06735	4.42338	4.19444
Q8W4H8	Inactive GDSL esterase/lipase-like protein 23 OS=Arabidopsis thaliana OX=3702 GN=GLL23 PE=1 SV=1	AT1G54010	1.70749e+08	1.22202e+08	2.68999e+06	9.57404e+07	1.07157e+08	2.40186e+06	6.67086e+07	7.82405e+07	2.51233e+06	1.73067e+08	2.88549e+08	6.23877e+06	4.64859e+07	4.13491e+07	3.7673e+06	2.35693e+07	2.97228e+06		27.3473	26.8647	21.3592	26.5126	26.6752	21.1957	25.9914	26.2214	21.2606	27.3668	28.1042	22.5728	25.4703	25.3014	21.8451	24.4904	21.5031		4.50107	4.38659	2.05483	3.64547	3.57333	1.67749	3.37666	3.40816	1.59076	4.64829	4.73525
P48349	14-3-3-like protein GF14 lambda OS=Arabidopsis thaliana OX=3702 GN=GRF6 PE=1 SV=1	GRF6	6.60277e+07	5.6247e+07	3.31307e+06	6.61911e+07	8.13077e+07	3.19624e+06	6.73182e+07	7.15039e+07	4.39531e+06	5.96491e+07	8.1542e+07	3.40012e+06	5.1911e+07	4.95666e+07	3.36731e+06	3.64996e+07	4.06227e+06		25.9766	25.7453	21.6597	25.9801	26.2769	21.6079	26.0045	26.0915	22.0675	25.83	26.281	21.6972	25.6295	25.5629	21.6832	25.1214	21.9539		3.13034	3.26717	2.3554	3.11298	3.17506	2.08972	3.38978	3.27827	2.3977	3.11153	2.91205
Q8L7B5	Chaperonin CPN60-like 1, mitochondrial OS=Arabidopsis thaliana OX=3702 GN=At2g33210 PE=1 SV=1	HSP60-2	8.06424e+06	4.18983e+06	640127	6.90185e+06	7.9428e+06	747770	6.04662e+06	7.41027e+06	919819	6.02093e+06	9.97398e+06	512939	3.91675e+06	2.546e+06	784036	2.75071e+06	892338		22.9431	21.9985	19.288	22.7186	22.9212	19.5122	22.5277	22.8211	19.811	22.5216	23.2497	18.9684	21.9012	21.2798	19.5806	21.3914	19.7672		0.096876	-0.479639	-0.0163391	-0.148602	-0.180614	-0.00599167	-0.0870178	0.00784363	0.141153	-0.196915	-0.119252
Q9C522	ATP-citrate synthase beta chain protein 1 OS=Arabidopsis thaliana OX=3702 GN=ACLB-1 PE=2 SV=1	ACLB-1	3.22449e+07	2.64354e+07	1.28732e+06	3.24499e+07	3.95358e+07	2.34326e+06	3.09512e+07	3.17379e+07	2.57422e+06	3.45899e+07	5.74247e+07	3.40611e+06	2.82433e+07	2.38872e+07	3.61261e+06	1.44986e+07	3.58426e+06		24.9426	24.656	20.2959	24.9517	25.2367	21.1601	24.8835	24.9197	21.2957	25.0438	25.7752	21.6997	24.7514	24.5097	21.7846	23.7894	21.7732		2.09634	2.17787	0.991597	2.08456	2.13483	1.64186	2.26878	2.10645	1.62587	2.32538	2.40618
P55228	Glucose-1-phosphate adenylyltransferase small subunit, chloroplastic OS=Arabidopsis thaliana OX=3702 GN=APS1 PE=2 SV=2	ADG1	58997766	4.57609e+07	4321705	5.0405e+07	5.71607e+07	3.97682e+06	3.19041e+07	4.43051e+07	3.68834e+06	5.03998e+07	6.755e+07	5366480	3.88561e+07	3.40038e+07	3.9157e+06	1.46914e+07	3.23436e+06		25.8142	25.4476	22.0432	25.5871	25.7685	21.9232	24.9272	25.401	21.8145	25.5869	26.0095	22.3555	25.2116	25.0192	21.9008	23.8085	21.6251		2.96793	2.96951	2.73883	2.71991	2.66669	2.40496	2.31252	2.58772	2.1447	2.86844	2.64046
P59271	Ubiquitin-40S ribosomal protein S27a-1 OS=Arabidopsis thaliana OX=3702 GN=RPS27AA PE=2 SV=2	AT1G23410	2.56906e+06	2.49338e+06	1.67869e+07	2.52034e+06	3.43711e+06	1.03256e+07	1.70043e+06	1.69043e+06	1.22905e+07	3.55254e+06	5.3999e+06	8.12967e+06	3.1879e+06	2.93347e+06	1.30368e+07	1.74799e+06	9.32072e+06		21.2928	21.2497	24.0008	21.2652	21.7128	23.2997	20.6975	20.689	23.551	21.7604	22.3645	22.9548	21.6042	21.4842	23.6361	20.7373	23.152		-1.55342	-1.22843	4.69649	-1.60197	-1.38907	3.7815	-1.91725	-2.12429	3.8812	-0.958053	-1.00449
Q9C5R8	2-Cys peroxiredoxin BAS1-like, chloroplastic OS=Arabidopsis thaliana OX=3702 GN=At5g06290 PE=2 SV=3	2-Cys Prx B	44374276	3.26964e+07	6.90679e+06	3.57975e+07	4.38147e+07	7.81448e+06	2.56758e+07	2.98129e+07	8.87093e+06	35936003	61818545	1.05237e+07	2.65158e+07	2.24272e+07	1.06908e+07	8.913e+06	7.70565e+06		25.4032	24.9626	22.7196	25.0934	25.3849	22.8977	24.6139	24.8294	23.0807	25.0989	25.8815	23.3271	24.6603	24.4187	23.3499	23.0875	22.8775		2.55699	2.48453	3.41525	2.2262	2.28308	3.37949	1.99919	2.01618	3.41082	2.38046	2.51255
P46286	60S ribosomal protein L8-1 OS=Arabidopsis thaliana OX=3702 GN=RPL8A PE=1 SV=2	EMB2296	4.59583e+07	4.24086e+07	601306	4.23541e+07	5.32443e+07	1.78607e+06	3.30782e+07	3.12238e+07	1.68043e+06	6.16548e+07	9.0769e+07	1.70369e+06	4.9037e+07	4.60626e+07	1.85986e+06	2.6865e+07	2.20438e+06		25.4538	25.3379	19.1977	25.336	25.6661	20.7684	24.9794	24.8961	20.6804	25.8777	26.4357	20.7002	25.5474	25.4571	20.8268	24.6792	21.0719		2.60759	2.85975	-0.106598	2.46885	2.56429	1.25013	2.36466	2.08289	1.01056	3.15924	3.06671
Q9M5K2	Dihydrolipoyl dehydrogenase 2, mitochondrial OS=Arabidopsis thaliana OX=3702 GN=LPD2 PE=1 SV=1	mtLPD2	2.80764e+06	2.75813e+06	176799	3.62817e+06	5.22794e+06	381352	4.07958e+06	5.06158e+06	463319	2.94684e+06	5.30286e+06	274319	3.64626e+06	2.61653e+06	365694	2.07966e+06	379463		21.4209	21.3953	17.4318	21.7908	22.3178	18.5408	21.96	22.2712	18.8216	21.4907	22.3383	18.0655	21.798	21.3192	18.4803	20.9879	18.5336		-1.42531	-1.08284	-1.87259	-1.07634	-0.784019	-0.977464	-0.654727	-0.542095	-0.848191	-1.22773	-1.03065
Q9LIA8	UDP-glucose 6-dehydrogenase 2 OS=Arabidopsis thaliana OX=3702 GN=UGD2 PE=1 SV=1	AT3G29360; UGD2	2.3045e+06	1.36664e+06	237507	3.69169e+06	4.33915e+06	474808	3.14779e+06	3.08976e+06	516212	2.75853e+06	4.39181e+06	366762	1.51027e+06	1.31957e+06	490818	998526	495973		21.136	20.3822	17.8576	21.8158	22.049	18.857	21.5859	21.5591	18.9776	21.3955	22.0664	18.4845	20.5264	20.3316	18.9048	19.9294	18.9199		-1.71021	-2.0959	-1.44673	-1.05131	-1.05285	-0.661242	-1.02881	-1.25419	-0.692234	-1.323	-1.30261
Q93VR3	GDP-mannose 3,5-epimerase OS=Arabidopsis thaliana OX=3702 GN=At5g28840 PE=1 SV=1	GME	5.68658e+07	3.81274e+07	4.85284e+06	4.47276e+07	5.43266e+07	4.69611e+06	3.18476e+07	3.48903e+07	4.14009e+06	3.51093e+07	6.75918e+07	4.87539e+06	2.98397e+07	2.74767e+07	4.52382e+06	1.12976e+07	3.96583e+06		25.7611	25.1843	22.2104	25.4147	25.6952	22.163	24.9247	25.0563	21.9812	25.0653	26.0103	22.2171	24.8307	24.7117	22.1091	23.4295	21.9192		2.91483	2.70622	2.90606	2.54751	2.59332	2.64481	2.30997	2.24307	2.31139	2.34688	2.64135
Q96327	ERBB-3 BINDING PROTEIN 1 OS=Arabidopsis thaliana OX=3702 GN=EBP1 PE=1 SV=1	ATG2	3.5089e+07	3.04444e+07	2.81921e+06	3.85133e+07	4.80691e+07	2.55993e+06	3.09033e+07	3.73243e+07	2.17437e+06	3.36322e+07	5.09609e+07	2.72435e+06	2.82895e+07	2.53022e+07	2.59273e+06	1.42228e+07	2.81483e+06		25.0645	24.8597	21.4269	25.1989	25.5186	21.2877	24.8813	25.1536	21.0522	25.0033	25.6029	21.3775	24.7538	24.5928	21.306	23.7617	21.4246		2.21828	2.38157	2.12252	2.3317	2.41678	1.76945	2.26654	2.34036	1.38233	2.28487	2.2339
Q9SE50	Beta-D-glucopyranosyl abscisate beta-glucosidase OS=Arabidopsis thaliana OX=3702 GN=BGLU18 PE=1 SV=2	BGLU18	2.42852e+06	1.73014e+06	108182	1.7457e+07	2.00164e+07	892781	1.99078e+07	2.53679e+07	1.70293e+06	1.165e+06	1.91136e+06	159995	9.5101e+06	7.64577e+06	1.33196e+06	1.29053e+07	2.15354e+06		21.2116	20.7225	16.7231	24.0573	24.2547	19.7679	24.2468	24.5965	20.6996	20.1519	20.8662	17.2877	23.181	22.8662	20.3451	23.6215	21.0383		-1.63459	-1.75564	-2.58123	1.19015	1.15285	0.24972	1.63212	1.78325	1.02975	-2.56657	-2.50283
Q9ZVA2	EP1-like glycoprotein 2 OS=Arabidopsis thaliana OX=3702 GN=At1g78830 PE=1 SV=1	AT1G78830	4.40367e+07	3.79177e+07	1.24648e+06	5.61163e+07	6.24521e+07	1.44504e+06	6.29829e+07	7.29759e+07	2.2319e+06	3.25543e+07	5.63852e+07	1.76063e+06	4.13508e+07	3.68396e+07	2.01643e+06	2.87491e+07	2.83449e+06		25.3922	25.1764	20.2494	25.7419	25.8962	20.4627	25.9085	26.1209	21.0898	24.9563	25.7488	20.7477	25.3014	25.1348	20.9434	24.777	21.4347		2.54597	2.69827	0.945094	2.87476	2.79442	0.944448	3.29374	3.30766	1.42	2.23787	2.37982
Q9M8M7	Acetylornithine aminotransferase, chloroplastic/mitochondrial OS=Arabidopsis thaliana OX=3702 GN=WIN1 PE=1 SV=1	WIN1	2.06516e+07	1.72175e+07	1.54885e+06	2.00741e+07	2.35115e+07	1.16211e+06	1.41694e+07	1.61183e+07	715225	18020444	2.7737e+07	223393	1.52332e+07	1.33926e+07	679572	7.27998e+06	263083		24.2998	24.0374	20.5628	24.2588	24.4869	20.1483	23.7563	23.9422	19.448	24.1031	24.7253	17.7692	23.8607	23.6749	19.3743	22.7955	18.0052		1.45352	1.55927	1.25842	1.39168	1.38504	0.630093	1.14156	1.12895	-0.2218	1.38466	1.35632
Q1WIQ6	NADP-dependent glyceraldehyde-3-phosphate dehydrogenase OS=Arabidopsis thaliana OX=3702 GN=ALDH11A3 PE=1 SV=2	ALDH11A3	4.33856e+07	3.34018e+07	2.77695e+06	3.91419e+07	4.77149e+07	4.43696e+06	2.91738e+07	3.58956e+07	4.39651e+06	4.17247e+07	7.76972e+07	4.97033e+06	3.08717e+07	2.51259e+07	4.77591e+06	1.55442e+07	4.07807e+06		25.3707	24.9934	21.4051	25.2222	25.5079	22.0811	24.7982	25.0973	22.0679	25.3144	26.2114	22.2449	24.8798	24.5827	22.1873	23.8899	21.9595		2.52448	2.51532	2.10074	2.35506	2.40611	2.56291	2.18346	2.28405	2.39809	2.59593	2.84237
F4I7I0	Alanine aminotransferase 1, mitochondrial OS=Arabidopsis thaliana OX=3702 GN=ALAAT1 PE=1 SV=1	AlaAT1	1.95707e+07	1.56586e+07	487141	2.33196e+07	2.85911e+07	1.74029e+06	2.29468e+07	2.58153e+07	2.11189e+06	1.839e+07	3.16644e+07	1.56008e+06	1.85037e+07	1.67996e+07	1.93689e+06	1.01882e+07	2.41801e+06		24.2222	23.9004	18.894	24.475	24.7691	20.7309	24.4518	24.6217	21.0101	24.1324	24.9164	20.5732	24.1413	24.0019	20.8853	23.2804	21.2054		1.37596	1.42235	-0.410357	1.60788	1.66723	1.21267	1.83708	1.80847	1.34027	1.41395	1.54737
Q9SFH9	Delta-aminolevulinic acid dehydratase 1, chloroplastic OS=Arabidopsis thaliana OX=3702 GN=HEMB1 PE=2 SV=1	HEMB1	3.73061e+07	2.91361e+07	3.94555e+06	3.12497e+07	3.50816e+07	3.34505e+06	2.09154e+07	2.47985e+07	3.57196e+06	3.56828e+07	4.33974e+07	5.15801e+06	2.38603e+07	2.16977e+07	4.17715e+06	9.16969e+06	3.53961e+06		25.1529	24.7963	21.9118	24.8973	25.0642	21.6736	24.3181	24.5638	21.7683	25.0887	25.3711	22.2984	24.5081	24.371	21.9941	23.1284	21.7552		2.30668	2.3182	2.60746	2.03019	1.96238	2.15537	1.70335	1.7505	2.09845	2.37025	2.00212
P50883	60S ribosomal protein L12-1 OS=Arabidopsis thaliana OX=3702 GN=RPL12A PE=2 SV=2	AT2G37190	1.23757e+08	9.79509e+07	1.10338e+07	150375478	1.76493e+08	1.22457e+07	1.3547e+08	1.34668e+08	1.29537e+07	1.23569e+08	1.82824e+08	1.24543e+07	1.12221e+08	9.58679e+07	1.48103e+07	5.35136e+07	1.61233e+07		26.8829	26.5456	23.3954	27.164	27.395	23.5458	27.0134	27.0048	23.6269	26.8807	27.4459	23.5701	26.7418	26.5145	23.8201	25.6734	23.9426		4.0367	4.06746	4.09109	4.29684	4.2932	4.02755	4.39868	4.19158	3.95703	4.16227	4.07689
P56791	50S ribosomal protein L2, chloroplastic OS=Arabidopsis thaliana OX=3702 GN=rpl2-A PE=3 SV=1	rpl2	4.36217e+07	4.05493e+07	1.9398e+06	2.96632e+07	37658831	3.27821e+06	1.65532e+07	18415898	2.10879e+06	4.15274e+07	7.25204e+07	3.00201e+06	3.54073e+07	3.3159e+07	2.72213e+06	1.4606e+07	3.54725e+06		25.3785	25.2732	20.8875	24.8222	25.1665	21.6445	23.9806	24.1344	21.008	25.3076	26.1119	21.5175	25.0775	24.9829	21.3763	23.8001	21.7583		2.53231	2.79507	1.58314	1.95502	2.06465	2.12625	1.36589	1.3212	1.33815	2.58909	2.74289
Q94CE4	Beta carbonic anhydrase 4 OS=Arabidopsis thaliana OX=3702 GN=BCA4 PE=1 SV=1	BCA4	2.7035e+07	2.21553e+07	2.76377e+06	2.02127e+07	2.41325e+07	1.51325e+06	1.91926e+07	2.27639e+07	1.98264e+06	2.51279e+07	3.80738e+07	2.36757e+06	1.69849e+07	1.57747e+07	2.71808e+06	8.80567e+06	1.8644e+06		24.6883	24.4011	21.3982	24.2688	24.5245	20.5292	24.194	24.4402	20.919	24.5828	25.1823	21.175	24.0177	23.9111	21.3742	23.07	20.8303		1.84209	1.92305	2.09387	1.4016	1.42265	1.01099	1.57933	1.627	1.24915	1.86432	1.81331
Q9FGX1	ATP-citrate synthase beta chain protein 2 OS=Arabidopsis thaliana OX=3702 GN=ACLB-2 PE=1 SV=1	ACLB-2	1.42655e+06	1.21396e+06	136808	1.4931e+06	1.56154e+06	195582	1.08511e+06	1.31487e+06	217282	1.51242e+06	2.21519e+06	237251	1.03371e+06	996834	280165	457183	249242		20.4441	20.2113	17.0618	20.5099	20.5745	17.5774	20.0494	20.3265	17.7292	20.5284	21.079	17.8561	19.9794	19.927	18.0959	18.8024	17.9272		-2.40213	-2.26681	-2.24255	-2.35727	-2.5273	-1.94081	-2.5653	-2.48676	-1.94063	-2.19004	-2.28999
P30184	Leucine aminopeptidase 1 OS=Arabidopsis thaliana OX=3702 GN=LAP1 PE=1 SV=1	AT2G24200; LAP1	4.62136e+07	3.79172e+07	4.4044e+06	5.29395e+07	6.25941e+07	3.60505e+06	5.04757e+07	6.35968e+07	4.36296e+06	4.90142e+07	7.30449e+07	3.92116e+06	4.33478e+07	3.84714e+07	4.61967e+06	2.68645e+07	4.21474e+06		25.4618	25.1763	22.0705	25.6578	25.8995	21.7816	25.5891	25.9225	22.0569	25.5467	26.1223	21.9028	25.3695	25.1973	22.1394	24.6792	22.007		2.61558	2.69825	2.76618	2.79069	2.79769	2.26336	2.97437	3.1092	2.38704	2.82823	2.75329
Q944P7	Leucine aminopeptidase 2, chloroplastic OS=Arabidopsis thaliana OX=3702 GN=LAP2 PE=2 SV=2	AT4G30920; LAP2	1.10099e+07	8.57765e+06	324995	1.12347e+07	1.3454e+07	487911	9.32838e+06	1.02869e+07	565313	9.74188e+06	1.69622e+07	481605	7.88548e+06	7.49259e+06	540735	3.75088e+06	454130		23.3923	23.0322	18.3101	23.4215	23.6815	18.8963	23.1532	23.2943	19.1087	23.2158	24.0158	18.8775	22.9108	22.837	19.0446	21.8388	18.7927		0.546068	0.554052	-0.994277	0.554311	0.579706	-0.621969	0.53848	0.481052	-0.561146	0.497298	0.646827
P41916	GTP-binding nuclear protein Ran-1 OS=Arabidopsis thaliana OX=3702 GN=RAN1 PE=1 SV=1	RAN-1	5.62616e+07	4.92032e+07	5.3181e+06	7.46675e+07	7.86692e+07	9.49728e+06	5.40788e+07	7.00995e+07	1.03841e+07	3.80038e+07	6.44423e+07	7.42772e+06	4.84685e+07	4.34183e+07	1.02662e+07	3.02329e+07	9.84774e+06		25.7456	25.5522	22.3425	26.154	26.2293	23.1791	25.6886	26.0629	23.3079	25.1796	25.9415	22.8245	25.5305	25.3718	23.2914	24.8496	23.2314		2.89942	3.07415	3.03814	3.28682	3.12747	3.66086	3.07385	3.24965	3.63803	2.46117	2.57251
P42644	14-3-3-like protein GF14 psi OS=Arabidopsis thaliana OX=3702 GN=GRF3 PE=1 SV=2	GRF3	3.99042e+07	3.11212e+07	2.65271e+06	3.15088e+07	4.03674e+07	2.17782e+06	3.41141e+07	3.1981e+07	2.33375e+06	3.84526e+07	5.91532e+07	2.43372e+06	2.62544e+07	2.42242e+07	2.68419e+06	1.60075e+07	2.95476e+06		25.25	24.8914	21.339	24.9093	25.2667	21.0545	25.0239	24.9307	21.1542	25.1966	25.818	21.2147	24.6461	24.5299	21.3561	23.9322	21.4946		2.40381	2.4133	2.0347	2.0421	2.16486	1.53623	2.40915	2.11746	1.48438	2.47811	2.44896
Q8VZG7	Ribonuclease TUDOR 1 OS=Arabidopsis thaliana OX=3702 GN=TSN1 PE=1 SV=1	Tudor1	2.70328e+07	2.06203e+07	3.39799e+06	2.59986e+07	3.24076e+07	3.18352e+06	1.95357e+07	2.4917e+07	3.29737e+06	2.68819e+07	3.95201e+07	3.35046e+06	1.95372e+07	1.87463e+07	3.45091e+06	1.09429e+07	3.98319e+06		24.6882	24.2976	21.6963	24.6319	24.9498	21.6022	24.2196	24.5706	21.6529	24.6801	25.2361	21.6759	24.2197	24.1601	21.7185	23.3835	21.9255		1.84198	1.81946	2.39191	1.76477	1.848	2.08396	1.60489	1.75737	1.98305	1.96166	1.86709
P54609	Cell division control protein 48 homolog A OS=Arabidopsis thaliana OX=3702 GN=CDC48A PE=1 SV=1	CDC48	4.95527e+07	3.97783e+07	4.61399e+06	5.34433e+07	5.87854e+07	3.54178e+06	4.84992e+07	5.93585e+07	3.83525e+06	4.67027e+07	7.87548e+07	3.04651e+06	3.96543e+07	2.99445e+07	4.24388e+06	1.86581e+07	4.09111e+06		25.5625	25.2455	22.1376	25.6715	25.809	21.756	25.5315	25.823	21.8709	25.477	26.2309	21.5387	25.241	24.8358	22.017	24.1533	21.9641		2.71623	2.76738	2.83325	2.80435	2.70712	2.23782	2.91674	3.0097	2.20105	2.75853	2.86187
P36210	50S ribosomal protein L12-1, chloroplastic OS=Arabidopsis thaliana OX=3702 GN=RPL12A PE=2 SV=1	RPL12-A	3.94727e+08	3.44262e+08	2.1135e+07	3.67294e+08	4.3827e+08	1.91414e+07	2.79213e+08	3.00188e+08	19335957	3.89541e+08	5.34088e+08	2.75812e+07	3.42613e+08	3.00067e+08	2.73537e+07	1.39875e+08	21343310		28.5563	28.3589	24.3331	28.4524	28.7072	24.1902	28.0568	28.1613	24.2048	28.5372	28.9925	24.7172	28.352	28.1607	24.7052	27.0596	24.3473		5.71005	5.88083	5.0288	5.58521	5.60542	4.67197	5.44208	5.34804	4.53495	5.81873	5.62351
Q0WP12	Thiocyanate methyltransferase 1 OS=Arabidopsis thaliana OX=3702 GN=HOL1 PE=1 SV=2		3.62284e+07	2.98622e+07	3.68234e+06	2.72268e+07	3.1519e+07	4.0009e+06	1.85862e+07	2.93531e+07	4.46688e+06	3.47394e+07	6.03542e+07	4.43684e+06	2.85115e+07	2.40832e+07	5.1925e+06	1.26677e+07	4.75223e+06		25.1106	24.8318	21.8122	24.6985	24.9097	21.9319	24.1477	24.807	22.0908	25.0501	25.847	22.0811	24.765	24.5215	22.308	23.5947	22.1802		2.26439	2.35372	2.50786	1.83137	1.80789	2.41367	1.53302	1.99376	2.421	2.3316	2.47796
Q9SF16	T-complex protein 1 subunit eta OS=Arabidopsis thaliana OX=3702 GN=CCT7 PE=1 SV=1	AT3G11830	1.88489e+07	1.52948e+07	812061	2.31243e+07	2.87781e+07	849529	2.19667e+07	2.47486e+07	866123	1.56849e+07	3.25788e+07	1.05061e+06	1.79307e+07	1.56167e+07	864744	1.03437e+07	1.08951e+06		24.168	23.8665	19.6312	24.4629	24.7785	19.6963	24.3888	24.5608	19.7242	23.9029	24.9574	20.0028	24.0959	23.8966	19.7219	23.3022	20.0553		1.32174	1.38844	0.326892	1.59575	1.67664	0.178076	1.7741	1.74759	0.0543746	1.18441	1.58844
Q8VYM4	30S ribosomal protein 2, chloroplastic OS=Arabidopsis thaliana OX=3702 GN=PSRP2 PE=2 SV=1	AT3G52150; PSRP2	1.06415e+08	8.88099e+07	1.15852e+07	1.00536e+08	1.14521e+08	7.59074e+06	5.71997e+07	8.13768e+07	7.00442e+06	1.11271e+08	1.42019e+08	6.87163e+06	8.72472e+07	7.38323e+07	8.23414e+06	3.11721e+07	7.49733e+06		26.6651	26.4042	23.4658	26.5831	26.771	22.8558	25.7695	26.2781	22.7398	26.7295	27.0815	22.7122	26.3786	26.1377	22.9732	24.8938	22.8379		3.8189	3.92612	4.16144	3.71598	3.66921	3.33758	3.15479	3.46486	3.07	4.01103	3.71252
Q9MA79	Fructose-1,6-bisphosphatase, cytosolic OS=Arabidopsis thaliana OX=3702 GN=CYFBP PE=1 SV=1	AT1G43670; FBP	4.53223e+07	3.72373e+07	594084	2.88335e+07	3.18254e+07	628324	1.48329e+07	1.97428e+07	525259	4.01249e+07	6.62367e+07	1.16293e+06	2.57305e+07	2.2413e+07	839248	7.98217e+06	522958		25.4337	25.1502	19.1803	24.7812	24.9237	19.2611	23.8223	24.2348	19.0027	25.258	25.9811	20.1493	24.617	24.4178	19.6787	22.9283	18.9963		2.58749	2.67215	-0.124028	1.91409	1.82184	-0.257078	1.20758	1.42157	-0.667168	2.53952	2.61214
O48737	Thioredoxin M1, chloroplastic OS=Arabidopsis thaliana OX=3702 GN=At1g03680 PE=2 SV=1	THM1	7.22682e+07	5.66937e+07	2.12951e+06	6.54383e+07	8.12541e+07	2835177	6.39167e+07	6.24144e+07	2.86942e+06	7.59932e+07	1.14588e+08	2.60278e+06	5.98527e+07	5.47559e+07	2.7845e+06	2.84979e+07	2.46416e+06		26.1069	25.7567	21.0221	25.9636	26.2759	21.435	25.9297	25.8954	21.4523	26.1794	26.7719	21.3116	25.8349	25.7065	21.409	24.7644	21.2327		3.26063	3.27859	1.71775	3.09648	3.17411	1.91678	3.31497	3.08212	1.78249	3.4609	3.40289
Q9LZ66	Assimilatory sulfite reductase (ferredoxin), chloroplastic OS=Arabidopsis thaliana OX=3702 GN=SIR PE=1 SV=1	SIR	5.08614e+07	4.00159e+07	1.39525e+06	4.78822e+07	5.79368e+07	1.98436e+06	3.78532e+07	4.31342e+07	1.99499e+06	4.16853e+07	6.61893e+07	1.31747e+06	3.20024e+07	2.72115e+07	2.43152e+06	1.6076e+07	1.76445e+06		25.6001	25.2541	20.4121	25.513	25.788	20.9202	25.1739	25.3623	20.928	25.313	25.9801	20.3293	24.9317	24.6977	21.2134	23.9384	20.7508		2.75384	2.77597	1.10775	2.64583	2.68615	1.40201	2.5592	2.54908	1.25812	2.59456	2.6111
Q96300	14-3-3-like protein GF14 nu OS=Arabidopsis thaliana OX=3702 GN=GRF7 PE=1 SV=1	GRF7	5.73199e+06	4816517	318874	5.80553e+06	7.33414e+06	584964	6.06065e+06	6.0944e+06	700284	4151637	7.48417e+06	329405	4.64984e+06	3.60125e+06	631211	2.62616e+06	637364		22.4506	22.1996	18.2826	22.469	22.8062	19.158	22.531	22.5391	19.4176	21.9852	22.8354	18.3295	22.1487	21.7801	19.2678	21.3245	19.2818		-0.395627	-0.278541	-1.02171	-0.398158	-0.295633	-0.360238	-0.0836744	-0.274199	-0.252256	-0.733222	-0.53358
P53496	Actin-11 OS=Arabidopsis thaliana OX=3702 GN=ACT11 PE=1 SV=1	ACT11			68075.5			82099.6			110095			70795.5			81615.2		102047				16.0548			16.3251			16.7484			16.1114			16.3166		16.6389				-3.24949			-3.19314			-2.92144
Q9LUT2	S-adenosylmethionine synthase 4 OS=Arabidopsis thaliana OX=3702 GN=METK4 PE=1 SV=1	MTO3	2.0492e+08	1.62912e+08	2.32873e+07	1.81309e+08	2.25933e+08	2.04401e+07	1.54908e+08	1.72136e+08	2.22089e+07	1.60332e+08	2.65584e+08	20648779	1.38164e+08	1.2476e+08	2.45781e+07	6.803e+07	2.27663e+07		27.6105	27.2795	24.473	27.4339	27.7513	24.2849	27.2068	27.359	24.4046	27.2565	27.9846	24.2996	27.0418	26.8946	24.5509	26.0197	24.4404		4.76426	4.80141	5.1687	4.56672	4.64949	4.76667	4.59212	4.54572	4.7348	4.53802	4.6156
Q9ZU23	Jacalin-related lectin 5 OS=Arabidopsis thaliana OX=3702 GN=JAL5 PE=2 SV=1	AT1G52000		332632	104315	6.03352e+06	7.10252e+06	559832	4.71327e+06	7.41129e+06	597860	61385	162430		3.85132e+06	3.28118e+06	398815	2.44471e+06	471999			18.3436	16.6706	22.5246	22.7599	19.0946	22.1683	22.8213	19.1894	15.9056	17.3095		21.8769	21.6458	18.6054	21.2212	18.8484			-4.13453	-2.63375	-0.342585	-0.34193	-0.423591	-0.446419	0.00804228	-0.48039	-6.81287	-6.05953
P0CJ46	Actin-1 OS=Arabidopsis thaliana OX=3702 GN=ACT1 PE=1 SV=1	ACT3; ACT1	4.84612e+06	3.36147e+06	75729.5	7.35562e+06	8.38391e+06	211232	7.41537e+06	7.47021e+06	217805	5.2493e+06	7.27572e+06	52743.3	5.11935e+06	4.86123e+06	169586	4.89236e+06	203681		22.2084	21.6807	16.2086	22.8104	22.9992	17.6885	22.8221	22.8327	17.7327	22.3237	22.7947	15.6867	22.2875	22.2129	17.3717	22.2221	17.6359		-0.637832	-0.797437	-3.09577	-0.056738	-0.102637	-1.82976	0.207373	0.0194653	-1.93716	-0.394777	-0.574332
Q9LZG0	Adenosine kinase 2 OS=Arabidopsis thaliana OX=3702 GN=ADK2 PE=1 SV=1	ADK2	7.49349e+07	6.17578e+07		7.84533e+07	9.02882e+07	93149.7	8.09846e+07	8.59858e+07	60659.1	6.32232e+07	1.15734e+08	70584.1	6.91748e+07	6.07119e+07	86619.8	4.51523e+07	87083.6		26.1591	25.8801		26.2253	26.428	16.5073	26.2711	26.3576	15.8884	25.914	26.7862	16.1071	26.0437	25.8555	16.4024	25.4283	16.4101		3.3129	3.40202		3.35818	3.3262	-3.01096	3.65643	3.54434	-3.7814	3.19548	3.41725
Q5XF82	Jacalin-related lectin 11 OS=Arabidopsis thaliana OX=3702 GN=JAL11 PE=2 SV=1	AT1G52100	5.94635e+07	4.9043e+07	9.82412e+06	1.87909e+07	2.05001e+07	4.04528e+06	8.02207e+06	9.19737e+06	2.86839e+06	4.1384e+07	6.04713e+07	8.68303e+06	1.03823e+07	8.39731e+06	4.51431e+06	2.64928e+06	5.35147e+06		25.8255	25.5475	23.2279	24.1635	24.2891	21.9478	22.9355	23.1328	21.4518	25.3026	25.8497	23.0498	23.3076	23.0015	22.1061	21.3372	22.3515		2.97927	3.06944	3.92356	1.29638	1.18729	2.42958	0.320829	0.319539	1.78197	2.5841	2.48076
Q9S9P1	40S ribosomal protein S12-1 OS=Arabidopsis thaliana OX=3702 GN=RPS12A PE=2 SV=1	AT1G15930	6.88101e+07	5.69836e+07	7.9539e+06	71743853	8.17385e+07	8.73263e+06	6.38466e+07	6.99498e+07	1.0795e+07	5.00499e+07	9.58032e+07	8804832	57674239	52058637	1.06771e+07	3.62431e+07	1.52058e+07		26.0361	25.764	22.9232	26.0964	26.2845	23.058	25.9281	26.0598	23.3639	25.5769	26.5136	23.0699	25.7814	25.6336	23.348	25.1112	23.8581		3.18989	3.28594	3.61889	3.2292	3.18268	3.53976	3.31339	3.24657	3.69403	2.85839	3.14458
O80504	10 kDa chaperonin 2, chloroplastic OS=Arabidopsis thaliana OX=3702 GN=CPN10-2 PE=2 SV=1	CHL-CPN10	4.80022e+07	3.96365e+07	4.71257e+06	4.10552e+07	4.83037e+07	4.52038e+06	3.08486e+07	3.38236e+07	4.60401e+06	4.85041e+07	7.40918e+07	6.85092e+06	3.42861e+07	3.30936e+07	6.75252e+06	1.01727e+07	3.90656e+06		25.5166	25.2403	22.1681	25.2911	25.5256	22.108	24.8787	25.0115	22.1345	25.5316	26.1428	22.7079	25.0311	24.98	22.687	23.2782	21.8975		2.67037	2.76223	2.86375	2.42391	2.4238	2.58979	2.26399	2.19828	2.46462	2.81313	2.77382
Q39258	V-type proton ATPase subunit E1 OS=Arabidopsis thaliana OX=3702 GN=VHA-E1 PE=1 SV=2	TUF	6.1561e+07	4.78709e+07	3.15627e+06	6.5267e+07	73720368	6.07229e+06	7.53492e+07	7.91476e+07	7.24422e+06	5.1623e+07	8.44321e+07	4.44105e+06	4.78162e+07	4.22752e+07	6.36637e+06	2.94659e+07	8.20575e+06		25.8755	25.5126	21.5898	25.9599	26.1356	22.5338	26.1671	26.238	22.7884	25.6215	26.3313	22.0825	25.511	25.3333	22.602	24.8125	22.9682		3.02928	3.03455	2.28545	3.0927	3.03373	3.01558	3.55237	3.42479	3.11856	2.90304	2.9623
Q9SLF7	60S acidic ribosomal protein P2-2 OS=Arabidopsis thaliana OX=3702 GN=RPP2B PE=1 SV=1	AT2G27710	3.93251e+07	4.0257e+07	3.76297e+06	4.66299e+07	50206763	4.47168e+06	3.85779e+07	3.87533e+07	3.31763e+06	4.16477e+07	5.71527e+07	5.02768e+06	5.16286e+07	4.62952e+07	3.29724e+06	3.04648e+07	3.62678e+06		25.2289	25.2627	21.8434	25.4748	25.5814	22.0924	25.2013	25.2078	21.6617	25.3117	25.7683	22.2615	25.6217	25.4644	21.6528	24.8606	21.7903		2.38271	2.78464	2.5391	2.6076	2.47955	2.57416	2.58656	2.39456	1.99188	2.59326	2.39933
Q8S9L5	Trigger factor-like protein TIG, Chloroplastic OS=Arabidopsis thaliana OX=3702 GN=TIG PE=1 SV=1	AT5G55220	5.52829e+07	4.4024e+07	1.2512e+06	4.23931e+07	51725220	958622	2.38421e+07	2.9665e+07	943097	4.63378e+07	85860984	1.52354e+06	3.27004e+07	2.8655e+07	1.20379e+06	1.24893e+07	622697		25.7203	25.3918	20.2549	25.3373	25.6244	19.8706	24.507	24.8223	19.847	25.4657	26.3555	20.539	24.9628	24.7723	20.1992	23.5742	19.2482		2.8741	2.91369	0.950539	2.47017	2.52253	0.352376	1.8923	2.00901	0.17721	2.74722	2.98651
P25864	50S ribosomal protein L9, chloroplastic OS=Arabidopsis thaliana OX=3702 GN=RPL9 PE=2 SV=1	RPL9	6.10162e+07	4.6524e+07	6.89044e+06	5.42035e+07	6.99254e+07	5297881	3.75327e+07	4.55977e+07	5.18613e+06	5.65923e+07	9.78685e+07	6.6184e+06	3.97185e+07	3.45449e+07	6.88797e+06	1.42981e+07	3.91086e+06		25.8627	25.4715	22.7162	25.6919	26.0593	22.337	25.1616	25.4425	22.3062	25.7541	26.5443	22.6581	25.2433	25.042	22.7156	23.7693	21.8991		3.01646	2.99337	3.41183	2.82473	2.95748	2.81876	2.54693	2.6292	2.63639	3.03563	3.17535
P46283	Sedoheptulose-1,7-bisphosphatase, chloroplastic OS=Arabidopsis thaliana OX=3702 GN=At3g55800 PE=2 SV=1	SBPASE	3.05866e+08	2.48686e+08	2.00299e+07	2.32244e+08	2.74536e+08	1.60624e+07	1.39438e+08	1.52645e+08	1.58293e+07	2.83482e+08	4.73681e+08	1.93707e+07	2.1038e+08	1.92502e+08	2.12022e+07	7.40435e+07	1.76138e+07		28.1883	27.8898	24.2557	27.7911	28.0324	23.9372	27.055	27.1856	23.9161	28.0787	28.8193	24.2074	27.6484	27.5203	24.3377	26.1419	24.0702		5.34209	5.41165	4.95131	4.92392	4.93059	4.41896	4.44033	4.37235	4.24626	5.36021	5.45035
O65570	Villin-4 OS=Arabidopsis thaliana OX=3702 GN=VLN4 PE=1 SV=1	VLN4	5.11463e+06	4.4206e+06	191076	5.27425e+06	5.99439e+06	473676	7.67364e+06	5.95514e+06	673650	4.05005e+06	6.38972e+06	250674	3.65854e+06	3.45213e+06	583499	2.99185e+06	662258		22.2862	22.0758	17.5438	22.3305	22.5152	18.8535	22.8715	22.5057	19.3616	21.9495	22.6073	17.9355	21.8028	21.7191	19.1544	21.5126	19.337		-0.560031	-0.402289	-1.76055	-0.536618	-0.586649	-0.664686	0.256766	-0.307547	-0.308196	-0.768962	-0.76167
Q9LV66	Uncharacterized protein At5g48480 OS=Arabidopsis thaliana OX=3702 GN=At5g48480 PE=1 SV=1	AT5G48480	1.13885e+07	8.53949e+06	516097	1.84668e+07	2.16878e+07	807510	1.38896e+07	1.6194e+07	904989	1.40094e+07	1.88563e+07	472247	1.6695e+07	1.44923e+07	983625	9.97045e+06	1.14246e+06		23.4411	23.0257	18.9773	24.1384	24.3704	19.6231	23.7275	23.949	19.7875	23.7399	24.1685	18.8492	23.9929	23.7888	19.9077	23.2492	20.1237		0.59485	0.547619	-0.327054	1.27128	1.26855	0.104894	1.11278	1.13571	0.117704	1.02142	0.799549
Q9FLT0	Ribonuclease TUDOR 2 OS=Arabidopsis thaliana OX=3702 GN=TSN2 PE=1 SV=1	Tudor2	7.24848e+06	6.13041e+06	227813	6.67363e+06	8.411e+06	411723	7.06098e+06	8.03105e+06	404927	7.84058e+06	1.17308e+07	354815	6.26284e+06	5.62352e+06	394997	3.27531e+06	371904		22.7892	22.5476	17.7975	22.67	23.0038	18.6513	22.7514	22.9372	18.6273	22.9025	23.4838	18.4367	22.5784	22.423	18.5915	21.6432	18.5046		-0.0569837	0.069452	-1.50685	-0.197113	-0.0979846	-0.866912	0.136722	0.123906	-1.04253	0.184058	0.114812
O80796	Membrane-associated protein VIPP1, chloroplastic OS=Arabidopsis thaliana OX=3702 GN=VIPP1 PE=1 SV=1	PTAC4	2.5213e+07	2.02959e+07	5.49209e+06	2.33915e+07	2.6137e+07	3.26812e+06	1.73041e+07	2.02253e+07	3.53241e+06	3.0135e+07	4.2842e+07	4.15512e+06	2.16106e+07	1.90538e+07	3.3663e+06	9.33702e+06	3.924e+06		24.5877	24.2747	22.3889	24.4795	24.6396	21.64	24.0446	24.2697	21.7522	24.8449	25.3525	21.9865	24.3652	24.1836	21.6827	23.1545	21.9039		1.74144	1.79659	3.08459	1.61233	1.53776	2.1218	1.42989	1.45641	2.08238	2.12646	1.98353
Q9FGY1	Beta-D-xylosidase 1 OS=Arabidopsis thaliana OX=3702 GN=BXL1 PE=1 SV=1	BXL1	2.0513e+07	1.58651e+07	812885	1.40477e+07	1.54498e+07	681651	2.07169e+07	2.76007e+07	1.34417e+06	1.15463e+07	1.96252e+07	626397	7.81459e+06	6.8428e+06	568127	6.13165e+06	1.06116e+06		24.29	23.9194	19.6327	23.7438	23.8811	19.3787	24.3043	24.7182	20.3583	23.4609	24.2262	19.2567	22.8977	22.7062	19.1159	22.5478	20.0172		1.44381	1.44125	0.328354	0.876672	0.779258	-0.139552	1.68959	1.90495	0.688443	0.74245	0.857217
Q8H0S9	Puromycin-sensitive aminopeptidase OS=Arabidopsis thaliana OX=3702 GN=MPA1 PE=2 SV=1	AT1G63770	2.90901e+07	2.16618e+07	844692	2.65041e+07	3.35455e+07	1.13204e+06	1.88931e+07	2.52648e+07	1.29963e+06	2.86236e+07	4.74446e+07	1.30085e+06	2.06137e+07	1.90379e+07	1.28965e+06	9.38132e+06	1.34575e+06		24.794	24.3686	19.6881	24.6597	24.9996	20.1105	24.1714	24.5906	20.3097	24.7707	25.4997	20.311	24.2971	24.1824	20.2986	23.1614	20.36		1.94779	1.89055	0.383729	1.79256	1.89778	0.592265	1.55664	1.77737	0.639836	2.05223	2.13075
Q9SU40	Monocopper oxidase-like protein SKU5 OS=Arabidopsis thaliana OX=3702 GN=SKU5 PE=1 SV=1	SKU5	1.61791e+07	1.32762e+07	1.47101e+06	1.70119e+07	1.81551e+07	1.61178e+06	10764813	1.60714e+07	2.08132e+06	1.57223e+07	2.30629e+07	2.04258e+06	1.21952e+07	1.08808e+07	2.32182e+06	6.03672e+06	2.19218e+06		23.9476	23.6623	20.4884	24.02	24.1139	20.6202	23.3598	23.938	20.9891	23.9063	24.4591	20.962	23.5398	23.3753	21.1468	22.5253	21.0639		1.1014	1.18424	1.18404	1.15288	1.01204	1.102	0.745105	1.12474	1.31923	1.18784	1.09008
P49688	40S ribosomal protein S2-3 OS=Arabidopsis thaliana OX=3702 GN=RPS2C PE=1 SV=2	AT2G41840	5.75535e+07	4.82714e+07	3.17522e+06	6.52137e+07	8.45408e+07	3.43845e+06	5.56126e+07	6.66436e+07	3.53327e+06	5.55675e+07	8.78492e+07	2.66884e+06	6.02334e+07	4.98207e+07	4.32179e+06	2.77115e+07	6.58852e+06		25.7784	25.5247	21.5984	25.9587	26.3331	21.7133	25.7289	25.99	21.7526	25.7277	26.3885	21.3478	25.8441	25.5702	22.0432	24.724	22.6515		2.93217	3.04657	2.29409	3.09152	3.23131	2.1951	3.11419	3.17671	2.08273	3.00927	3.01953
P23686	S-adenosylmethionine synthase 1 OS=Arabidopsis thaliana OX=3702 GN=SAM1 PE=1 SV=2	SAM1	3.23483e+07	2.28911e+07	1.4924e+06	3.28258e+07	4.14049e+07	930917	3.15661e+07	3.20323e+07	1.0064e+06	2.82765e+07	5.11656e+07	421473	2.8596e+07	2.40644e+07	858745	1.43622e+07	963610		24.9472	24.4483	20.5092	24.9683	25.3033	19.8283	24.9119	24.933	19.9408	24.7531	25.6087	18.6851	24.7693	24.5204	19.7119	23.7758	19.8781		2.10096	1.97018	1.20487	2.10117	2.20147	0.310066	2.29716	2.11977	0.270933	2.03463	2.23968
O81645	Villin-3 OS=Arabidopsis thaliana OX=3702 GN=VLN3 PE=1 SV=2	VLN3	2.33701e+07	1.86757e+07	396971	2.51157e+07	2.9714e+07	517882	2.70087e+07	3.07881e+07	483297	2.03213e+07	2.8054e+07	500932	1.61535e+07	1.41929e+07	631198	1.09676e+07	962228		24.4782	24.1547	18.5987	24.5821	24.8246	18.9823	24.6869	24.8759	18.8825	24.2765	24.7417	18.9343	23.9453	23.7587	19.2677	23.3867	19.876		1.63193	1.67656	-0.705662	1.71493	1.72281	-0.535963	2.07221	2.06262	-0.787288	1.55802	1.37271
Q9FWR4	Glutathione S-transferase DHAR1, mitochondrial OS=Arabidopsis thaliana OX=3702 GN=DHAR1 PE=1 SV=1	DHAR1	3.27902e+07	2.32941e+07	1.95368e+06	6.25441e+07	7.34195e+07	2.78295e+06	7.73021e+07	9.16496e+07	3.98443e+06	3.04421e+07	4.91866e+07	2.43351e+06	4.70422e+07	4.15338e+07	4.61487e+06	3.80195e+07	5.55888e+06		24.9668	24.4735	20.8978	25.8984	26.1297	21.4082	26.204	26.4496	21.9259	24.8596	25.5518	21.2146	25.4875	25.3078	22.1379	25.1802	22.4064		2.12053	1.99536	1.59343	3.03122	3.02783	1.88996	3.58929	3.63637	2.25611	2.14109	2.18277
Q9FY50	50S ribosomal protein L10, chloroplastic OS=Arabidopsis thaliana OX=3702 GN=RPL10 PE=2 SV=1	AT5G13510; EMB3136	4.15872e+07	3.26342e+07	2.11229e+06	3.31627e+07	4.26695e+07	1.41424e+06	2.27272e+07	2.76676e+07	1.49192e+06	4.20109e+07	7.21809e+07	1.89926e+06	2.91908e+07	2.51438e+07	1.46205e+06	1.17372e+07	1.34386e+06		25.3096	24.9599	21.0104	24.9831	25.3467	20.4316	24.4379	24.7217	20.5087	25.3243	26.1051	20.857	24.799	24.5837	20.4796	23.4846	20.358		2.46341	2.48178	1.70604	2.11591	2.24487	0.91337	1.8232	1.90844	0.838906	2.60579	2.73612
Q9SIB9	Aconitate hydratase 3, mitochondrial OS=Arabidopsis thaliana OX=3702 GN=ACO3 PE=1 SV=2	ACO3	6.84736e+07	5.98307e+07	739961	44861554	5.14301e+07	885548	3.39516e+07	4.59361e+07	1.08399e+06	7.1095e+07	1.30372e+08	1.28915e+06	3.44223e+07	3.18339e+07	1.15419e+06	1.92522e+07	1.08208e+06		26.029	25.8344	19.4971	25.419	25.6161	19.7562	25.017	25.4531	20.0479	26.0832	26.9581	20.298	25.0368	24.9241	20.1385	24.1985	20.0454		3.18281	3.35628	0.192753	2.55182	2.51428	0.237984	2.40226	2.63987	0.378089	3.36477	3.58907
P16127	Magnesium-chelatase subunit ChlI-1, chloroplastic OS=Arabidopsis thaliana OX=3702 GN=CHLI1 PE=1 SV=1	CHLI1	6.72923e+07	5.20577e+07	8.49657e+06	5.11725e+07	6.19843e+07	5.08017e+06	2.99735e+07	3.62967e+07	4.3228e+06	6.34062e+07	1.04806e+08	7.74719e+06	4.23703e+07	4.01308e+07	5.50732e+06	1.60472e+07	4.59673e+06		26.0039	25.6336	23.0184	25.6089	25.8854	22.2764	24.8372	25.1133	22.0435	25.9181	26.6431	22.8852	25.3366	25.2582	22.3929	23.9358	22.1322		3.15771	3.15551	3.71411	2.74171	2.78357	2.75822	2.22247	2.30008	2.3737	3.19965	3.27415
Q9SKZ3	40S ribosomal protein S12-2 OS=Arabidopsis thaliana OX=3702 GN=RPS12C PE=1 SV=1	AT2G32060	1.05366e+07	8.7311e+06	300701	1.07062e+07	1.39844e+07	442206	11274290	1.17095e+07	469910	4.66321e+06	1.39809e+07	110855	9.74736e+06	8.98356e+06	350457	5671974	387056		23.3289	23.0577	18.198	23.3519	23.7373	18.7544	23.4265	23.4812	18.842	22.1529	23.737	16.7583	23.2166	23.0989	18.4189	22.4354	18.5622		0.482678	0.579632	-1.10637	0.484796	0.635485	-0.763868	0.811819	0.667922	-0.827812	-0.56558	0.367962
Q9LJL3	Presequence protease 1, chloroplastic/mitochondrial OS=Arabidopsis thaliana OX=3702 GN=PREP1 PE=1 SV=2	PREP1	4.35551e+07	3.57565e+07	1339965	3.4344e+07	4.02587e+07	1.49349e+06	2.54628e+07	2.87806e+07	1.27007e+06	4.42666e+07	7.44005e+07	1.4796e+06	3.21447e+07	2.98489e+07	1.45413e+06	1.26227e+07	1.12024e+06		25.3763	25.0917	20.3538	25.0336	25.2628	20.5103	24.6019	24.7786	20.2765	25.3997	26.1488	20.4968	24.9381	24.8312	20.4717	23.5895	20.0954		2.53011	2.6136	1.04943	2.1664	2.16097	0.992034	1.98717	1.96534	0.606643	2.68124	2.77982
O04487	Probable elongation factor 1-gamma 1 OS=Arabidopsis thaliana OX=3702 GN=At1g09640 PE=1 SV=1	AT1G09640	1.59806e+07	1.17653e+07	1.69283e+06	1.53309e+07	1.90994e+07	1.54871e+06	1.30757e+07	1.58584e+07	1.69943e+06	1.46566e+07	1.96514e+07	1.40481e+06	1.08598e+07	9.72464e+06	1.34216e+06	6.28291e+06	1.74655e+06		23.9298	23.488	20.691	23.8699	24.187	20.5626	23.6404	23.9187	20.6966	23.805	24.2281	20.4219	23.3725	23.2132	20.3561	22.583	20.7361		1.08359	1.00994	1.38667	1.00279	1.08519	1.04441	1.02567	1.10549	1.02679	1.08657	0.859136
Q9ZSJ6	Glycine-rich protein 3 short isoform OS=Arabidopsis thaliana OX=3702 GN=GRP3S PE=1 SV=2	GRP3S	4.53421e+07	4.07674e+07	1.34372e+07	8.10251e+07	8.35032e+07	1.12881e+07	1.02549e+08	1.3131e+08	1.68613e+07	1.32227e+07	2.67246e+07	4.27386e+06	3.65217e+07	3.25553e+07	6.69096e+06	3.51266e+07	1.03019e+07		25.4343	25.2809	23.6797	26.2719	26.3153	23.4283	26.6117	26.9684	24.0072	23.6565	24.6717	22.0271	25.1223	24.9564	22.6738	25.0661	23.2964		2.58812	2.80281	4.37539	3.40471	3.2135	3.91007	3.99702	4.15515	4.33738	0.938038	1.30267
O49299	Probable phosphoglucomutase, cytoplasmic 1 OS=Arabidopsis thaliana OX=3702 GN=At1g23190 PE=2 SV=2	AT1G23190; PGM3	1.0132e+07	9.53581e+06	6.18473e+06	1.31235e+07	1.58751e+07	5.32527e+06	1.45521e+07	1.58883e+07	6.42846e+06	1.0266e+07	1.46827e+07	5.9928e+06	1.07978e+07	9.83058e+06	7.13223e+06	7.20305e+06	5.86567e+06		23.2724	23.1849	22.5603	23.6456	23.9203	22.3444	23.7947	23.9215	22.616	23.2914	23.8076	22.5148	23.3642	23.2288	22.7659	22.7802	22.4839		0.426192	0.706825	3.25594	0.778495	0.818433	2.8262	1.18001	1.10821	2.9462	0.572902	0.438628
Q9SQI8	Dihydrolipoyllysine-residue acetyltransferase component 4 of pyruvate dehydrogenase complex, chloroplastic OS=Arabidopsis thaliana OX=3702 GN=LTA2 PE=2 SV=1	LTA2	2.9709e+07	2.30202e+07	4.02926e+06	2.86045e+07	3.56723e+07	3.51544e+06	2.55852e+07	2.62949e+07	3.83661e+06	2.92065e+07	4.43631e+07	3.25142e+06	1.77577e+07	1.59604e+07	3.5588e+06	9.39513e+06	3.36723e+06		24.8244	24.4564	21.9421	24.7697	25.0883	21.7453	24.6088	24.6483	21.8714	24.7998	25.4029	21.6326	24.0819	23.928	21.763	23.1635	21.6831		1.97817	1.9783	2.63775	1.90258	1.98647	2.22705	1.99409	1.83503	2.20156	2.08131	2.03387
O24456	Receptor for activated C kinase 1A OS=Arabidopsis thaliana OX=3702 GN=RACK1A PE=1 SV=2	ATARCA	1.01987e+08	7.64741e+07	4.54601e+06	1.19339e+08	1.38136e+08	5.64475e+06	8.12147e+07	1.09992e+08	6.81242e+06	6.97095e+07	1.36882e+08	2.79979e+06	8.29973e+07	6.91723e+07	5.79766e+06	3.88302e+07	5.75546e+06		26.6038	26.1885	22.1162	26.8305	27.0415	22.4285	26.2752	26.7128	22.6997	26.0549	27.0284	21.4169	26.3066	26.0437	22.467	25.2107	22.4565		3.75757	3.71037	2.81183	3.96334	3.93969	2.91025	3.66052	3.89957	3.0299	3.33638	3.65937
Q42064	60S ribosomal protein L8-3 OS=Arabidopsis thaliana OX=3702 GN=RPL8C PE=2 SV=2	AT4G36130	2.84643e+06	2.51019e+06		1.98453e+06	3.98351e+06	102370	2.08525e+06	1.70112e+06	104163	3.48105e+06	4.77089e+06	97181.5	2.70244e+06	2.87221e+06	125176	1.52764e+06	103873		21.4407	21.2594		20.9204	21.9256	16.6434	20.9918	20.6981	16.6685	21.7311	22.1858	16.5684	21.3658	21.4537	16.9336	20.5429	16.6645		-1.40551	-1.21873		-1.94679	-1.17622	-2.8748	-1.62293	-2.1152	-3.00136	-0.987378	-1.18316
Q94K71	CBBY-like protein OS=Arabidopsis thaliana OX=3702 GN=CBBY PE=1 SV=1	AT3G48420	7.24098e+07	5.80664e+07	3.64566e+06	5.02653e+07	6.29184e+07	3.23637e+06	3.38803e+07	3.88895e+07	2.88007e+06	5.68886e+07	1.06525e+08	3.71532e+06	4.50084e+07	3.86205e+07	3.10362e+06	1.64334e+07	3.10987e+06		26.1097	25.7912	21.7978	25.5831	25.907	21.6259	25.0139	25.2129	21.4577	25.7616	26.6666	21.8251	25.4237	25.2029	21.5655	23.9701	21.5684		3.26345	3.3131	2.49341	2.7159	2.80515	2.10772	2.39923	2.39963	1.78784	3.04317	3.29763
P52032	Phospholipid hydroperoxide glutathione peroxidase 1, chloroplastic OS=Arabidopsis thaliana OX=3702 GN=GPX1 PE=2 SV=2	GPX1	4.56197e+07	3.28006e+07	1.39495e+06	3.76953e+07	4.79659e+07	1.42235e+06	3.41614e+07	3.694e+07	1.77775e+06	3.35612e+07	5.35601e+07	1.97997e+06	2.7869e+07	2.38927e+07	1.88097e+06	1.23068e+07	1.43688e+06		25.4432	24.9672	20.4118	25.1679	25.5155	20.4398	25.0259	25.1387	20.7616	25.0003	25.6747	20.917	24.7322	24.5101	20.843	23.553	20.4545		2.59692	2.48912	1.10744	2.30073	2.41368	0.921616	2.41115	2.32543	1.09178	2.28182	2.30566
Q9STX5	Endoplasmin homolog OS=Arabidopsis thaliana OX=3702 GN=HSP90-7 PE=1 SV=1	SHD	3.17431e+07	2.56038e+07	908327	3.38982e+07	3.90045e+07	2.4239e+06	3.06541e+07	3.13342e+07	2.72445e+06	3.09493e+07	4.53801e+07	1.37042e+06	2.49364e+07	2.2353e+07	2.69472e+06	1.44939e+07	2.92353e+06		24.9199	24.6099	19.7929	25.0147	25.2171	21.2089	24.8696	24.9012	21.3775	24.8834	25.4356	20.3862	24.5718	24.414	21.3617	23.7889	21.4793		2.07371	2.13175	0.488516	2.14755	2.11531	1.69067	2.25486	2.08798	1.7077	2.16493	2.06657
O24457	Pyruvate dehydrogenase E1 component subunit alpha-3, chloroplastic OS=Arabidopsis thaliana OX=3702 GN=PDH-E1 ALPHA PE=2 SV=1	PDH-E1 ALPHA	2.83395e+07	2.1967e+07	1.0239e+07	2.41771e+07	2.96277e+07	1.07827e+07	1.44421e+07	1.72828e+07	1.00523e+07	2.14944e+07	3.59222e+07	9.79719e+06	1.67118e+07	1.4631e+07	7.3082e+06	7.78935e+06	1.17839e+07		24.7563	24.3888	23.2876	24.5271	24.8204	23.3622	23.7838	24.0428	23.261	24.3575	25.0984	23.2239	23.9944	23.8025	22.8011	22.8931	23.4903		1.91008	1.91074	3.98323	1.65999	1.71861	3.84399	1.16906	1.22958	3.59119	1.63899	1.72938
Q9FM65	Fasciclin-like arabinogalactan protein 1 OS=Arabidopsis thaliana OX=3702 GN=FLA1 PE=1 SV=1	FLA1	1.59218e+07	1.40915e+07	476650	1.8819e+07	2.29075e+07	758717	1.75032e+07	1.93089e+07	964037	1.31845e+07	2.05938e+07	648356	1.35802e+07	1.19478e+07	826256	6.87601e+06	706245		23.9245	23.7483	18.8626	24.1657	24.4493	19.5332	24.0611	24.2028	19.8787	23.6523	24.2957	19.3064	23.695	23.5102	19.6562	22.7131	19.4298		1.07827	1.27022	-0.441765	1.29853	1.34749	0.0149766	1.4464	1.38951	0.208892	0.933866	0.926719
Q9SUI6	Photosystem I reaction center subunit VI-2, chloroplastic OS=Arabidopsis thaliana OX=3702 GN=PSAH2 PE=2 SV=1	PSAH2	5.7596e+07	3.17709e+07	1.74493e+06	7.25335e+07	8.69881e+07	2.36184e+06	5.26766e+07	7.48514e+07	3.06831e+06	6.59729e+07	9.83046e+07	2.68926e+06	2.97154e+07	2.25346e+07	1.50953e+06	1.3467e+07	1.12565e+06		25.7795	24.9212	20.7347	26.1121	26.3743	21.1715	25.6507	26.1575	21.549	25.9754	26.5508	21.3588	24.8247	24.4256	20.5257	23.6829	20.1023		2.93323	2.4431	1.4304	3.24499	3.27249	1.65326	3.03594	3.34427	1.87918	3.2569	3.18176
Q9LZH9	60S ribosomal protein L7a-2 OS=Arabidopsis thaliana OX=3702 GN=RPL7AB PE=2 SV=1	AT3G62870	2.60919e+07	2.26715e+07	2.07934e+06	2.66208e+07	3.20325e+07	3.74482e+06	1.91505e+07	1.93339e+07	3.40093e+06	3.34586e+07	51957311	2.91768e+06	2.63052e+07	2.40804e+07	3.50911e+06	1.4336e+07	4.45144e+06		24.6371	24.4344	20.9877	24.666	24.933	21.8365	24.1909	24.2046	21.6975	24.9959	25.6308	21.4764	24.6488	24.5214	21.7427	23.7731	22.0858		1.79087	1.95628	1.68336	1.79889	1.8312	2.31824	1.57616	1.39138	2.02766	2.2774	2.26183
P25873	50S ribosomal protein L15, chloroplastic OS=Arabidopsis thaliana OX=3702 GN=RPL15 PE=1 SV=2	RPL15	4.23697e+07	3.97439e+07	3.96971e+06	2.95765e+07	3.55966e+07	3.69328e+06	1.83649e+07	2.06489e+07	3.12872e+06	4.42274e+07	71569796	4.90052e+06	3.36691e+07	3.10209e+07	4.94762e+06	1.52629e+07	4.39832e+06		25.3365	25.2442	21.9206	24.8179	25.0852	21.8165	24.1304	24.2996	21.5771	25.3984	26.0928	22.2245	25.0049	24.8867	22.2383	23.8635	22.0685		2.4903	2.76613	2.61627	1.9508	1.9834	2.29825	1.51573	1.48631	1.9073	2.67997	2.72386
Q9ZSK4	Actin-depolymerizing factor 3 OS=Arabidopsis thaliana OX=3702 GN=ADF3 PE=1 SV=1	ADF3	2.055e+07	1.60743e+07	402680	2.13739e+07	2.54932e+07	1.52739e+06	2.10206e+07	2.27659e+07	2.18348e+06	1.24389e+07	2.08149e+07	1.63882e+06	1.60458e+07	1.36326e+07	2.02567e+06	9.86176e+06	2.19322e+06		24.2926	23.9383	18.6193	24.3493	24.6036	20.5426	24.3253	24.4404	21.0582	23.5684	24.3111	20.6442	23.9357	23.7006	20.95	23.2334	21.0646		1.4464	1.46016	-0.685063	1.48219	1.50178	1.02441	1.71059	1.62712	1.38836	0.849886	0.942124
Q42406	Peptidyl-prolyl cis-trans isomerase CYP18-4 OS=Arabidopsis thaliana OX=3702 GN=CYP18-4 PE=1 SV=1	ROC5	4.03809e+07	3.37886e+07	1.17245e+07	5.42213e+07	6.60625e+07	1.23787e+07	5.47441e+07	6.29012e+07	17505668	4.11736e+07	7.56781e+07	1.17276e+07	4.18002e+07	3.73917e+07	16594242	2.94935e+07	17859153		25.2672	25.01	23.483	25.6924	25.9773	23.5614	25.7062	25.9066	24.0613	25.2952	26.1734	23.4834	25.317	25.1562	23.9842	24.8139	24.0902		2.42094	2.53193	4.17869	2.8252	2.8755	4.04312	3.09149	3.09333	4.39148	2.57675	2.80438
Q8GUM2	Heat shock 70 kDa protein 9, mitochondrial OS=Arabidopsis thaliana OX=3702 GN=HSP70-9 PE=1 SV=1	mtHsc70-1	1.69476e+07	1.45784e+07	1.00681e+06	1.92491e+07	2.16341e+07	713658	1.3113e+07	1.61882e+07	808212	1.63603e+07	2.70187e+07	629727	1.33287e+07	1.1795e+07	965011	6.89307e+06	1.03141e+06		24.0146	23.7973	19.9414	24.1983	24.3668	19.4449	23.6445	23.9484	19.6244	23.9637	24.6875	19.2644	23.668	23.4917	19.8802	22.7167	19.9762		1.16834	1.31923	0.63702	1.33113	1.26497	-0.0733537	1.02978	1.13519	-0.0454624	1.24523	1.31847
Q93VB8	40S ribosomal protein S2-2 OS=Arabidopsis thaliana OX=3702 GN=RPS2B PE=2 SV=1	AT1G59359; AT1G58983; AT1G58684	2.93409e+06	2.49525e+06	127802	3.61781e+06	5.0036e+06	362515	2.35586e+06	3.61508e+06	325765	3766949	6.2005e+06	201390	3601811	3.21025e+06	258849	1.9262e+06	414080		21.4845	21.2508	16.9636	21.7867	22.2545	18.4677	21.1678	21.7856	18.3135	21.845	22.564	17.6196	21.7803	21.6143	17.9817	20.8773	18.6596		-1.36175	-1.22734	-2.34079	-1.08047	-0.847296	-1.05055	-1.44689	-1.02765	-1.35636	-0.873506	-0.805039
Q9FT52	ATP synthase subunit d, mitochondrial OS=Arabidopsis thaliana OX=3702 GN=At3g52300 PE=1 SV=3	ATPQ	3.39782e+07	2.90674e+07	3.31843e+06	3.54862e+07	4.17785e+07	3.5908e+06	30187889	3.92701e+07	4.66368e+06	5.0725e+07	4.29686e+07	3.65245e+06	4.51836e+07	2.81014e+07	5.33283e+06	1.72782e+07	5.50502e+06		25.0181	24.7929	21.6621	25.0808	25.3163	21.7759	24.8475	25.2269	22.153	25.5962	25.3568	21.8004	25.4293	24.7441	22.3465	24.0425	22.3923		2.17188	2.3148	2.35773	2.2136	2.21443	2.25765	2.23275	2.41368	2.4832	2.87772	1.98779
Q56ZI2	Patellin-2 OS=Arabidopsis thaliana OX=3702 GN=PATL2 PE=1 SV=2	PATL2	1.05208e+08	8.17334e+07	1.22294e+06	1.00434e+08	1.20349e+08	2.02123e+06	1.08214e+08	1.22553e+08	2.73854e+06	8.22319e+07	1.10268e+08	1.93839e+06	5.93381e+07	5.04628e+07	3.05719e+06	3.66211e+07	3.21464e+06		26.6487	26.2844	20.2219	26.5817	26.8427	20.9468	26.6893	26.8688	21.385	26.2932	26.7164	20.8864	25.8225	25.5887	21.5438	25.1262	21.6162		3.80244	3.80632	0.917587	3.71451	3.74082	1.42858	4.0746	4.05558	1.71514	3.57472	3.34744
Q5GM68	Phosphoenolpyruvate carboxylase 2 OS=Arabidopsis thaliana OX=3702 GN=PPC2 PE=1 SV=2	PPC2	1.09505e+08	8.97247e+07	1.05391e+06	1.07323e+08	1.263e+08	1.12896e+06	7.15122e+07	8.39281e+07	1.38729e+06	9.81811e+07	1.52194e+08	1.15797e+06	7.69633e+07	6.62738e+07	1.58939e+06	2.44882e+07	859890		26.7064	26.419	20.0073	26.6774	26.9123	20.1066	26.0917	26.3227	20.4038	26.5489	27.1813	20.1432	26.1977	25.9819	20.6	24.5456	19.7138		3.8602	3.9409	0.702983	3.81023	3.81045	0.588332	3.47697	3.5094	0.734004	3.83047	3.81234
P34790	Peptidyl-prolyl cis-trans isomerase CYP18-3 OS=Arabidopsis thaliana OX=3702 GN=CYP18-3 PE=1 SV=1	ROC1	4.20551e+07	3.31223e+07	4.42982e+06	4.80897e+07	6.25407e+07	3.80666e+06	5.31121e+07	6.01455e+07	5.99151e+06	3.10317e+07	5.92079e+07	3.81321e+06	3.41727e+07	3.00352e+07	3.78681e+06	2.15113e+07	5.33886e+06		25.3258	24.9813	22.0788	25.5192	25.8983	21.8601	25.6625	25.842	22.5145	24.8872	25.8193	21.8626	25.0263	24.8402	21.8526	24.3586	22.3481		2.47955	2.5032	2.77448	2.65207	2.79646	2.34187	3.04782	3.0287	2.84465	2.16877	2.4503
F4K0E8	4-hydroxy-3-methylbut-2-en-1-yl diphosphate synthase (ferredoxin), chloroplastic OS=Arabidopsis thaliana OX=3702 GN=ISPG PE=1 SV=1	HDS	1.81321e+07	1.23952e+07	3.0956e+06	1.55835e+07	1.85739e+07	3.13045e+06	7.90933e+06	9.51438e+06	3.25754e+06	1.25571e+07	2.70576e+07	2.80482e+06	1.02096e+07	8.95394e+06	3.52502e+06	3.92897e+06	2.73207e+06		24.112	23.5633	21.5618	23.8935	24.1468	21.5779	22.9151	23.1817	21.6354	23.582	24.6895	21.4195	23.2834	23.0941	21.7492	21.9057	21.3816		1.26582	1.08518	2.25745	1.02636	1.04494	2.05971	0.300409	0.368427	1.96552	0.863533	1.32054
Q9SA14	3-isopropylmalate dehydrogenase 3, chloroplastic OS=Arabidopsis thaliana OX=3702 GN=IMDH3 PE=1 SV=2	IMD3	1.69355e+07	1.33942e+07	593254	2.20514e+07	2.59713e+07	809373	1.74942e+07	2.02394e+07	1.00343e+06	1.84181e+07	3.0265e+07	642550	1.57071e+07	1.35766e+07	1.03593e+06	8.37813e+06	954047		24.0135	23.6751	19.1783	24.3944	24.6304	19.6264	24.0604	24.2707	19.9365	24.1346	24.8511	19.2934	23.9049	23.6946	19.9825	22.9982	19.8637		1.16732	1.19701	-0.126046	1.52721	1.52859	0.108219	1.44566	1.45741	0.266675	1.41615	1.48216
Q9SGC1	Probable phosphoglucomutase, cytoplasmic 2 OS=Arabidopsis thaliana OX=3702 GN=At1g70730 PE=1 SV=1	AT1G70730; PGM2	3.98441e+07	2.96992e+07	386646	3.76576e+07	4.31329e+07	520411	3.35117e+07	3.78969e+07	598821	3.76683e+07	5.93772e+07	496807	3.06611e+07	2.86009e+07	559628	1.56546e+07	499918		25.2479	24.8239	18.5607	25.1664	25.3623	18.9893	24.9982	25.1756	19.1918	25.1668	25.8234	18.9223	24.8699	24.7696	19.0941	23.9001	18.9313		2.40163	2.34582	-0.743684	2.29928	2.26046	-0.528935	2.38345	2.36233	-0.478073	2.44838	2.45441
Q9XFS9	1-deoxy-D-xylulose 5-phosphate reductoisomerase, chloroplastic OS=Arabidopsis thaliana OX=3702 GN=DXR PE=2 SV=2	DXR	2.14106e+07	1.66207e+07	378202	1.55807e+07	1.84596e+07	470409	7.34158e+06	9.64606e+06	424858	2.30638e+07	3.06902e+07	407721	1.67405e+07	1.50911e+07	534760	5.06349e+06	528748		24.3518	23.9865	18.5288	23.8933	24.1379	18.8436	22.8077	23.2015	18.6966	24.4591	24.8713	18.6372	23.9968	23.8472	19.0285	22.2717	19.0122		1.50559	1.50838	-0.775538	1.02611	1.03604	-0.674671	0.192945	0.388257	-0.973216	1.74066	1.50229
O48741	Protochlorophyllide reductase C, chloroplastic OS=Arabidopsis thaliana OX=3702 GN=PORC PE=1 SV=1	POR C	4.46706e+07	3.52081e+07	7745147	3.73525e+07	43769432	5.71817e+06	2.46391e+07	2.53433e+07	5.11425e+06	4.05726e+07	6.02112e+07	6.02924e+06	3.07112e+07	2.80834e+07	6.67273e+06	1.05931e+07	4957653		25.4128	25.0694	22.8849	25.1547	25.3834	22.4471	24.5544	24.5951	22.2861	25.274	25.8435	22.5235	24.8723	24.7432	22.6698	23.3366	22.2412		2.56659	2.5913	3.58052	2.28755	2.28159	2.9289	1.93973	1.78185	2.61625	2.55553	2.47454
Q9FFC7	Alanine--tRNA ligase, chloroplastic/mitochondrial OS=Arabidopsis thaliana OX=3702 GN=EMB86 PE=1 SV=2	EMB1030	25387553	2.07491e+07	551525	1.91867e+07	2.15927e+07	684102	9.00167e+06	1.30014e+07	397232	2.0938e+07	3.07067e+07	393277	1.57863e+07	1.28092e+07	697296	5.40686e+06	311326		24.5976	24.3065	19.0731	24.1936	24.364	19.3839	23.1018	23.6322	18.5996	24.3196	24.872	18.5852	23.9122	23.6107	19.4114	22.3664	18.2481		1.75139	1.82844	-0.231271	1.32645	1.26221	-0.134375	0.487046	0.818908	-1.07022	1.60115	1.50306
P11139	Tubulin alpha-1 chain OS=Arabidopsis thaliana OX=3702 GN=TUBA1 PE=2 SV=1	TUA1	678872	460482	245974	737143	906903	210129	726073	941792	293344	366503	494544	109714	511251	514915	187656	243990	169547		19.3728	18.8128	17.9081	19.4916	19.7906	17.6809	19.4698	19.845	18.1622	18.4835	18.9157	16.7434	18.9637	18.974	17.5177	17.8965	17.3713		-3.47345	-3.66531	-1.39619	-3.37557	-3.31124	-1.83731	-3.14496	-2.9682	-1.5076	-4.23501	-4.45325
Q8L7U4	Co-chaperone protein p23-1 OS=Arabidopsis thaliana OX=3702 GN=P23-1 PE=1 SV=1	AT4G02450	3.831e+07	3.0356e+07	1.29236e+06	4.12562e+07	5.01783e+07	2.07695e+06	31813728	3.7433e+07	2.17499e+06	3.57169e+07	6.42319e+07	2.09934e+06	3.05776e+07	2.71665e+07	2.06609e+06	1.70157e+07	1.95238e+06		25.1912	24.8555	20.3016	25.2981	25.5806	20.986	24.9231	25.1578	21.0526	25.0901	25.9368	21.0015	24.866	24.6953	20.9785	24.0204	20.8968		2.34499	2.37738	0.997238	2.43095	2.47873	1.46781	2.30843	2.34456	1.38274	2.37163	2.5678
Q9SI75	Elongation factor G, chloroplastic OS=Arabidopsis thaliana OX=3702 GN=CPEFG PE=1 SV=1	SCO1	9.7065e+07	7.2153e+07	4.28211e+06	6.46552e+07	7.94424e+07	2.18288e+06	3.84822e+07	4.51202e+07	1.95671e+06	7.98206e+07	1.32795e+08	2.88456e+06	5.61279e+07	5.02138e+07	2.36074e+06	1.51262e+07	1.68006e+06		26.5324	26.1046	22.0299	25.9463	26.2434	21.0578	25.1977	25.4273	20.9	26.2503	26.9846	21.4599	25.7422	25.5816	21.1708	23.8506	20.6801		3.68622	3.62646	2.72555	3.07911	3.14158	1.53958	2.58297	2.61402	1.23016	3.53179	3.61564
Q9FN48	Calcium sensing receptor, chloroplastic OS=Arabidopsis thaliana OX=3702 GN=CAS PE=1 SV=1	CaS	1.71686e+07	1.23101e+07	824710	1.41059e+07	1.85761e+07	618680	1.16271e+07	1.35531e+07	511647	2.18456e+07	3.3595e+07	546484	1.27409e+07	1.10431e+07	525624	6.40548e+06	363365		24.0333	23.5533	19.6535	23.7498	24.1469	19.2388	23.471	23.6921	18.9648	24.3808	25.0017	19.0598	23.603	23.3966	19.0037	22.6109	18.4711		1.18704	1.07524	0.34919	0.882643	1.04512	-0.279392	0.856276	0.878865	-0.705046	1.66237	1.63275
Q9SLA8	Enoyl-[acyl-carrier-protein] reductase [NADH], chloroplastic OS=Arabidopsis thaliana OX=3702 GN=MOD1 PE=1 SV=1	MOD1	4.90654e+07	3.5918e+07	4.16472e+06	4.84412e+07	5.89456e+07	4.49882e+06	4.27431e+07	4.66598e+07	4.91688e+06	4.61168e+07	6.93497e+07	3.95415e+06	3.29134e+07	2.84173e+07	4.89465e+06	1.7965e+07	4.91986e+06		25.5482	25.0982	21.9898	25.5297	25.8129	22.1011	25.3492	25.4757	22.2293	25.4588	26.0474	21.9149	24.9722	24.7603	22.2228	24.0987	22.2302		2.70197	2.62011	2.68545	2.66258	2.71105	2.58289	2.73447	2.66242	2.55947	2.74032	2.67839
P42645	14-3-3-like protein GF14 upsilon OS=Arabidopsis thaliana OX=3702 GN=GRF5 PE=1 SV=2	GRF5	3.2176e+07	2.75487e+07	371538	3.77044e+07	4.32603e+07	370924	2.80102e+07	3.39582e+07	314493	2.8588e+07	3.87852e+07	2.91569e+06	2.78798e+07	2.50436e+07	522633	1.84997e+07	411109		24.9395	24.7155	18.5032	25.1682	25.3665	18.5008	24.7395	25.0173	18.2627	24.7689	25.209	21.4754	24.7327	24.5779	18.9954	24.141	18.6492		2.09325	2.23738	-0.801185	2.30108	2.26471	-1.01746	2.12474	2.204	-1.40717	2.05044	1.84001
Q42512	Protein COLD-REGULATED 15A, chloroplastic OS=Arabidopsis thaliana OX=3702 GN=COR15A PE=1 SV=1	COR15A	2.3257e+07	1.77833e+07	2.46583e+06	6.29524e+07	7.85153e+07	3.1e+06	7.61698e+07	8.7088e+07	5.11909e+06	3.06782e+07	5.22018e+07	710525	4.8775e+07	4.38648e+07	2.11666e+06	2.08075e+07	2.23472e+06		24.4712	24.084	21.2336	25.9078	26.2265	21.5638	26.1827	26.376	22.2875	24.8707	25.6376	19.4385	25.5396	25.3866	21.0134	24.3106	21.0917		1.62493	1.60592	1.92931	3.0406	3.12464	2.04561	3.568	3.56272	2.61762	2.15224	2.2686
Q9LR75	Coproporphyrinogen-III oxidase 1, chloroplastic OS=Arabidopsis thaliana OX=3702 GN=CPX1 PE=2 SV=1	LIN2	3.7081e+07	3.95247e+07	2.60317e+06	4.95127e+07	5.28257e+07	2.12008e+06	2.89166e+07	3.42568e+07	2.07276e+06	4.05169e+07	5.5607e+07	2.70064e+06	3.3555e+07	3.10513e+07	2.88285e+06	1.2313e+07	2.20302e+06		25.1442	25.2363	21.3118	25.5613	25.6547	21.0157	24.7854	25.0299	20.9831	25.272	25.7288	21.3649	25	24.8881	21.4591	23.5537	21.0711		2.29795	2.75815	2.0075	2.69414	2.55291	1.49746	2.17068	2.21664	1.31328	2.55355	2.35977
Q9SGA6	40S ribosomal protein S19-1 OS=Arabidopsis thaliana OX=3702 GN=RPS19A PE=2 SV=1	AT3G02080	13625997	9.49814e+06	3.09119e+06	1.40737e+07	20126864	3.76791e+06	1.3203e+07	1.54486e+07	5.10889e+06	1.3568e+07	2.04744e+07	3.21791e+06	9.1425e+06	7.78268e+06	5.21607e+06	3.36839e+06	3.06041e+06		23.6999	23.1792	21.5597	23.7465	24.2626	21.8453	23.6544	23.881	22.2846	23.6937	24.2873	21.6177	23.1242	22.8918	22.3145	21.6836	21.5453		0.853628	0.701113	2.25539	0.879349	1.16079	2.32711	1.03964	1.06772	2.61474	0.975239	0.918329
Q42112	60S acidic ribosomal protein P0-2 OS=Arabidopsis thaliana OX=3702 GN=RPP0B PE=1 SV=2	AT3G09200	3.12997e+07	2.62373e+07	4.52896e+06	2.88426e+07	3.6423e+07	3993765	2.48377e+07	2.46597e+07	2.79375e+06	3.10742e+07	5.27802e+07	3.60207e+06	3.0916e+07	3.44594e+07	2.38125e+06	2.55584e+07	3.6549e+06		24.8996	24.6451	22.1107	24.7817	25.1183	21.9293	24.566	24.5556	21.4138	24.8892	25.6535	21.7804	24.8818	25.0384	21.1833	24.6073	21.8014		2.05342	2.16701	2.80641	1.91454	2.01652	2.41109	1.95131	1.7424	1.74393	2.17074	2.2845
Q42560	Aconitate hydratase 1 OS=Arabidopsis thaliana OX=3702 GN=ACO1 PE=1 SV=2	ACO1	2.11148e+07	1.83625e+07	7.86767e+06	2.15926e+07	2.58292e+07	8.25677e+06	1.93431e+07	2.35485e+07	9.27046e+06	1.71259e+07	3.09479e+07	9486693	1.60532e+07	1.43565e+07	8.98677e+06	9.17886e+06	9.96258e+06		24.3317	24.1303	22.9075	24.364	24.6225	22.9771	24.2053	24.4891	23.1442	24.0297	24.8833	23.1775	23.9364	23.7752	23.0994	23.1299	23.2481		1.48552	1.65216	3.60317	1.49688	1.52067	3.45892	1.5906	1.67588	3.47437	1.31121	1.51435
Q9S7I3	Non-specific lipid-transfer protein 2 OS=Arabidopsis thaliana OX=3702 GN=LTP2 PE=3 SV=1	LTP2	6.43416e+07	5.55081e+07	33940961	1.03348e+08	9.5877e+07	2.12705e+07	1.28843e+08	1.68125e+08	3.76594e+07	7.15182e+07	1.09186e+08	2.01059e+07	4.83132e+07	4.20618e+07	1.64179e+07	4.32274e+07	2.22425e+07		25.9392	25.7262	25.0165	26.6229	26.5147	24.3424	26.941	27.325	25.1665	26.0918	26.7022	24.2611	25.5259	25.326	23.9688	25.3654	24.4068		3.09302	3.24809	5.71219	3.75578	3.41285	4.82413	4.32633	4.51171	5.49667	3.37334	3.33323
P56759	ATP synthase subunit b, chloroplastic OS=Arabidopsis thaliana OX=3702 GN=atpF PE=3 SV=1	atpF	5.37239e+07	3.60669e+07	1.08818e+06	4.90451e+07	5.12964e+07	1.78576e+06	32122269	3.51577e+07	1.74226e+06	4.96072e+07	8.22566e+07	1.61378e+06	3.97913e+07	3.90105e+07	1.91065e+06	1.88489e+07	1.05577e+06		25.6791	25.1042	20.0535	25.5476	25.6124	20.7681	24.9371	25.0673	20.7325	25.564	26.2936	20.622	25.2459	25.2174	20.8656	24.168	20.0099		2.83283	2.62607	0.749147	2.68045	2.51052	1.24988	2.32236	2.25409	1.06269	2.84558	2.92464
Q38858	Calreticulin-2 OS=Arabidopsis thaliana OX=3702 GN=CRT2 PE=1 SV=3	CRT1b	6.54955e+06	6.21259e+06	393031	8.90704e+06	1.11015e+07	949756	7.5212e+06	7.2459e+06	958973	1.20921e+07	2.38821e+07	1.07182e+06	1.04836e+07	1.00052e+07	1.52336e+06	6.55836e+06	1.42233e+06		22.643	22.5668	18.5843	23.0865	23.4042	19.8572	22.8425	22.7887	19.8711	23.5276	24.5094	20.0316	23.3216	23.2543	20.5388	22.6449	20.4398		-0.203267	0.0886634	-0.720052	0.219361	0.302418	0.33897	0.227818	-0.0245175	0.201294	0.809086	1.14043
Q9SIN5	Protein COLD-REGULATED 15B, chloroplastic OS=Arabidopsis thaliana OX=3702 GN=COR15B PE=1 SV=1	COR15B	4.07349e+07	3.60988e+07	6.90379e+06	1.32237e+08	1.53917e+08	5.53033e+06	1.29795e+08	1.54425e+08	5.33185e+06	4.89891e+07	6.5809e+07	1.4725e+06	7.40382e+07	6.90215e+07	3.74074e+06	3.20272e+07	2.62442e+06		25.2798	25.1054	22.719	26.9786	27.1976	22.3989	26.9517	27.2023	22.3462	25.546	25.9718	20.4898	26.1418	26.0405	21.8349	24.9328	21.3236		2.43353	2.62735	3.41462	4.1114	4.09575	2.88071	4.33694	4.38908	2.67637	2.82749	2.60279
Q9SZ83	Uncharacterized oxidoreductase At4g09670 OS=Arabidopsis thaliana OX=3702 GN=At4g09670 PE=1 SV=1	AT4G09670	6.68526e+06	5.50715e+06	214101	6.3731e+06	7497921	375901	5.88313e+06	6.02152e+06	485263	7.17051e+06	1.02202e+07	294122	4.73749e+06	4.77377e+06	451356	3.27572e+06	427976		22.6726	22.3929	17.7079	22.6036	22.8381	18.52	22.4882	22.5217	18.8884	22.7736	23.2849	18.1661	22.1757	22.1867	18.7839	21.6434	18.7072		-0.173677	-0.0852245	-1.5964	-0.263589	-0.263771	-0.998234	-0.126563	-0.291554	-0.781429	0.0551739	-0.0840684
Q9FXA2	Polyadenylate-binding protein 8 OS=Arabidopsis thaliana OX=3702 GN=PAB8 PE=1 SV=1	PAB8	1.91652e+07	1.67768e+07	2.31257e+06	2.04894e+07	2.4255e+07	2.3045e+06	1.59711e+07	1.78556e+07	2.28054e+06	1.9276e+07	2.69464e+07	1.96741e+06	1.60733e+07	1.3142e+07	2.03085e+06	7.84291e+06	2.7552e+06		24.192	24	21.1411	24.2884	24.5318	21.136	23.929	24.0899	21.1209	24.2003	24.6836	20.9079	23.9382	23.6477	20.9537	22.903	21.3937		1.34575	1.52186	1.83673	1.42122	1.42995	1.61779	1.31425	1.27662	1.4511	1.48183	1.3146
P52410	3-oxoacyl-[acyl-carrier-protein] synthase I, chloroplastic OS=Arabidopsis thaliana OX=3702 GN=KAS1 PE=1 SV=2	KAS I; KASI	5.12035e+07	3.64748e+07	4.0646e+06	4.71252e+07	5.58867e+07	3.46158e+06	3.8386e+07	5.34546e+07	4.88997e+06	2.59295e+07	4.7396e+07	2.53475e+06	3.24691e+07	2.46433e+07	2.69645e+06	1.5582e+07	3.16466e+06		25.6097	25.1204	21.9547	25.49	25.736	21.723	25.1941	25.6718	22.2214	24.6281	25.4983	21.2734	24.9526	24.5547	21.3626	23.8934	21.5936		2.76351	2.6423	2.65034	2.62284	2.63417	2.20477	2.57936	2.85856	2.55156	1.90962	2.12927
O23708	Proteasome subunit alpha type-2-A OS=Arabidopsis thaliana OX=3702 GN=PAB1 PE=1 SV=1	PAB1	2.11197e+07	1.69608e+07	4.06592e+06	2.04768e+07	28176081	3.05249e+06	2.09081e+07	2.43201e+07	3.33387e+06	2.13875e+07	3.30274e+07	3.30269e+06	1.7433e+07	1.68222e+07	3.58101e+06	9.68986e+06	3.75368e+06		24.3321	24.0157	21.9552	24.2875	24.748	21.5416	24.3176	24.5356	21.6688	24.3503	24.9772	21.6552	24.0553	24.0039	21.7719	23.208	21.8399		1.48585	1.5376	2.65081	1.42033	1.64614	2.02333	1.70284	1.7224	1.99893	1.6318	1.60817
F4JFN3	Heat shock protein 90-6, mitochondrial OS=Arabidopsis thaliana OX=3702 GN=HSP90-6 PE=1 SV=1	Hsp89.1	1.32358e+06	536312	79724.8	1.20892e+06	1.77916e+06	128738	1.26743e+06	1.12383e+06	116224	1.21383e+06	1.8294e+06	86187.4	546923	490692	117255	410218	110651		20.336	19.0327	16.2827	20.2053	20.7628	16.9741	20.2735	20.1	16.8265	20.2111	20.8029	16.3952	19.061	18.9045	16.8393	18.646	16.7557		-2.51022	-3.44539	-3.0216	-2.66187	-2.33906	-2.54415	-2.34125	-2.71325	-2.84329	-2.50733	-2.56605
Q9C7N5	GDSL esterase/lipase At1g29660 OS=Arabidopsis thaliana OX=3702 GN=At1g29660 PE=1 SV=1	AT1G29660	1.74219e+07	1.52185e+07	584014	22546740	26918071	938284	1.81752e+07	22417959	959681	1.87706e+07	2.37293e+07	734267	1.52039e+07	1.3013e+07	1.24072e+06	6.32275e+06	1.06707e+06		24.0544	23.8593	19.1556	24.4264	24.6821	19.8397	24.1155	24.4182	19.8722	24.162	24.5002	19.4859	23.8579	23.6334	20.2427	22.5921	20.0252		1.20817	1.38122	-0.148693	1.55926	1.58024	0.321439	1.50075	1.6049	0.202358	1.4435	1.13117
Q9XFH8	Thioredoxin F1, chloroplastic OS=Arabidopsis thaliana OX=3702 GN=At3g02730 PE=1 SV=2	TRXF1	3.30179e+07	2.89204e+07	4.98616e+06	2.62557e+07	3.08014e+07	3.44792e+06	1.79404e+07	1.99189e+07	3.22759e+06	2.66526e+07	4.56115e+07	4.53047e+06	2.50211e+07	2.26757e+07	4.15237e+06	8.70604e+06	2.96728e+06		24.9767	24.7856	22.2495	24.6461	24.8765	21.7173	24.0967	24.2476	21.622	24.6678	25.4429	22.1112	24.5766	24.4346	21.9855	23.0536	21.5007		2.13051	2.30748	2.94516	1.77897	1.77466	2.19907	1.482	1.43438	1.95219	1.9493	2.0739
Q949U7	Peroxiredoxin-2E, chloroplastic OS=Arabidopsis thaliana OX=3702 GN=PRXIIE PE=1 SV=2	AT3G52960	1.31096e+08	1.14352e+08	2.57684e+07	1.24653e+08	1.39838e+08	2.02466e+07	1.02473e+08	1.12967e+08	2.48954e+07	1.31697e+08	2.08832e+08	1.91369e+07	1.04387e+08	1.04857e+08	2.27472e+07	5.67331e+07	2.24205e+07		26.966	26.7689	24.6191	26.8933	27.0592	24.2712	26.6107	26.7513	24.5694	26.9726	27.6378	24.1899	26.6374	26.6438	24.4392	25.7577	24.4183		4.11981	4.29081	5.31476	4.02619	3.95735	4.75295	3.99596	3.93807	4.89954	4.25418	4.26877
Q9SX68	50S ribosomal protein L18, chloroplastic OS=Arabidopsis thaliana OX=3702 GN=RPL18 PE=2 SV=1	AT1G48350; EMB3105	3.64833e+07	3.11421e+07	6.31266e+06	2.91101e+07	3.4999e+07	3.44952e+06	2.11004e+07	2.61162e+07	3.31935e+06	3.36105e+07	5.13701e+07	5.67833e+06	2.34471e+07	2.27619e+07	3.6267e+06	7.89704e+06	3.39527e+06		25.1207	24.8924	22.5898	24.795	25.0608	21.718	24.3308	24.6384	21.6625	25.0024	25.6144	22.437	24.4829	24.4401	21.7902	22.9129	21.6951		2.2745	2.41427	3.28548	1.92786	1.95898	2.19974	1.71605	1.82519	1.99263	2.28394	2.24543
Q8LER3	Probable xyloglucan endotransglucosylase/hydrolase protein 7 OS=Arabidopsis thaliana OX=3702 GN=XTH7 PE=2 SV=2	XTH7	2.62612e+07	2.08048e+07	819383	2.80981e+07	3.16654e+07	945054	1.6415e+07	2.17841e+07	870957	1.96729e+07	24522096	630686	1.45056e+07	1.32914e+07	928319	5.54173e+06	501201		24.6464	24.3104	19.6442	24.744	24.9164	19.85	23.9685	24.3768	19.7322	24.2297	24.5476	19.2666	23.7901	23.664	19.8243	22.4019	18.935		1.8002	1.83231	0.339841	1.87682	1.81458	0.331811	1.3538	1.56352	0.0624042	1.51124	1.17859
Q05431	L-ascorbate peroxidase 1, cytosolic OS=Arabidopsis thaliana OX=3702 GN=APX1 PE=1 SV=2	APX1	9.52338e+07	7.12934e+07	1.23787e+06	9.74196e+07	1.19934e+08	1.97064e+06	1.01258e+08	1.05482e+08	1.94935e+06	9.2774e+07	1.39238e+08	1.77143e+06	6.28809e+07	5.35218e+07	2.04918e+06	3.31883e+07	2.36016e+06		26.505	26.0873	20.2394	26.5377	26.8377	20.9102	26.5935	26.6524	20.8946	26.4672	27.053	20.7565	25.9061	25.6736	20.9666	24.9842	21.1705		3.65874	3.60916	0.935092	3.67055	3.73584	1.392	3.97874	3.83917	1.22472	3.74875	3.68399
P46643	Aspartate aminotransferase, mitochondrial OS=Arabidopsis thaliana OX=3702 GN=ASP1 PE=1 SV=1	ASP1	3.06085e+07	2.34283e+07	1.63452e+06	1.82204e+07	2.41693e+07	1.38532e+06	1.35995e+07	1.96905e+07	1.28738e+06	2.42397e+07	4.4404e+07	1.59055e+06	1.49977e+07	1.3595e+07	1.23008e+06	9.29421e+06	1.30122e+06		24.8674	24.4818	20.6404	24.1191	24.5267	20.4018	23.6971	24.231	20.296	24.5309	25.4042	20.6011	23.8382	23.6966	20.2303	23.1479	20.3114		2.0212	2.00365	1.3361	1.2519	1.42484	0.883564	1.08234	1.41774	0.626167	1.8124	2.03519
O22609	Protease Do-like 1, chloroplastic OS=Arabidopsis thaliana OX=3702 GN=DEGP1 PE=1 SV=2	DEGP1; DEG1	1.55363e+07	1.25791e+07	536292	1.50183e+07	1.87955e+07	1.37432e+06	1.20548e+07	1.6917e+07	1.36299e+06	1.48241e+07	2.16832e+07	1.20347e+06	1.23439e+07	1.0981e+07	1.66952e+06	4.80718e+06	1.22971e+06		23.8891	23.5845	19.0327	23.8402	24.1639	20.3903	23.5231	24.012	20.3783	23.8214	24.3701	20.1988	23.5573	23.3885	20.671	22.1968	20.2299		1.04291	1.10642	-0.271677	0.973067	1.06205	0.872055	0.908386	1.19872	0.708509	1.10297	1.00109
Q9LMK7	Ran-binding protein 1 homolog a OS=Arabidopsis thaliana OX=3702 GN=RANBP1A PE=1 SV=1	SIRANBP	2.02415e+07	1.54638e+07	5.67638e+06	2.11402e+07	2.48349e+07	3.97416e+06	2.01667e+07	2.2455e+07	5.25561e+06	1.55521e+07	2.5979e+07	4.67571e+06	1.5694e+07	1.42826e+07	5.31397e+06	9.45261e+06	5.70691e+06		24.2708	23.8824	22.4365	24.3335	24.5659	21.9222	24.2655	24.4205	22.3254	23.8906	24.6308	22.1568	23.9037	23.7678	22.3414	23.1723	22.4443		1.42458	1.40429	3.1322	1.46633	1.46403	2.40399	1.65076	1.60728	2.65559	1.17213	1.26185
Q9SEU8	Thioredoxin M2, chloroplastic OS=Arabidopsis thaliana OX=3702 GN=TRXM2 PE=1 SV=2	ATHM2	3.60369e+07	3.09076e+07	2.00079e+06	3.42711e+07	4.17233e+07	2.19837e+06	3.25914e+07	3.07366e+07	2.37763e+06	4.33192e+07	6.14283e+07	2.55066e+06	2.95001e+07	2.8659e+07	2.6591e+06	1.38068e+07	2.14479e+06		25.103	24.8815	20.9321	25.0305	25.3143	21.068	24.958	24.8735	21.1811	25.3685	25.8724	21.2824	24.8142	24.7725	21.3425	23.7189	21.0324		2.25674	2.40336	1.6278	2.16334	2.21252	1.54977	2.34327	2.0602	1.51125	2.65003	2.50341
P49692	60S ribosomal protein L7a-1 OS=Arabidopsis thaliana OX=3702 GN=RPL7AA PE=2 SV=2	AT2G47610	3.54883e+06	3.27031e+06	72512.8	3.14323e+06	4.62994e+06	124280	3.15575e+06	2.17919e+06	91141.2	3.6207e+06	7.02056e+06	103568	3.24203e+06	3.24585e+06	121571	1.53915e+06	347701		21.7589	21.641	16.1459	21.5838	22.1426	16.9232	21.5896	21.0554	16.4758	21.7878	22.7432	16.6602	21.6285	21.6302	16.8914	20.5537	18.4075		-1.08732	-0.837104	-3.15839	-1.28334	-0.959268	-2.59499	-1.02516	-1.75789	-3.19402	-0.930632	-0.625837
Q9SDS7	V-type proton ATPase subunit C OS=Arabidopsis thaliana OX=3702 GN=VHA-C PE=1 SV=1	DET3	3.18241e+07	2.17645e+07	2.0385e+06	3.68632e+07	44919882	1.62502e+06	3.17737e+07	3.92919e+07	2.20404e+06	2.69955e+07	4.8542e+07	1.30371e+06	2.72841e+07	2.45054e+07	1.92234e+06	1.58095e+07	2.26892e+06		24.9236	24.3755	20.9591	25.1357	25.4209	20.632	24.9213	25.2277	21.0717	24.6862	25.5327	20.3142	24.7016	24.5466	20.8744	23.9143	21.1136		2.07738	1.89737	1.65474	2.26852	2.31902	1.1138	2.30661	2.41448	1.40188	1.96775	2.16374
Q9ZW85	3-isopropylmalate dehydratase small subunit 1 OS=Arabidopsis thaliana OX=3702 GN=SSU1 PE=1 SV=1	AT2G43090	1.46929e+07	1.14891e+07	1.67938e+06	1.57079e+07	1.90809e+07	1.51025e+06	1.27243e+07	1.67591e+07	2.15304e+06	1.08173e+07	1.69546e+07	1.21829e+06	1.04478e+07	9.45683e+06	1.70581e+06	5.43054e+06	1.8216e+06		23.8086	23.4538	20.6795	23.905	24.1856	20.5264	23.6011	23.9984	21.0379	23.3668	24.0152	20.2164	23.3167	23.1729	20.702	22.3727	20.7968		0.962389	0.975663	1.37516	1.03784	1.08379	1.00813	0.986363	1.18519	1.36811	0.648364	0.646182
Q96270	Late embryogenesis abundant protein 7 OS=Arabidopsis thaliana OX=3702 GN=LEA7 PE=2 SV=1	AT1G52690; LEA7	754931	1.03319e+06	1.91412e+06	1.11732e+06	773952	586766	1.77264e+06	1.89756e+06	312706	9.22809e+06	1.3149e+07	596972	2.85622e+06	2.68842e+06	265218	815236	285837		19.526	19.9787	20.8682	20.0916	19.5619	19.1624	20.7575	20.8557	18.2544	23.1376	23.6484	19.1873	21.4457	21.3583	18.0168	19.6369	18.1248		-3.32024	-2.49943	1.56391	-2.77554	-3.53995	-0.355802	-1.85724	-1.95754	-1.41539	0.419129	0.279454
Q9LKR8	Rubisco accumulation factor 1.1, chloroplastic OS=Arabidopsis thaliana OX=3702 GN=RAF1.1 PE=1 SV=1	AT5G28500	2.0663e+07	1.57341e+07	1.84978e+06	15525130	1.9297e+07	1.42466e+06	9.96454e+06	1.08827e+07	1.23324e+06	2.14957e+07	3.29156e+07	1.83144e+06	1.24566e+07	1.18452e+07	1.79864e+06	4.64237e+06	1.28496e+06		24.3005	23.9074	20.8189	23.8881	24.2019	20.4422	23.2484	23.3755	20.234	24.3575	24.9723	20.8045	23.5704	23.4978	20.7785	22.1464	20.2933		1.45431	1.42929	1.51458	1.02095	1.10004	0.923961	0.633657	0.562284	0.564183	1.63908	1.60328
O04311	Jacalin-related lectin 33 OS=Arabidopsis thaliana OX=3702 GN=JAL33 PE=1 SV=1	AT3G16450; JAL33	2.60099e+07	1.91456e+07	1.01824e+06	1.18706e+07	1.41519e+07	382378	7.20909e+06	1.17499e+07	390491	2.12172e+07	2.63849e+07	1.07152e+06	5.86557e+06	4.97305e+06	436045	3.67143e+06	440736		24.6326	24.1905	19.9576	23.5009	23.7545	18.5446	22.7814	23.4862	18.5749	24.3387	24.6532	20.0312	22.4838	22.2457	18.7341	21.8079	18.7496		1.78633	1.71241	0.65331	0.633737	0.652664	-0.973585	0.166671	0.672899	-1.09491	1.62026	1.28422
Q9C8P0	Dihydrolipoyllysine-residue acetyltransferase component 5 of pyruvate dehydrogenase complex, chloroplastic OS=Arabidopsis thaliana OX=3702 GN=EMB3003 PE=2 SV=1	EMB3003	2.0148e+07	1.50692e+07	2.04543e+06	1.73448e+07	2.21098e+07	1.98645e+06	1.75916e+07	1.98354e+07	2.13447e+06	2.52536e+07	3.38915e+07	1.85745e+06	1.14825e+07	1.03009e+07	1.73638e+06	6.18758e+06	2308664		24.2641	23.8451	20.964	24.048	24.3982	20.9218	24.0684	24.2416	21.0254	24.59	25.0144	20.8249	23.4529	23.2963	20.7277	22.5609	21.1386		1.4179	1.367	1.65964	1.18084	1.29635	1.40354	1.45367	1.42832	1.35561	1.87152	1.64543
P46010	Nitrilase 3 OS=Arabidopsis thaliana OX=3702 GN=NIT3 PE=1 SV=1	NIT3	742668	622524	107467	358082	479881	94406.4	241440	292582	80394.3	486100	595616	107853	195190	196308	75795.5	168276	43814.8		19.5024	19.2478	16.7135	18.4499	18.8723	16.5266	17.8813	18.1585	16.2948	18.8909	19.184	16.7187	17.5745	17.5828	16.2098	17.3605	15.4191		-3.34387	-3.23033	-2.5908	-4.41722	-4.22951	-2.99163	-4.73341	-4.65477	-3.37503	-3.82758	-4.18497
O49485	D-3-phosphoglycerate dehydrogenase 1, chloroplastic OS=Arabidopsis thaliana OX=3702 GN=PGDH1 PE=1 SV=1	EDA9	4.65584e+07	3.87367e+07	3.87e+06	5.11776e+07	59938875	3.7935e+06	4.71916e+07	5.35754e+07	4.72258e+06	3.75002e+07	6.42408e+07	2.73966e+06	3.76939e+07	3.39587e+07	3.67525e+06	2.24204e+07	4.57057e+06		25.4725	25.2072	21.8839	25.609	25.837	21.8551	25.492	25.6751	22.1711	25.1604	25.937	21.3856	25.1678	25.0173	21.8094	24.4183	22.1239		2.62631	2.7291	2.57957	2.74186	2.73516	2.33687	2.87731	2.86182	2.50131	2.44192	2.568
Q38814	Thiamine thiazole synthase, chloroplastic OS=Arabidopsis thaliana OX=3702 GN=THI1 PE=1 SV=1	THI1	3.85965e+07	2.57233e+07	859895	2.69055e+07	3.45726e+07	1.46709e+06	19070122	2.39303e+07	1.02902e+06	4.10854e+07	5.74787e+07	923024	1.89856e+07	1.61789e+07	1.15656e+06	7.57225e+06	841989		25.202	24.6166	19.7138	24.6814	25.0431	20.4845	24.1848	24.5123	19.9728	25.2921	25.7765	19.816	24.1784	23.9476	20.1414	22.8523	19.6834		2.35574	2.13847	0.409465	1.81425	1.9413	0.966298	1.5701	1.69909	0.302997	2.57365	2.40753
P49690	60S ribosomal protein L23 OS=Arabidopsis thaliana OX=3702 GN=RPL23A PE=2 SV=3	AT1G04480; emb2171; AT2G33370	2.49571e+07	2.30735e+07	2.42065e+06	2.33535e+07	3.33028e+07	2.50043e+06	2.124e+07	2.60741e+07	2.01532e+06	3.05863e+07	5.09239e+07	1.70462e+06	2.51327e+07	2.27945e+07	1.77762e+06	1.30465e+07	3.30397e+06		24.5729	24.4597	21.207	24.4771	24.9891	21.2537	24.3403	24.6361	20.9426	24.8664	25.6018	20.701	24.5831	24.4422	20.7615	23.6372	21.6558		1.72671	1.98163	1.90262	1.60998	1.88731	1.73552	1.72557	1.82286	1.27274	2.14791	2.23285
P47999	Cysteine synthase, chloroplastic/chromoplastic OS=Arabidopsis thaliana OX=3702 GN=OASB PE=1 SV=2	OASB	7.15356e+07	5.76036e+07	796205	6.20001e+07	7.88659e+07	1.48879e+06	4.98316e+07	5.40932e+07	1608053	6.97383e+07	1.14054e+08	1.48293e+06	5.68875e+07	5.00252e+07	1.58117e+06	2.35403e+07	1.33114e+06		26.0922	25.7797	19.6028	25.8858	26.2329	20.5057	25.5706	25.6889	20.6169	26.0554	26.7651	20.5	25.7616	25.5762	20.5926	24.4886	20.3442		3.24593	3.30156	0.298443	3.01861	3.13107	0.987486	2.95584	2.87569	0.947047	3.33698	3.39615
P42731	Polyadenylate-binding protein 2 OS=Arabidopsis thaliana OX=3702 GN=PAB2 PE=1 SV=1	PAB2	1.20956e+07	8.48961e+06	447298	1.12679e+07	1.31148e+07	559241	8.43293e+06	9.98622e+06	561777	1.13947e+07	1.86016e+07	595568	7.36941e+06	6.83745e+06	626140	3.72924e+06	558435		23.528	23.0173	18.7709	23.4257	23.6447	19.0931	23.0076	23.2515	19.0996	23.4419	24.1489	19.1839	22.8131	22.705	19.2561	21.8305	19.091		0.681751	0.539167	-0.533461	0.558555	0.542866	-0.425117	0.392887	0.438256	-0.5702	0.72339	0.779932
Q9FI53	Fumarate hydratase 2 OS=Arabidopsis thaliana OX=3702 GN=FUM2 PE=1 SV=1	FUM2	1.80417e+07	1.4597e+07	1.46741e+06	2.07599e+07	2.40707e+07	2.37146e+06	1.7714e+07	2.19076e+07	3.10598e+06	1.41891e+07	2.17282e+07	1.91679e+06	1.30561e+07	1.11732e+07	3.35646e+06	7.18843e+06	2.6027e+06		24.1048	23.7992	20.4848	24.3073	24.5208	21.1773	24.0784	24.3849	21.5666	23.7583	24.3731	20.8703	23.6382	23.4135	21.6785	22.7772	21.3116		1.2586	1.32107	1.18051	1.44014	1.41895	1.65912	1.46367	1.57168	1.89678	1.03981	1.00407
P92959	50S ribosomal protein L24, chloroplastic OS=Arabidopsis thaliana OX=3702 GN=RPL24 PE=2 SV=2	AT5G54600; RPL24	3.66714e+07	3.11254e+07	4.79012e+06	31057771	3.96134e+07	4.24209e+06	2.4381e+07	2.78896e+07	4.50044e+06	3.53655e+07	5.79138e+07	5.28174e+06	2.66047e+07	2.23414e+07	5.38844e+06	9.64959e+06	3.45028e+06		25.1282	24.8916	22.1916	24.8885	25.2395	22.0163	24.5393	24.7332	22.1016	25.0758	25.7874	22.3326	24.6652	24.4132	22.3614	23.202	21.7183		2.28192	2.41349	2.88729	2.0213	2.13766	2.49812	1.92454	1.91997	2.4318	2.35737	2.41841
Q9SRX2	60S ribosomal protein L19-1 OS=Arabidopsis thaliana OX=3702 GN=RPL19A PE=2 SV=1	emb2386	1.72817e+07	1.78192e+07	1.82491e+06	1.66615e+07	2.3686e+07	2.57301e+06	1.37538e+07	1.33789e+07	2.28646e+06	2.78354e+07	4.04338e+07	1.5021e+06	2.16038e+07	1.8618e+07	2.30414e+06	1.35317e+07	3.4015e+06		24.0427	24.0869	20.7994	23.99	24.4975	21.295	23.7133	23.6735	21.1247	24.7304	25.2691	20.5185	24.3648	24.1502	21.1358	23.6898	21.6977		1.19651	1.60883	1.49506	1.12286	1.3957	1.7768	1.09861	0.860204	1.45485	2.01195	1.90007
Q9SA73	Obg-like ATPase 1 OS=Arabidopsis thaliana OX=3702 GN=YchF1 PE=1 SV=1	AT1G30580	1.29317e+07	10451929	882016	1.18127e+07	1.74489e+07	1.27187e+06	12053356	1.38731e+07	1.30007e+06	1.3875e+07	2.01794e+07	1.05229e+06	1.03331e+07	7.96116e+06	1.5718e+06	5.27219e+06	1.76669e+06		23.6244	23.3173	19.7504	23.4938	24.0566	20.2785	23.5229	23.7258	20.3102	23.726	24.2664	20.0051	23.3008	22.9245	20.584	22.33	20.7526		0.778181	0.839166	0.446108	0.626684	0.954805	0.760299	0.908217	0.912531	0.640321	1.00751	0.897386
Q9XF89	Chlorophyll a-b binding protein CP26, chloroplastic OS=Arabidopsis thaliana OX=3702 GN=LHCB5 PE=1 SV=1	LHCB5	6.84108e+07	5.00618e+07	1.80354e+07	6.62934e+07	8.37767e+07	1.45306e+07	5.86365e+07	6.80957e+07	1.85113e+07	8.46071e+07	1.07799e+08	1.44501e+07	5.68137e+07	4.52767e+07	1.89587e+07	2.60391e+07	1.85384e+07		26.0277	25.5772	24.1043	25.9824	26.32	23.7926	25.8053	26.0211	24.1419	26.3343	26.6838	23.7846	25.7597	25.4323	24.1764	24.6342	24.144		3.18149	3.09911	4.79999	3.11521	3.21822	4.27436	3.19058	3.20781	4.47206	3.6158	3.31478
Q9SSA5	Peptidyl-prolyl cis-trans isomerase CYP38, chloroplastic OS=Arabidopsis thaliana OX=3702 GN=CYP38 PE=1 SV=1	CYP38	2.92065e+07	2.15618e+07	1.44373e+06	2.91307e+07	3.26265e+07	1.94565e+06	2.40225e+07	2.65245e+07	1.95679e+06	2.97387e+07	4.83185e+07	2.25921e+06	2.14256e+07	19560155	2.19631e+06	1.00091e+07	1.72841e+06		24.7998	24.362	20.4614	24.796	24.9595	20.8918	24.5179	24.6608	20.9001	24.8258	25.5261	21.1074	24.3528	24.2214	21.0666	23.2548	20.721		1.95356	1.88387	1.15703	1.92889	1.85771	1.3736	1.90317	1.84757	1.23022	2.10737	2.15708
O64903	Nucleoside diphosphate kinase II, chloroplastic OS=Arabidopsis thaliana OX=3702 GN=NDPK2 PE=1 SV=2	NDPK2	5.82253e+07	4.72503e+07	472712	4.86374e+07	5.32173e+07	3.87967e+06	3.6532e+07	4.4513e+07	4.24667e+06	5.4972e+07	8.83499e+07	6.19144e+06	3.57621e+07	3.51203e+07	3.10258e+06	1.65092e+07	3.91406e+06		25.7951	25.4938	18.8506	25.5356	25.6654	21.8875	25.1227	25.4077	22.0179	25.7122	26.3967	22.5618	25.0919	25.0658	21.565	23.9768	21.9002		2.94891	3.01572	-0.453734	2.66841	2.56356	2.36928	2.50794	2.59447	2.34806	2.99372	3.02773
Q9ZUX4	Uncharacterized protein At2g27730, mitochondrial OS=Arabidopsis thaliana OX=3702 GN=At2g27730 PE=1 SV=1	AT2G27730	1.57547e+07	1.27944e+07	4876787	1.76301e+07	2.00012e+07	3.30002e+06	1.56046e+07	1.97383e+07	4.25792e+06	1.56582e+07	2.13028e+07	2.89563e+06	1.43197e+07	1.20476e+07	3.67044e+06	8.44398e+06	4.49206e+06		23.9093	23.609	22.2175	24.0715	24.2536	21.654	23.8955	24.2345	22.0217	23.9004	24.3445	21.4654	23.7715	23.5222	21.8075	23.0095	22.0989		1.06305	1.13091	2.91316	1.20438	1.15176	2.13582	1.28075	1.42124	2.35188	1.18194	0.97555
Q9SEU6	Thioredoxin M4, chloroplastic OS=Arabidopsis thaliana OX=3702 GN=At3g15360 PE=2 SV=2	TRX-M4	6.40325e+07	5.32917e+07	4.77957e+06	5.17833e+07	6.30027e+07	4.3308e+06	4.05366e+07	4.62268e+07	3.67184e+06	6.51507e+07	8.90109e+07	4.52747e+06	4.72171e+07	4.29185e+07	4.98849e+06	2.07466e+07	5.06097e+06		25.9323	25.6674	22.1884	25.626	25.9089	22.0462	25.2727	25.4622	21.8081	25.9573	26.4075	22.1103	25.4928	25.3551	22.2502	24.3064	22.271		3.08607	3.18931	2.88411	2.75883	2.80708	2.52798	2.65801	2.64898	2.13824	3.23881	3.03849
Q96255	Phosphoserine aminotransferase 1, chloroplastic OS=Arabidopsis thaliana OX=3702 GN=PSAT1 PE=1 SV=1	PSAT	7.47848e+06	7.09939e+06	559083	1.05225e+07	1.32741e+07	832180	8.56922e+06	1.1279e+07	889347	8.25429e+06	1.25926e+07	746057	7.80449e+06	6.50998e+06	1.0142e+06	5.28336e+06	1.12458e+06		22.8343	22.7593	19.0927	23.327	23.6621	19.6665	23.0307	23.4271	19.7624	22.9767	23.5861	19.5089	22.8959	22.6342	19.9519	22.333	20.101		-0.0119171	0.281163	-0.211634	0.459816	0.56028	0.14831	0.416017	0.613883	0.0925497	0.258242	0.217077
P09468	ATP synthase epsilon chain, chloroplastic OS=Arabidopsis thaliana OX=3702 GN=atpE PE=1 SV=2	atpE	7.73387e+07	5.69661e+07	2.34821e+06	6.4477e+07	7.91557e+07	4.80976e+06	4.57045e+07	5.39135e+07	5.31098e+06	6.25758e+07	1.03858e+08	5.41141e+06	5.49513e+07	4.64967e+07	5.91701e+06	1.85702e+07	4.43724e+06		26.2047	25.7636	21.1631	25.9423	26.2382	22.1975	25.4458	25.6841	22.3405	25.8991	26.63	22.3676	25.7117	25.4706	22.4964	24.1465	22.0812		3.35846	3.2855	1.85879	3.07513	3.13636	2.67931	2.83112	2.87089	2.67071	3.18063	3.26105
P51407	60S acidic ribosomal protein P2-1 OS=Arabidopsis thaliana OX=3702 GN=RPP2A PE=3 SV=2	AT2G27720	9.07488e+06	6.78098e+06	61849.8	9.36884e+06	1.30522e+07	113904	6.01689e+06	5.19285e+06	16478.7	2.08093e+06	1.76078e+07		5.50955e+06	4.98333e+06	53163.4	3.41367e+06	62931.7		23.1134	22.6931	15.9165	23.1594	23.6378	16.7975	22.5206	22.3081	14.0083	20.9888	24.0697		22.3935	22.2487	15.6981	21.7029	15.9415		0.267216	0.214963	-3.38786	0.292285	0.535955	-2.72077	-0.0941291	-0.505157	-5.66152	-1.72968	0.70072
P17562	S-adenosylmethionine synthase 2 OS=Arabidopsis thaliana OX=3702 GN=SAM2 PE=1 SV=1	SAM-2	13024154	1.02365e+07	484339	1.21215e+07	1.67894e+07	370567	1.00001e+07	1.17549e+07	279885	1.07477e+07	1.94066e+07	488999	9.48092e+06	9.32314e+06	306147	4.62215e+06	238850		23.6347	23.2872	18.8857	23.5311	24.001	18.4994	23.2535	23.4868	18.0945	23.3575	24.21	18.8995	23.1766	23.1524	18.2239	22.1401	17.8657		0.788456	0.809121	-0.41868	0.663917	0.899215	-1.01885	0.638801	0.673506	-1.57536	0.639049	0.841054
Q9LFW1	UDP-arabinopyranose mutase 2 OS=Arabidopsis thaliana OX=3702 GN=RGP2 PE=1 SV=1	RGP2	2.23553e+07	1.27074e+07	2.05047e+06	2.70083e+07	3.2606e+07	1.99697e+06	2.09669e+07	2.77905e+07	2.83812e+06	1.45496e+07	2.99118e+07	1.60133e+06	15508738	1.17476e+07	1.71884e+06	1.18378e+07	2.73021e+06		24.4141	23.5992	20.9675	24.6869	24.9586	20.9294	24.3216	24.7281	21.4365	23.7945	24.8342	20.6108	23.8866	23.4859	20.713	23.4969	21.3806		1.56789	1.12107	1.66319	1.81974	1.8568	1.41115	1.7069	1.91484	1.76667	1.076	1.46522
Q9SJL8	S-adenosylmethionine synthase 3 OS=Arabidopsis thaliana OX=3702 GN=METK3 PE=1 SV=1	MAT3	2.52325e+07	1.88046e+07	648659	2.44879e+07	2.68207e+07	616589	1.64729e+07	2.13497e+07	653635	2.5641e+07	4.16974e+07	613836	1.65948e+07	1.28846e+07	459524	6.56314e+06	611130		24.5888	24.1646	19.3071	24.5456	24.6768	19.234	23.9736	24.3477	19.3181	24.6119	25.3135	19.2275	23.9842	23.6191	18.8098	22.646	19.2211		1.74255	1.68648	0.00276338	1.67841	1.57502	-0.284276	1.35888	1.53446	-0.351711	1.89348	1.94446
Q9M7T0	Peroxiredoxin-2F, mitochondrial OS=Arabidopsis thaliana OX=3702 GN=PRXIIF PE=1 SV=2	PRXIIF	1.36262e+07	9.85586e+06	825634	1.43034e+07	1.70709e+07	1.52375e+06	1.21666e+07	1.41763e+07	1.38289e+06	1.26381e+07	1.92491e+07	1.35046e+06	1.03826e+07	9.2534e+06	1.46756e+06	4.63173e+06	1.76872e+06		23.6999	23.2326	19.6551	23.7699	24.025	20.5392	23.5364	23.757	20.3993	23.5913	24.1983	20.365	23.3077	23.1416	20.485	22.1431	20.7543		0.853649	0.754451	0.350806	0.902705	0.923202	1.02097	0.921708	0.94373	0.729422	0.872807	0.829297
Q9FMT1	3-isopropylmalate dehydrogenase 1, chloroplastic OS=Arabidopsis thaliana OX=3702 GN=IMDH1 PE=1 SV=1	IMD1	1.15095e+06	886499	33872.5	5.12846e+06	6.55756e+06	415287	6.62282e+06	8.05984e+06	847773	1.1445e+06	1.37663e+06	136199	3.79182e+06	2.91542e+06	857189	2.45126e+06	885564		20.1344	19.7578	15.0478	22.2901	22.6447	18.6637	22.659	22.9423	19.6933	20.1263	20.3927	17.0554	21.8545	21.4753	19.7093	21.2251	19.7562		-2.71184	-2.72034	-4.25651	-0.577059	-0.457103	-0.854477	0.0443002	0.129068	0.0234812	-2.59219	-2.97628
Q9FNP8	40S ribosomal protein S19-3 OS=Arabidopsis thaliana OX=3702 GN=RPS19C PE=2 SV=1	AT5G61170	7.56376e+07	5.66027e+07	600779	7.70237e+07	8.65911e+07	575999	5.81519e+07	8.29697e+07	643221	7.04448e+07	9.81046e+07	836876	6.52624e+07	5.58739e+07	639294	3.35032e+07	920208		26.1726	25.7544	19.1965	26.1988	26.3677	19.1357	25.7933	26.3061	19.295	26.07	26.5478	19.6747	25.9597	25.7357	19.2861	24.9978	19.8116		3.32637	3.27627	-0.107861	3.33165	3.26589	-0.38252	3.17861	3.49283	-0.374883	3.35152	3.17883
Q9SUI7	Photosystem I reaction center subunit VI-1, chloroplastic OS=Arabidopsis thaliana OX=3702 GN=PSAH1 PE=2 SV=1	PSAH-1	2.03353e+06	925158	5.36789e+07	1.34216e+06	1.79639e+06	3.93021e+07	814090	321643	6.0126e+07		2.88978e+06	4.61189e+07	319629	142772	4.62923e+07	137001	4.16257e+07		20.9556	19.8193	25.6779	20.3561	20.7767	25.2281	19.6348	18.2951	25.8415		21.4625	25.4589	18.286	17.1234	25.4643	17.0638	25.311		-1.89067	-2.65876	6.37352	-2.51103	-2.32516	5.70988	-2.97989	-4.51815	6.17165		-1.90646
Q38931	Peptidyl-prolyl cis-trans isomerase FKBP62 OS=Arabidopsis thaliana OX=3702 GN=FKBP62 PE=1 SV=2	ROF1	1.21478e+07	1.04361e+07	3.68539e+06	1.21351e+07	1.38732e+07	2.38857e+06	9.46664e+06	1.15851e+07	3.00657e+06	1.11053e+07	1.4615e+07	2.54175e+06	9.57588e+06	9.43966e+06	2.54497e+06	6.07221e+06	2.89333e+06		23.5342	23.3151	21.8134	23.5327	23.7258	21.1877	23.1744	23.4658	21.5197	23.4047	23.8009	21.2774	23.191	23.1703	21.2792	22.5338	21.4643		0.687957	0.836979	2.50905	0.665531	0.623963	1.66949	0.559707	0.652513	1.84985	0.686276	0.431953
Q9SW21	Acyl carrier protein 4, chloroplastic OS=Arabidopsis thaliana OX=3702 GN=ACP4 PE=2 SV=1	ACP4	7.25676e+07	6.13265e+07	657470	6.05438e+07	6.74756e+07	1.2029e+06	3.18979e+07	5.17131e+07	1.23684e+06	6.52238e+07	8.81176e+07	1.61638e+06	5.09065e+07	4.57824e+07	1.20764e+06	1.08999e+07	825351		26.1128	25.87	19.3266	25.8515	26.0079	20.1981	24.927	25.624	20.2382	25.9589	26.3929	20.6243	25.6013	25.4483	20.2038	23.3778	19.6546		3.26659	3.39191	0.0222278	2.98432	2.90603	0.679863	2.31224	2.81078	0.568395	3.24042	3.02394
Q9SHE8	Photosystem I reaction center subunit III, chloroplastic OS=Arabidopsis thaliana OX=3702 GN=PSAF PE=1 SV=1	PSAF	4.24394e+07	2.35234e+07	6.77084e+06	6.26289e+07	8.13234e+07	1.70653e+06	7.27991e+07	8.49659e+07	2.21709e+06	5.04721e+07	7.3657e+07	9.11397e+06	3.60448e+07	31317794	1.10427e+07	1.76153e+07	1.26606e+06		25.3389	24.4876	22.6909	25.9003	26.2772	20.7026	26.1174	26.3404	21.0802	25.589	26.1343	23.1196	25.1033	24.9005	23.3966	24.0703	20.2719		2.49267	2.00949	3.38657	3.03317	3.17534	1.18441	3.5027	3.52713	1.4104	2.87051	2.76533
P93028	Ubiquitin-activating enzyme E1 1 OS=Arabidopsis thaliana OX=3702 GN=UBA1 PE=1 SV=1	UBA1	1.97936e+07	1.63544e+07	2.68679e+06	2.19317e+07	2.58548e+07	1.70835e+06	1.76872e+07	2.18079e+07	1.77449e+06	1.79084e+07	2.69663e+07	2.41614e+06	1.67833e+07	1.49104e+07	2.4702e+06	8.63704e+06	1.36806e+06		24.2385	23.9632	21.3574	24.3865	24.6239	20.7042	24.0762	24.3783	20.759	24.0941	24.6847	21.2043	24.0005	23.8298	21.2362	23.0421	20.3837		1.3923	1.48507	2.05311	1.51936	1.5221	1.18595	1.46149	1.56509	1.08914	1.37566	1.31566
Q9LQ55	Dynamin-2B OS=Arabidopsis thaliana OX=3702 GN=DRP2B PE=1 SV=2	DL3	1.26412e+07	9.50752e+06	773850	1.2634e+07	1.54725e+07	552754	1.20671e+07	1.44367e+07	920477	8.35328e+06	1.55045e+07	264995	8.52344e+06	8.28046e+06	714062	4.22735e+06	865849		23.5916	23.1806	19.5617	23.5908	23.8832	19.0763	23.5246	23.7832	19.812	22.9939	23.8862	18.0156	23.023	22.9813	19.4457	22.0113	19.7238		0.745403	0.702538	0.257358	0.72365	0.781376	-0.441948	0.909859	0.969984	0.142185	0.275441	0.517189
O81235	Superoxide dismutase [Mn] 1, mitochondrial OS=Arabidopsis thaliana OX=3702 GN=MSD1 PE=1 SV=2	MSD1	2.45736e+07	1.60988e+07	6.47411e+06	2.88106e+07	3.50484e+07	5.36244e+06	2.05645e+07	3.02557e+07	6848591	2.26949e+07	3.44247e+07	4.50169e+06	1.66815e+07	1.37673e+07	6.41529e+06	7.97613e+06	6.8112e+06		24.5506	23.9405	22.6263	24.7801	25.0628	22.3545	24.2937	24.8507	22.7074	24.4359	25.0369	22.102	23.9917	23.7147	22.6131	22.9273	22.6995		1.70437	1.46235	3.32191	1.91294	1.96101	2.83623	1.67894	2.03745	3.03754	1.71739	1.66795
O81644	Villin-2 OS=Arabidopsis thaliana OX=3702 GN=VLN2 PE=1 SV=2	VLN2	1.16693e+07	9.4025e+06	150968	1.52145e+07	1.75193e+07	196086	1.55213e+07	1.72789e+07	304771	1.13205e+07	1.59702e+07	125181	1.05605e+07	9.55605e+06	269741	8.80202e+06	350768		23.4762	23.1646	17.2039	23.8589	24.0624	17.5811	23.8877	24.0425	18.2174	23.4324	23.9289	16.9337	23.3322	23.188	18.0412	23.0694	18.4202		0.62999	0.686513	-2.10045	0.991786	0.960616	-1.9371	1.27303	1.22926	-1.45247	0.713965	0.559884
Q43291	60S ribosomal protein L21-1 OS=Arabidopsis thaliana OX=3702 GN=RPL21A PE=2 SV=2	AT1G09690; AT1G09590	3.48826e+06	2.85638e+06	3.58657e+06	3.34057e+06	4554823	5.34096e+06	2.78899e+06	3.24166e+06	5.23727e+06	4147012	5.82696e+06	5312586	3.541e+06	3.01174e+06	6473579	1.8458e+06	7.76674e+06		21.7341	21.4458	21.7742	21.6717	22.119	22.3487	21.4113	21.6283	22.3204	21.9836	22.4743	22.341	21.7557	21.5222	22.6261	20.8158	22.8889		-1.11215	-1.03234	2.46984	-1.19549	-0.982866	2.83044	-1.2034	-1.18495	2.65055	-0.73483	-0.894679
O82291	Probable plastid-lipid-associated protein 3, chloroplastic OS=Arabidopsis thaliana OX=3702 GN=PAP3 PE=1 SV=1	AT2G35490	25559458	2.02383e+07	1.53366e+06	2.39828e+07	2.95814e+07	2.22909e+06	2.26084e+07	2.40441e+07	2.37619e+06	2.08344e+07	3.4574e+07	2.17728e+06	2.02218e+07	1.79552e+07	2.4734e+06	9.20675e+06	1.8753e+06		24.6074	24.2706	20.5485	24.5155	24.8182	21.088	24.4304	24.5192	21.1802	24.3125	25.0432	21.0541	24.2694	24.0979	21.2381	23.1343	20.8387		1.76112	1.79248	1.24421	1.64834	1.71636	1.5698	1.81564	1.70593	1.51038	1.59399	1.67419
P48347	14-3-3-like protein GF14 epsilon OS=Arabidopsis thaliana OX=3702 GN=GRF10 PE=1 SV=1	GRF10	2.62254e+07	1.76115e+07	653791	3.20192e+07	3.36139e+07	1.15665e+06	2.74151e+07	2.92328e+07	1.38877e+06	1.66169e+07	3.06737e+07	608352	2.5248e+07	1.79424e+07	1.18421e+06	1.53391e+07	1.59358e+06		24.6445	24.07	19.3185	24.9324	25.0026	20.1415	24.7085	24.8011	20.4054	23.9861	24.8705	19.2145	24.5897	24.0969	20.1755	23.8707	20.6038		1.79823	1.59191	0.0141339	2.06528	1.90072	0.623299	2.09375	1.98783	0.735541	1.26767	1.50151
Q38900	Peptidyl-prolyl cis-trans isomerase CYP19-1 OS=Arabidopsis thaliana OX=3702 GN=CYP19-1 PE=2 SV=1	ROC3	7.807e+07	6.32997e+07	6.0657e+06	9.82547e+07	1.20091e+08	6.27832e+06	8.56115e+07	1.08952e+08	7.62796e+06	6.78724e+07	1.13222e+08	5.76783e+06	7.32815e+07	6.0472e+07	7129874	4.22882e+07	8.95846e+06		26.2183	25.9157	22.5322	26.55	26.8395	22.5819	26.3513	26.6991	22.8629	26.0163	26.7546	22.4596	26.1269	25.8498	22.7654	25.3338	23.0948		3.37203	3.4376	3.2279	3.68287	3.73772	3.06372	3.73659	3.88587	3.19303	3.29785	3.38559
O82230	Nucleoid-associated protein At2g24020, chloroplastic OS=Arabidopsis thaliana OX=3702 GN=STIC2 PE=1 SV=2	AT2G24020	2.55608e+07	2.38457e+07	361337	1.98934e+07	2.66729e+07	497591	1.56415e+07	1.95967e+07	460968	2.38993e+07	4.72576e+07	590089	1.98414e+07	1.72023e+07	520257	8.34317e+06	424893		24.6074	24.5072	18.463	24.2458	24.6689	18.9246	23.8989	24.2241	18.8143	24.5105	25.494	19.1706	24.242	24.0361	18.9889	22.9922	18.6967		1.7612	2.02913	-0.841353	1.37863	1.56704	-0.593624	1.28416	1.41086	-0.85553	1.792	2.12505
Q9ZVA1	EP1-like glycoprotein 1 OS=Arabidopsis thaliana OX=3702 GN=At1g78820 PE=2 SV=1	AT1G78820	5.95065e+06	5.20791e+06	231983	6.45205e+06	7.29745e+06	411605	5.40138e+06	6.75574e+06	418549	5.35954e+06	8807414	354563	5.84777e+06	4.83216e+06	419539	3.48257e+06	435313		22.5046	22.3123	17.8237	22.6213	22.799	18.6509	22.3649	22.6877	18.675	22.3537	23.0703	18.4357	22.4795	22.2042	18.6784	21.7317	18.7317		-0.341615	-0.165825	-1.48067	-0.245827	-0.302869	-0.867327	-0.249819	-0.125569	-0.9948	-0.364793	-0.298704
Q9SPK5	Formate--tetrahydrofolate ligase OS=Arabidopsis thaliana OX=3702 GN=THFS PE=2 SV=1	THFS	1.03635e+07	8.23019e+06	2.08273e+06	1.20702e+07	1.759e+07	1.68031e+06	1.87921e+07	1.9101e+07	2.77665e+06	7.65252e+06	1.65876e+07	1.19869e+06	1.02425e+07	8.89659e+06	1.79695e+06	7.21494e+06	2.37323e+06		23.305	22.9725	20.99	23.5249	24.0682	20.6803	24.1636	24.1871	21.4049	22.8675	23.9836	20.193	23.2881	23.0848	20.7771	22.7826	21.1784		0.458779	0.494394	1.68571	0.657793	0.96642	1.16207	1.54891	1.37389	1.73508	0.149033	0.614615
Q5XF33	Magnesium-chelatase subunit ChlI-2, chloroplastic OS=Arabidopsis thaliana OX=3702 GN=CHLI2 PE=1 SV=1	CHLI2	4.96803e+06	4.08121e+06	258057	4.06031e+06	4.3217e+06	539923	2.15037e+06	2.52146e+06	394616	4.15936e+06	7.0403e+06	501876	3445113	3.32942e+06	439798	1.07236e+06	181154		22.2442	21.9606	17.9773	21.9532	22.0432	19.0424	21.0362	21.2658	18.5901	21.9879	22.7472	18.937	21.7161	21.6668	18.7465	20.0324	17.4669		-0.601987	-0.517533	-1.32701	-0.913996	-1.05866	-0.475833	-1.57856	-1.54742	-1.07975	-0.730539	-0.621785
O49203	Nucleoside diphosphate kinase III, chloroplastic/mitochondrial OS=Arabidopsis thaliana OX=3702 GN=NDPK3 PE=1 SV=1	NDPK3	2.65317e+07	2.31811e+07	1.61423e+06	2.59461e+07	2.9135e+07	2.57653e+06	2.20012e+07	2.6318e+07	3.23871e+06	2.94842e+07	4.39632e+07	2.79911e+06	2.30551e+07	2.05991e+07	3.79983e+06	1.2954e+07	3916004		24.6612	24.4664	20.6224	24.629	24.7962	21.297	24.3911	24.6495	21.627	24.8134	25.3898	21.4165	24.4586	24.2961	21.8575	23.6269	21.901		1.81498	1.98835	1.31808	1.76186	1.69442	1.77877	1.77636	1.8363	1.95715	2.09497	2.0208
P48006	Elongation factor 1-delta 1 OS=Arabidopsis thaliana OX=3702 GN=At1g30230 PE=1 SV=2	AT1G30230; eEF-1Bb1	5.16678e+07	3.88551e+07	7.00882e+06	5.4536e+07	6.72025e+07	7.71344e+06	4.22039e+07	4.817e+07	1.01795e+07	5.37074e+07	8.00975e+07	6.82517e+06	3.66393e+07	3.24674e+07	9.84898e+06	2.29501e+07	9.57615e+06		25.6228	25.2116	22.7407	25.7007	26.002	22.8789	25.3309	25.5216	23.2792	25.6786	26.2553	22.7024	25.1269	24.9525	23.2315	24.452	23.191		2.77653	2.7335	3.4364	2.83355	2.90018	3.36072	2.71616	2.70838	3.60933	2.96015	2.88626
Q96242	Allene oxide synthase, chloroplastic OS=Arabidopsis thaliana OX=3702 GN=CYP74A PE=1 SV=3	AOS	2.67785e+07	2.09856e+07	1.84591e+06	4.60951e+07	5.36267e+07	3.05945e+06	4.09707e+07	4.91065e+07	4.41063e+06	2.63251e+07	4.56747e+07	2.74924e+06	3.11983e+07	2.59988e+07	5.35962e+06	1.38478e+07	4.70778e+06		24.6746	24.3229	20.8159	25.4581	25.6764	21.5448	25.2881	25.5494	22.0726	24.6499	25.4449	21.3906	24.895	24.6319	22.3537	23.7232	22.1666		1.82834	1.8448	1.51157	2.59096	2.57462	2.02661	2.67338	2.73616	2.40271	1.93146	2.0759
Q9LS40	Protein ASPARTIC PROTEASE IN GUARD CELL 1 OS=Arabidopsis thaliana OX=3702 GN=ASPG1 PE=1 SV=1	AT3G18490; ASPG1	1.24608e+07	1.19836e+07	252363	1.33479e+07	1.50535e+07	370726	1.44499e+07	1.7436e+07	499007	9.02493e+06	1.73327e+07	316196	1.25459e+07	1.15717e+07	401067	6.90173e+06	402041		23.5709	23.5146	17.9451	23.6701	23.8436	18.5	23.7846	24.0556	18.9287	23.1055	24.047	18.2705	23.5807	23.4641	18.6135	22.7185	18.617		0.724665	1.03646	-1.3592	0.802957	0.741761	-1.01823	1.16984	1.24231	-0.741136	0.387014	0.677999
P27202	Photosystem II 10 kDa polypeptide, chloroplastic OS=Arabidopsis thaliana OX=3702 GN=PSBR PE=1 SV=1	PSBR	8.29396e+07	6.69716e+07	359172	7.43325e+07	8.52502e+07	561216	8.74744e+07	7.60856e+07	609888	89993523	1.28521e+08	655690	7.00662e+07	6.42608e+07	619672	3.47564e+07	642397		26.3056	25.997	18.4543	26.1475	26.3452	19.0982	26.3824	26.1811	19.2182	26.4233	26.9374	19.3227	26.0622	25.9374	19.2411	25.0508	19.2931		3.45933	3.51895	-0.850024	3.28034	3.24337	-0.42003	3.76764	3.36787	-0.451653	3.70485	3.56843
Q9SZX3	Argininosuccinate synthase, chloroplastic OS=Arabidopsis thaliana OX=3702 GN=At4g24830 PE=1 SV=3	AT4G24830	1.9563e+07	1.68837e+07	1.40041e+06	1.88323e+07	2.11961e+07	930438	1.54552e+07	2.00369e+07	1.43293e+06	1.55341e+07	2.30679e+07	1.15823e+06	1.56786e+07	1.42555e+07	1.38129e+06	8.3316e+06	1.16412e+06		24.2216	24.0091	20.4174	24.1667	24.3373	19.8275	23.8816	24.2562	20.4505	23.8889	24.4594	20.1435	23.9023	23.765	20.3976	22.9902	20.1508		1.37539	1.53103	1.11308	1.29955	1.23547	0.309323	1.26687	1.4429	0.780698	1.17047	1.09039
O04331	Prohibitin-3, mitochondrial OS=Arabidopsis thaliana OX=3702 GN=PHB3 PE=1 SV=1	PHB3	1.98084e+07	1.66426e+07	2.15467e+06	23207594	2.80606e+07	1.96247e+06	2.20221e+07	2.26554e+07	2.40412e+06	2.10085e+07	2.97352e+07	1.99416e+06	1.74792e+07	1.56967e+07	2.33117e+06	9.971e+06	2.98642e+06		24.2396	23.9884	21.039	24.4681	24.742	20.9042	24.3924	24.4334	21.1971	24.3245	24.8257	20.9274	24.0591	23.904	21.1526	23.2493	21.51		1.39338	1.51028	1.7347	1.60094	1.64021	1.38601	1.77773	1.6201	1.52724	1.606	1.45668
Q94AM1	Organellar oligopeptidase A, chloroplastic/mitochondrial OS=Arabidopsis thaliana OX=3702 GN=OOP PE=1 SV=1	AT5G65620	2.21852e+07	1.78558e+07	1.33708e+06	2.37843e+07	2.56984e+07	1.14753e+06	1.83703e+07	2.32405e+07	1.38465e+06	1.84392e+07	2.84017e+07	913861	1.87467e+07	1.72486e+07	1.04555e+06	1.03084e+07	1.32444e+06		24.4031	24.0899	20.3507	24.5035	24.6152	20.1301	24.1309	24.4701	20.4011	24.1363	24.7595	19.8016	24.1601	24.04	19.9958	23.2973	20.3369		1.55687	1.61179	1.04632	1.63635	1.51334	0.611876	1.51616	1.65689	0.731256	1.4178	1.39048
Q41188	Cold shock protein 2 OS=Arabidopsis thaliana OX=3702 GN=CSP2 PE=1 SV=1	GRP2	2.13003e+06	554446	115430	533260	1.61163e+06	249734	64801	412008	310173	799714	1.37337e+06	171480	1.05891e+06	631389	304346	436976	347952		21.0224	19.0807	16.8167	19.0245	20.6201	17.93	15.9837	18.6523	18.2427	19.6091	20.3893	17.3877	20.0142	19.2682	18.2154	18.7372	18.4085		-1.82379	-3.39741	-2.48768	-3.84267	-2.48174	-1.58819	-6.63099	-4.16094	-1.42712	-3.10935	-2.9797
O82089	Copper transport protein CCH OS=Arabidopsis thaliana OX=3702 GN=CCH PE=1 SV=1	CCH	1.15638e+07	8.36796e+06	1.55814e+06	1.25581e+07	2.45703e+07	1.99371e+06	2.59719e+07	2.72453e+07	3.20947e+06	1.1843e+07	2.06106e+07	1.1961e+06	1.10973e+07	2.03095e+07	2.63171e+06	8.99794e+06	4.43597e+06		23.4631	22.9964	20.5714	23.5821	24.5504	20.927	24.6304	24.6995	21.6139	23.4975	24.2969	20.1899	23.4037	24.2757	21.3276	23.1012	22.0808		0.616882	0.518344	1.26706	0.714958	1.44858	1.4088	2.01573	1.88625	1.94407	0.779056	0.927891
P15459	2S seed storage protein 3 OS=Arabidopsis thaliana OX=3702 GN=AT2S3 PE=1 SV=1	SESA3	1.52363e+06	3.1189e+06	2.67274e+07	943796	1.26346e+06	4.71573e+06	2.05474e+06	64958.2	6.23923e+06	1.25247e+07	2.14662e+07	9.32725e+06	810413	302043	443645	637258	302426		20.5391	21.5726	24.6718	19.8481	20.2689	22.1691	20.9705	15.9872	22.5729	23.5783	24.3556	23.153	19.6283	18.2044	18.759	19.2815	18.2062		-2.30715	-0.905496	5.36748	-3.01904	-2.83288	2.65082	-1.64419	-6.82603	2.9031	0.859803	0.986575
Q9C9W5	Glycerate dehydrogenase HPR, peroxisomal OS=Arabidopsis thaliana OX=3702 GN=HPR PE=1 SV=1	HPR	1.18545e+08	1.05527e+08	6.81423e+06	8.98591e+07	1.09268e+08	6.19797e+06	4.9749e+07	6.36467e+07	7.5276e+06	1.25267e+08	2.02168e+08	9941421	8.19767e+07	7.46113e+07	1.14013e+07	2.99149e+07	7.63213e+06		26.8209	26.653	22.7001	26.4212	26.7033	22.5634	25.5682	25.9236	22.8438	26.9004	27.591	23.245	26.2887	26.1529	23.4427	24.8344	22.8637		3.97464	4.17494	3.39578	3.55401	3.60147	3.04514	2.95345	3.11033	3.17392	4.18196	4.22199
P94072	Germin-like protein subfamily 3 member 3 OS=Arabidopsis thaliana OX=3702 GN=GER3 PE=1 SV=1	GER3	1.00131e+08	6.99472e+07	1.68434e+07	9.82255e+07	1.02809e+08	2.0507e+07	5.83686e+07	8.19597e+07	2.66896e+07	5.15227e+07	7.66489e+07	1.37192e+07	3.28809e+07	2.82799e+07	1.31651e+07	1.06747e+07	1.09128e+07		26.5773	26.0598	24.0057	26.5496	26.6154	24.2896	25.7987	26.2884	24.6698	25.6187	26.1918	23.7097	24.9707	24.7533	23.6502	23.3477	23.3795		3.73108	3.58166	4.70135	3.68244	3.51356	4.77139	3.18397	3.47516	4.99994	2.90023	2.82277
Q9ZRW8	Glutathione S-transferase U19 OS=Arabidopsis thaliana OX=3702 GN=GSTU19 PE=1 SV=1	GSTU19	7.47931e+07	5.04167e+07	1.41334e+06	84259793	1.00813e+08	2.84151e+06	6.32654e+07	8.21127e+07	2.90691e+06	6.87403e+07	1.13125e+08	2.69211e+06	5.74925e+07	4.65268e+07	3.13117e+06	2.79618e+07	2.5678e+06		26.1564	25.5874	20.4307	26.3283	26.5871	21.4382	25.9149	26.2911	21.4711	26.0347	26.7533	21.3603	25.7769	25.4716	21.5783	24.737	21.2921		3.31017	3.1093	1.12634	3.46119	3.48528	1.92	3.3002	3.47785	1.80122	3.31618	3.38435
O80950	Jacalin-related lectin 22 OS=Arabidopsis thaliana OX=3702 GN=JAL22 PE=1 SV=1	JAL22	2.01573e+07	1.45614e+07	857448	1.81688e+07	2.07708e+07	293899	1.90616e+07	23067315	674916	1.88212e+07	2.3119e+07	620642	1.05921e+07	9.06169e+06	341996	1.04795e+07	683957		24.2648	23.7956	19.7097	24.115	24.3081	18.165	24.1842	24.4593	19.3643	24.1659	24.4626	19.2434	23.3365	23.1113	18.3836	23.3211	19.3835		1.41857	1.31754	0.405353	1.24781	1.20622	-1.35326	1.56945	1.6461	-0.305489	1.44738	1.09358
O04309	Jacalin-related lectin 35 OS=Arabidopsis thaliana OX=3702 GN=JAL35 PE=1 SV=1	JR1	8.89825e+06	6.74112e+06	817865	2.85743e+07	3.39537e+07	2.69397e+06	5.40506e+07	5.41395e+07	5.76814e+06	9.49185e+06	1.38124e+07	1.23872e+06	1.84037e+07	1.62469e+07	4.64651e+06	2.6492e+07	8.23036e+06		23.0851	22.6846	19.6415	24.7682	25.0171	21.3613	25.6878	25.6902	22.4597	23.1783	23.7195	20.2404	24.1335	23.9537	22.1477	24.6591	22.9725		0.238859	0.206456	0.337167	1.90106	1.91524	1.84308	3.07309	2.87693	2.78984	0.459786	0.35047
Q9SIV2	26S proteasome non-ATPase regulatory subunit 2 homolog A OS=Arabidopsis thaliana OX=3702 GN=RPN1A PE=1 SV=2	RPN1A	1.3628e+07	6.99097e+06	1.26366e+06	1.44e+07	1.37053e+07	2.24888e+06	1.15604e+07	1.32373e+07	2768393	1.19084e+07	1.92861e+07	1.96472e+06	9.3597e+06	6.92163e+06	2.63185e+06	4.83052e+06	2.52701e+06		23.7001	22.7371	20.2692	23.7796	23.7082	21.1008	23.4627	23.6581	21.4006	23.5055	24.2011	20.9059	23.158	22.7227	21.3276	22.2037	21.269		0.85384	0.258961	0.964837	0.912408	0.606399	1.58255	0.847974	0.844859	1.73078	0.787007	0.832066
Q96299	14-3-3-like protein GF14 mu OS=Arabidopsis thaliana OX=3702 GN=GRF9 PE=1 SV=2	GRF9	5.19953e+07	4.31476e+07	1.50256e+06	4.94762e+07	6.02564e+07	2.39475e+06	4.25822e+07	5.19238e+07	1.43824e+06	4.99182e+07	7.0481e+07	1.08178e+06	4.15362e+07	3.79253e+07	2.68491e+06	2.54578e+07	2.69804e+06		25.6319	25.3628	20.519	25.5602	25.8446	21.1914	25.3437	25.6299	20.4559	25.5731	26.0707	20.045	25.3079	25.1767	21.3564	24.6016	21.3635		2.78565	2.88468	1.21465	2.69308	2.74278	1.67322	2.72903	2.81664	0.786039	2.85459	2.70174
Q39256	Polyubiquitin 8 OS=Arabidopsis thaliana OX=3702 GN=UBQ8 PE=3 SV=1	UBQ8	2.02331e+07	1.58457e+07		1.7898e+07	2.02805e+07	409210	1.46864e+07	1.55563e+07	433599	2.05155e+07	3.20424e+07	209306	1.67979e+07	1.66663e+07	394350	1.1093e+07	335881		24.2702	23.9176		24.0933	24.2736	18.6425	23.808	23.891	18.726	24.2902	24.9335	17.6753	24.0018	23.9904	18.5891	23.4031	18.3576		1.42398	1.43949		1.22614	1.17176	-0.875746	1.19326	1.07774	-0.943836	1.57174	1.56449
P57106	Malate dehydrogenase 2, cytoplasmic OS=Arabidopsis thaliana OX=3702 GN=MDH2 PE=1 SV=1	AT5G43330; c-NAD-MDH2	3.20506e+06	2.19724e+06	542719	2.6027e+06	3.60076e+06	343805	2.14531e+06	2.93261e+06	384608	2.30578e+06	6.55838e+06	501064	2.19393e+06	1.89047e+06	361880	1.34155e+06	524477		21.6119	21.0673	19.0498	21.3116	21.7799	18.3912	21.0328	21.4838	18.553	21.1368	22.6449	18.9346	21.0651	20.8503	18.4652	20.3555	19.0005		-1.23431	-1.41084	-0.254491	-1.55558	-1.32196	-1.127	-1.58196	-1.3295	-1.11681	-1.58165	-0.724084
O22173	Polyadenylate-binding protein 4 OS=Arabidopsis thaliana OX=3702 GN=PAB4 PE=1 SV=1	PAB4	2.3545e+07	1.79137e+07	507120	2.48405e+07	2.84836e+07	739616	1.65957e+07	2.02467e+07	586833	1.95291e+07	3.60211e+07	711848	1.60302e+07	1.38485e+07	864090	7.6139e+06	670192		24.4889	24.0946	18.952	24.5662	24.7636	19.4964	23.9843	24.2712	19.1626	24.2191	25.1023	19.4412	23.9343	23.7232	19.7208	22.8602	19.3542		1.64269	1.61646	-0.35237	1.69904	1.6618	-0.0218102	1.3696	1.45793	-0.507247	1.50065	1.73335
Q0WNJ6	Clathrin heavy chain 1 OS=Arabidopsis thaliana OX=3702 GN=CHC1 PE=1 SV=1	AT3G11130	2.01968e+07	1.15602e+07	670081	2.85763e+07	3.28813e+07	677638	3.56602e+07	3.78674e+07	919431	1.29678e+07	2.23648e+07	133483	2.27964e+07	1.94311e+07	599503	1.49191e+07	735949		24.2676	23.4627	19.354	24.7683	24.9708	19.3702	25.0878	25.1745	19.8104	23.6284	24.4147	17.0263	24.4423	24.2119	19.1934	23.8307	19.4892		1.42139	0.984565	0.0496383	1.90116	1.86894	-0.148071	2.4731	2.3612	0.140544	0.909959	1.04574
Q8LE52	Glutathione S-transferase DHAR3, chloroplastic OS=Arabidopsis thaliana OX=3702 GN=DHAR3 PE=1 SV=1	DHAR3	3.68438e+07	2.67955e+07	1.86474e+06	3.75388e+07	4.18636e+07	2.47501e+06	2.86794e+07	3.46918e+07	3.06963e+06	3.75426e+07	5.93799e+07	2.41933e+06	2.68625e+07	2.19853e+07	3.15752e+06	1.38112e+07	2.90979e+06		25.1349	24.6755	20.8305	25.1619	25.3192	21.239	24.7735	25.0481	21.5496	25.162	25.8235	21.2062	24.6791	24.39	21.5904	23.7193	21.4725		2.28869	2.19739	1.5262	2.29472	2.21736	1.72077	2.1588	2.23484	1.8798	2.44356	2.45448
O82514	Adenylate kinase 4 OS=Arabidopsis thaliana OX=3702 GN=ADK1 PE=1 SV=2	ADK1	1.54504e+07	1.16827e+07	1.51845e+06	1.75341e+07	2.29203e+07	1.56082e+06	1.55381e+07	1.78709e+07	2.00982e+06	1.42016e+07	2.51577e+07	1.51318e+06	1.29255e+07	1.14612e+07	1.77792e+06	6.99615e+06	1931323		23.8811	23.4779	20.5342	24.0637	24.4501	20.5739	23.8893	24.0911	20.9386	23.7596	24.5845	20.5292	23.6237	23.4503	20.7618	22.7381	20.8812		1.03491	0.999776	1.22983	1.19651	1.3483	1.05565	1.27459	1.27786	1.26879	1.04108	1.2155
P68209	Succinate--CoA ligase [ADP-forming] subunit alpha-1, mitochondrial OS=Arabidopsis thaliana OX=3702 GN=At5g08300 PE=1 SV=1	AT5G08300	2.10265e+07	1.74216e+07	414034	2.13592e+07	2.51277e+07	634409	2.19851e+07	2.47963e+07	684092	1.73563e+07	2.57219e+07	396678	1.85033e+07	1.55091e+07	557664	9.37596e+06	905633		24.3257	24.0544	18.6594	24.3484	24.5828	19.2751	24.39	24.5636	19.3838	24.049	24.6165	18.5976	24.1413	23.8866	19.089	23.1605	19.7886		1.47948	1.57628	-0.644947	1.4812	1.48094	-0.243174	1.77531	1.75037	-0.286007	1.33048	1.2475
Q29Q26	Ankyrin repeat domain-containing protein 2B OS=Arabidopsis thaliana OX=3702 GN=AKR2B PE=1 SV=1	AKR2B	3.27478e+06	1.74622e+06	1.6738e+06	4.04592e+06	3.08404e+06	1.58688e+06	3.49211e+06	4.36811e+06	1.75692e+06	2.3389e+06	2.96767e+06	1.62342e+06	3.21609e+06	1.07765e+06	1.81758e+06	1.84742e+06	2.13422e+06		21.643	20.7358	20.6747	21.948	21.5564	20.5978	21.7357	22.0586	20.7446	21.1574	21.5009	20.6306	21.6169	20.0395	20.7936	20.8171	21.0253		-1.20326	-1.7423	1.37036	-0.919119	-1.54544	1.07953	-0.879048	-0.754673	1.07478	-1.56107	-1.86809
O80852	Glutathione S-transferase F9 OS=Arabidopsis thaliana OX=3702 GN=GSTF9 PE=1 SV=1	GSTF9	4.1462e+07	3.15551e+07	3.8962e+07	84772942	110261266	2.1057e+07	1.28981e+08	1.36639e+08	2.53431e+07	4.78902e+07	70053725	6.80544e+07	7.76755e+07	6.79602e+07	3.06071e+07	5.6665e+07	2.76586e+07		25.3053	24.9114	25.2156	26.3371	26.7164	24.3278	26.9426	27.0258	24.5951	25.5132	26.062	26.0202	26.211	26.0182	24.8674	25.756	24.7212		2.45906	2.43327	5.91123	3.46995	3.61452	4.80957	4.32787	4.21254	4.92525	2.79476	2.69297
P46248	Aspartate aminotransferase, chloroplastic OS=Arabidopsis thaliana OX=3702 GN=ASP5 PE=1 SV=2	ASP5	6.47239e+07	5.06233e+07	1.64326e+06	6.53525e+07	7.55899e+07	2.64223e+06	5.07159e+07	5.64063e+07	2.70005e+06	5.94301e+07	9.22059e+07	2.55852e+06	5.1363e+07	4.40267e+07	2.65381e+06	2.23941e+07	2562958		25.9478	25.5933	20.6481	25.9617	26.1717	21.3333	25.5959	25.7494	21.3646	25.8247	26.4584	21.2869	25.6142	25.3919	21.3396	24.4166	21.2894		3.10156	3.1152	1.34379	3.09459	3.06986	1.8151	2.98122	2.9361	1.69472	3.10622	3.08936
Q94K05	T-complex protein 1 subunit theta OS=Arabidopsis thaliana OX=3702 GN=CCT8 PE=1 SV=1	AT3G03960	2.15023e+07	1.54728e+07	557991	2.33775e+07	3.04771e+07	929098	2.62518e+07	2.93409e+07	1.21904e+06	1.81066e+07	3.11462e+07	767220	1.96277e+07	1.77963e+07	1.11398e+06	1.39054e+07	1.28616e+06		24.358	23.8832	19.0899	24.4786	24.8612	19.8255	24.6459	24.8064	20.2173	24.11	24.8926	19.5493	24.2264	24.0851	20.0873	23.7291	20.2946		1.51176	1.40513	-0.214455	1.61146	1.75939	0.307244	2.0312	1.99316	0.547477	1.39154	1.52356
Q9SE83	Dynamin-2A OS=Arabidopsis thaliana OX=3702 GN=DRP2A PE=1 SV=2	ADL6	1.00218e+06	1.19716e+06	121607	1.71449e+06	2.01015e+06	78268.9	1.51073e+06	1790686	76961	1.08909e+06	1.71104e+06	78033	926869	853554	98453.8	502552	340350		19.9347	20.1912	16.8919	20.7094	20.9389	16.2562	20.5268	20.7721	16.2318	20.0547	20.7064	16.2518	19.822	19.7031	16.5872	18.9389	18.3767		-2.91152	-2.28691	-2.41247	-2.1578	-2.16296	-3.26208	-2.0879	-2.04117	-3.438	-2.66378	-2.66255
Q9SH69	6-phosphogluconate dehydrogenase, decarboxylating 1, chloroplastic OS=Arabidopsis thaliana OX=3702 GN=PGD1 PE=1 SV=1	AT1G64190	18802521	1.43685e+07	5.381e+06	1.94617e+07	2.10634e+07	3.67527e+06	1.50072e+07	1.88106e+07	5.01525e+06	1.45566e+07	2.58403e+07	3.9327e+06	1.26352e+07	1.13332e+07	3.13256e+06	6.60717e+06	4.49595e+06		24.1644	23.7764	22.3594	24.2141	24.3282	21.8094	23.8392	24.165	22.2579	23.7952	24.6231	21.9071	23.5909	23.4341	21.5789	22.6556	22.1002		1.31819	1.29831	3.05511	1.34698	1.2264	2.29119	1.22444	1.35179	2.58805	1.0767	1.25413
Q9LDZ0	Heat shock 70 kDa protein 10, mitochondrial OS=Arabidopsis thaliana OX=3702 GN=HSP70-10 PE=1 SV=1	MTHSC70-2	4.78216e+07	1.67054e+07	1.5096e+06	3.98727e+07	2.37907e+07	1.13952e+06	1.68103e+07	3.63575e+07	1.31303e+06	2.1012e+07	3.12267e+07	1.64496e+06	1.36383e+07	1.28503e+07	1.45495e+06	7.23017e+06	1.46909e+06		25.5112	23.9938	20.5257	25.2489	24.5039	20.12	24.0028	25.1158	20.3245	24.3247	24.8963	20.6496	23.7012	23.6153	20.4725	22.7856	20.4865		2.66493	1.51571	1.2214	2.38174	1.40206	0.601762	1.38813	2.3025	0.654627	1.60624	1.52729
Q9LSA3	60S ribosomal protein L30-3 OS=Arabidopsis thaliana OX=3702 GN=RPL30C PE=3 SV=1	AT3G18740; RLK902	2.96073e+07	2.56329e+07	2.21067e+06	3.27648e+07	3.75381e+07	2.1834e+06	2.81819e+07	3.43524e+07	2.83871e+06	2.34979e+07	3.99203e+07	2.46207e+06	2.38225e+07	2.14765e+07	2.90007e+06	1.07124e+07	2.54862e+06		24.8194	24.6115	21.0761	24.9656	25.1619	21.0581	24.7483	25.0339	21.4368	24.486	25.2506	21.2314	24.5058	24.3563	21.4677	23.3528	21.2813		1.97322	2.1334	1.77172	2.09849	2.06002	1.53992	2.13355	2.22066	1.76697	1.76756	1.88163
Q96528	Catalase-1 OS=Arabidopsis thaliana OX=3702 GN=CAT1 PE=1 SV=3	CAT1	1.28788e+06	929927	291907	415123	608133	298185	551355	755920		659798	1.40225e+06	216166	612285	748783		295069	202852		20.2966	19.8268	18.1552	18.6632	19.214	18.1858	19.0726	19.5279		19.3317	20.4193	17.7218	19.2238	19.5142		18.1707	17.6301		-2.54966	-2.65134	-1.14919	-4.20397	-3.8878	-1.33238	-3.54209	-3.28538		-3.3868	-2.94967
Q9SAR5	Ankyrin repeat domain-containing protein 2A OS=Arabidopsis thaliana OX=3702 GN=AKR2A PE=1 SV=2	AKR2	3.22606e+07	2.65694e+07	725887	2.74685e+07	3.15715e+07	1.18754e+06	2.02803e+07	2.51314e+07	1.4083e+06	2.74582e+07	4.44556e+07	969936	2.04966e+07	1.83487e+07	1.19631e+06	1.07842e+07	1.06757e+06		24.9433	24.6633	19.4694	24.7113	24.9121	20.1795	24.2736	24.583	20.4255	24.7107	25.4059	19.8875	24.2889	24.1292	20.1902	23.3624	20.0259		2.09704	2.18516	0.165048	1.84412	1.81029	0.661315	1.65886	1.76974	0.755689	1.99226	2.03687
P54887	Delta-1-pyrroline-5-carboxylate synthase A OS=Arabidopsis thaliana OX=3702 GN=P5CSA PE=1 SV=1	P5CS1	6.32986e+06	5.0654e+06	1.48734e+06	1.10475e+07	1.25525e+07	1.31127e+06	1.10898e+07	1.27563e+07	1.739e+06	7.36594e+06	1.00196e+07	653629	9.04574e+06	8.59394e+06	1.34894e+06	4.28565e+06	1.14896e+06		22.5937	22.2722	20.5043	23.3972	23.5815	20.3225	23.4027	23.6047	20.7298	22.8124	23.2563	19.3181	23.1088	23.0349	20.3634	22.0311	20.1319		-0.252489	-0.205856	1.19997	0.530068	0.479641	0.804305	0.788018	0.791456	1.05999	0.0939673	-0.112676
P43297	Cysteine proteinase RD21A OS=Arabidopsis thaliana OX=3702 GN=RD21A PE=1 SV=1	RD21; RD21A	2.68331e+07	2.28481e+07	826101	2.40543e+07	2.86985e+07	1.21782e+06	3.01857e+07	3.34277e+07	1.40651e+06	2.62198e+07	4.41532e+07	1.31011e+06	2.36289e+07	2.1348e+07	1.16002e+06	1.19804e+07	1.03608e+06		24.6775	24.4456	19.656	24.5198	24.7745	20.2159	24.8474	24.9945	20.4237	24.6442	25.396	20.3213	24.494	24.3476	20.1457	23.5142	19.9827		1.83128	1.96747	0.351621	1.65264	1.67264	0.69764	2.23265	2.18129	0.753856	1.92568	2.02702
O80448	Pyridoxal 5'-phosphate synthase subunit PDX1.1 OS=Arabidopsis thaliana OX=3702 GN=PDX11 PE=1 SV=1	PDX1.1	5.38307e+07	4.33775e+07	8.44112e+06	2.53022e+07	2.79326e+07	3.18621e+06	1.53162e+07	1.61381e+07	2.52579e+06	5.46639e+07	9.3486e+07	6.40117e+06	2.39161e+07	2.14188e+07	3.23502e+06	7.95086e+06	1.6356e+06		25.6819	25.3704	23.009	24.5928	24.7354	21.6034	23.8686	23.944	21.2683	25.7041	26.4782	22.6099	24.5115	24.3524	21.6253	22.9227	20.6414		2.8357	2.89234	3.70467	1.72561	1.63362	2.08518	1.25384	1.13071	1.59847	2.98561	3.10926
Q9C5C2	Myrosinase 2 OS=Arabidopsis thaliana OX=3702 GN=TGG2 PE=1 SV=1	TGG2	1.14365e+06	740872	50429.3	1.72505e+07	1.99768e+07	1.32422e+06	1.79506e+07	2.9685e+07	2.39894e+06	695342	1.28296e+06	167917	1.04652e+07	8.57061e+06	2.2117e+06	7.39938e+06	2.77257e+06		20.1252	19.4989	15.622	24.0401	24.2518	20.3367	24.0975	24.8232	21.194	19.4074	20.2911	17.3574	23.3191	23.031	21.0767	22.819	21.4028		-2.72102	-2.97924	-3.68236	1.17298	1.15	0.818487	1.48282	2.00998	1.52413	-3.31111	-3.07794
Q42601	Carbamoyl-phosphate synthase large chain, chloroplastic OS=Arabidopsis thaliana OX=3702 GN=CARB PE=1 SV=1	CARB	2.98463e+07	2.4513e+07	467714	3.08842e+07	3.49045e+07	765302	2.43973e+07	2.66926e+07	786475	2.31056e+07	4.02141e+07	585281	2.10918e+07	2.02204e+07	739533	1.09845e+07	698709		24.8311	24.547	18.8353	24.8804	25.0569	19.5457	24.5402	24.6699	19.585	24.4617	25.2612	19.1588	24.3302	24.2693	19.4963	23.389	19.4143		1.98482	2.06895	-0.469071	2.01321	1.95508	0.0274438	1.9255	1.85669	-0.0847961	1.74327	1.89221
Q9LF37	Chaperone protein ClpB3, chloroplastic OS=Arabidopsis thaliana OX=3702 GN=CLPB3 PE=1 SV=1	CLPB3	7.58354e+06	4.85799e+06	1.08695e+06	4.38833e+06	8.06257e+06	899830	4.0861e+06	3.27378e+06	724744	6747451	1.32438e+07	1.29895e+06	3.96679e+06	4.37372e+06	1.30505e+06	1.10062e+06	877962		22.8544	22.2119	20.0518	22.0652	22.9428	19.7793	21.9623	21.6425	19.4671	22.6859	23.6588	20.3089	21.9195	22.0604	20.3157	20.0699	19.7438		0.00820938	-0.266172	0.747512	-0.801913	-0.159021	0.261066	-0.652421	-1.17072	-0.202725	-0.0325595	0.289825
Q9FZ47	ACT domain-containing protein ACR11 OS=Arabidopsis thaliana OX=3702 GN=ACR11 PE=1 SV=1	AT1G16880; ACR11	4.24491e+07	2.78492e+07	3.17148e+06	2.97566e+07	3.76207e+07	3.30441e+06	2.25195e+07	2.20433e+07	2.83197e+06	3.89299e+07	6.18341e+07	3.93498e+06	2.70828e+07	2.19047e+07	3.36659e+06	8.54592e+06	2.42023e+06		25.3392	24.7311	21.5967	24.8267	25.165	21.656	24.4247	24.3938	21.4334	25.2144	25.8819	21.9079	24.6909	24.3847	21.6829	23.0268	21.2067		2.493	2.25303	2.29239	1.95955	2.0632	2.13773	1.80996	1.58059	1.76354	2.4959	2.51291
Q38799	Pyruvate dehydrogenase E1 component subunit beta-1, mitochondrial OS=Arabidopsis thaliana OX=3702 GN=PDH2 PE=1 SV=2	MAB1	1.99396e+07	1.58574e+07	1.41295e+06	2.04521e+07	2.4658e+07	3.36265e+06	2.18228e+07	2.39708e+07	3.03936e+06	2.09431e+07	2.86799e+07	1.81972e+06	1.80128e+07	1.55973e+07	3.70315e+06	1.04845e+07	2.94426e+06		24.2491	23.9186	20.4303	24.2857	24.5556	21.6812	24.3793	24.5148	21.5353	24.32	24.7735	20.7953	24.1025	23.8948	21.8203	23.3217	21.4895		1.40291	1.44055	1.12595	1.41859	1.45372	2.16294	1.76462	1.70152	1.8655	1.6015	1.40455
Q9SJ12	Probable ATP synthase 24 kDa subunit, mitochondrial OS=Arabidopsis thaliana OX=3702 GN=At2g21870 PE=1 SV=1	MGP1	1.73588e+07	1.42193e+07	1.52841e+06	1.994e+07	2.58179e+07	1.76818e+06	2.29244e+07	2.35849e+07	2.24118e+06	2.21734e+07	3.28798e+07	1.19383e+06	1.64221e+07	1.44052e+07	1.95163e+06	1.05373e+07	2.18057e+06		24.0492	23.7613	20.5436	24.2492	24.6219	20.7538	24.4504	24.4914	21.0958	24.4023	24.9707	20.1872	23.9691	23.7801	20.8963	23.329	21.0563		1.20293	1.28324	1.23926	1.38201	1.52004	1.23561	1.83566	1.67811	1.42599	1.68385	1.60171
Q9SU63	Aldehyde dehydrogenase family 2 member B4, mitochondrial OS=Arabidopsis thaliana OX=3702 GN=ALDH2B4 PE=1 SV=1	ALDH2B4	3.8709e+07	3.27781e+07	830226	3.6942e+07	4.24495e+07	1.34795e+06	2.7682e+07	3.24748e+07	1.29432e+06	3.24352e+07	5.1181e+07	1.25731e+06	2.85283e+07	2.47735e+07	1.54418e+06	1.16424e+07	1.24167e+06		25.2062	24.9662	19.6631	25.1388	25.3392	20.3623	24.7224	24.9528	20.3038	24.9511	25.6091	20.2619	24.7659	24.5623	20.5584	23.4729	20.2438		2.35994	2.48813	0.358807	2.27161	2.23741	0.844112	2.10773	2.13957	0.633929	2.23259	2.24011
Q96262	Plasma membrane-associated cation-binding protein 1 OS=Arabidopsis thaliana OX=3702 GN=PCAP1 PE=1 SV=1	PCAP1	1.29048e+08	1.09183e+08	4.09092e+06	1.47604e+08	1.76939e+08	6.41972e+06	1.75549e+08	2.03775e+08	8.73908e+06	113182534	1.4787e+08	5.43526e+06	1.00588e+08	8.99557e+07	8.17342e+06	7.44324e+07	1.00228e+07		26.9433	26.7022	21.964	27.1372	27.3987	22.6141	27.3873	27.6024	23.059	26.7541	27.1398	22.3739	26.5839	26.4227	22.9625	26.1494	23.2568		4.09711	4.22408	2.65966	4.27	4.29684	3.09585	4.77258	4.78915	3.38921	4.03561	3.77076
Q9FF98	MD-2-related lipid-recognition protein 3 OS=Arabidopsis thaliana OX=3702 GN=ML3 PE=1 SV=1	AT5G23820	68880290	5.46926e+07	2.24088e+06	5.50981e+07	6.38148e+07	2.49356e+06	4.01105e+07	4.78109e+07	3.53243e+06	6.30697e+07	1.10841e+08	4.97899e+06	4.41242e+07	3.8038e+07	4.16187e+06	2.14635e+07	4.99806e+06		26.0376	25.7048	21.0956	25.7155	25.9274	21.2498	25.2575	25.5108	21.7522	25.9104	26.7239	22.2474	25.3951	25.1809	21.9888	24.3554	22.2529		3.19136	3.22674	1.79129	2.84835	2.82556	1.73155	2.64276	2.69758	2.08239	3.19197	3.35493
Q9FFS8	40S ribosomal protein S10-2 OS=Arabidopsis thaliana OX=3702 GN=RPS10B PE=2 SV=1	AT5G41520; RPS10B	1.39822e+07	1.04132e+07	408276	1.47469e+07	17161109	599116	9.56335e+06	1.37128e+07	588689	1.34827e+07	16866427	377804	1.10793e+07	9.48353e+06	551298	4.56385e+06	733450		23.7371	23.3119	18.6392	23.8139	24.0326	19.1925	23.1891	23.709	19.1671	23.6846	24.0077	18.5273	23.4014	23.177	19.0725	22.1218	19.4843		0.89086	0.833813	-0.66515	0.946756	0.930809	-0.325751	0.57437	0.895772	-0.502692	0.966136	0.63866
Q9SEI3	26S proteasome regulatory subunit 10B homolog A OS=Arabidopsis thaliana OX=3702 GN=RPT4A PE=1 SV=1	RPT4A			1.44137e+06			1.26536e+06			1.95558e+06			1.42313e+06			1.61896e+06		1.91087e+06				20.459			20.2711			20.8992			20.4406			20.6266		20.8658				1.15467			0.752888			1.22932
Q9FFR3	6-phosphogluconate dehydrogenase, decarboxylating 3, chloroplastic OS=Arabidopsis thaliana OX=3702 GN=PGD3 PE=1 SV=1	AT5G41670	7.01422e+06	4.92964e+06	76005.8	2.58143e+06	9.50711e+06	144928	6.63993e+06	2.59871e+06	129741	1.10596e+06	3.60198e+06		1.92549e+06	1.81929e+06	88874.5	1.16394e+06			22.7419	22.2331	16.2138	21.2997	23.1806	17.145	22.6627	21.3094	16.9853	20.0769	21.7804		20.8768	20.7949	16.4395	20.1506			-0.10438	-0.245048	-3.09051	-1.56742	0.0787459	-2.37325	0.0480224	-1.50389	-2.68456	-2.64161	-1.58863
Q38896	Cold shock domain-containing protein 4 OS=Arabidopsis thaliana OX=3702 GN=CSP4 PE=1 SV=1	GRP2B	1.90963e+06	1.30052e+06	651875	2.69076e+06	2.93395e+06	556612	1.02888e+06	2.4697e+06	553977	1.22874e+06	2.26918e+06	565759	1.11835e+06	1.1334e+06	432061	737430	655963		20.8649	20.3107	19.3142	21.3596	21.4844	19.0863	19.9726	21.2359	19.0795	20.2288	21.1137	19.1098	20.0929	20.1122	18.7209	19.4921	19.3233		-1.98137	-2.16744	0.00989842	-1.50757	-1.61741	-0.431913	-2.64207	-1.57735	-0.59037	-2.48972	-2.25525
Q8GZQ3	Polyribonucleotide nucleotidyltransferase 1, chloroplastic OS=Arabidopsis thaliana OX=3702 GN=PNP1 PE=1 SV=1	RIF10	1.95861e+07	1.40562e+07	868591	1.66272e+07	1.93573e+07	934825	9.63722e+06	1.16773e+07	1.03091e+06	1.68521e+07	2.83543e+07	1.02054e+06	1.35342e+07	1.10183e+07	981164	4.74259e+06	966159		24.2233	23.7447	19.7283	23.987	24.2064	19.8343	23.2002	23.4772	19.9755	24.0064	24.7571	19.9609	23.6901	23.3934	19.9041	22.1772	19.8819		1.3771	1.26661	0.42398	1.11989	1.10455	0.31611	0.58547	0.663954	0.305652	1.28796	1.38807
Q944I4	D-glycerate 3-kinase, chloroplastic OS=Arabidopsis thaliana OX=3702 GN=GLYK PE=1 SV=2	AT1G80380	4.88034e+07	3.83953e+07	3.943e+06	3.43723e+07	4.26992e+07	4.01708e+06	2.40192e+07	2.84018e+07	3.94304e+06	3.78097e+07	6.26553e+07	4.93823e+06	2.9991e+07	2.63273e+07	4.87703e+06	1.08829e+07	4.51166e+06		25.5405	25.1944	21.9109	25.0347	25.3477	21.9377	24.5177	24.7595	21.9109	25.1723	25.9009	22.2356	24.838	24.6501	22.2176	23.3756	22.1052		2.69425	2.71633	2.60653	2.16759	2.24588	2.41949	1.90297	1.94623	2.24104	2.45378	2.53194
Q0WLB5	Clathrin heavy chain 2 OS=Arabidopsis thaliana OX=3702 GN=CHC2 PE=1 SV=1	AT3G08530	1.74357e+06	1.11576e+06	73194	2.30492e+06	2.34131e+06	73306.3	2.37641e+06	2.38773e+06	113825	954002	1.38803e+06		1.76963e+06	1.55036e+06	52607.5	1.18423e+06	94569.1		20.7336	20.0896	16.1594	21.1363	21.1589	16.1616	21.1804	21.1872	16.7965	19.8636	20.4046		20.755	20.5642	15.683	20.1755	16.5291		-2.11262	-2.3885	-3.1449	-1.73087	-1.94295	-3.35658	-1.43436	-1.62605	-2.87338	-2.85484	-2.96438
P16180	30S ribosomal protein S17, chloroplastic OS=Arabidopsis thaliana OX=3702 GN=RPS17 PE=1 SV=1	RPS17	2.77992e+07	2.62354e+07	2.00368e+06	2.32982e+07	3.05461e+07	2.1045e+06	2.07469e+07	2.23844e+07	1.38869e+06	2.73734e+07	4.22659e+07	2.53802e+06	2.21732e+07	1.99705e+07	2.05769e+06	8.27845e+06	2.00926e+06		24.7285	24.645	20.9342	24.4737	24.8645	21.005	24.3064	24.416	20.4053	24.7063	25.333	21.2753	24.4023	24.2514	20.9726	22.9809	20.9382		1.88231	2.16691	1.62988	1.60656	1.76266	1.48682	1.69168	1.60274	0.735453	1.9878	1.964
O04603	50S ribosomal protein L5, chloroplastic OS=Arabidopsis thaliana OX=3702 GN=RPL5 PE=2 SV=1	AT4G01310	6.32208e+07	5.12683e+07	2.85651e+06	5.35664e+07	6.75639e+07	1.74438e+06	4.20815e+07	4.74323e+07	2.01699e+06	60154410	9.87662e+07	2.40635e+06	4.16564e+07	3.62088e+07	2.26773e+06	1.46804e+07	1.82102e+06		25.9139	25.6116	21.4458	25.6748	26.0098	20.7343	25.3267	25.4994	20.9438	25.8422	26.5575	21.1984	25.312	25.1098	21.1128	23.8074	20.7963		3.06766	3.13346	2.14148	2.80767	2.90792	1.21606	2.71197	2.68612	1.27394	3.1237	3.18852
Q7Y208	Glycerophosphodiester phosphodiesterase GDPDL1 OS=Arabidopsis thaliana OX=3702 GN=GDPDL1 PE=1 SV=2	SVL2	1.43538e+07	1.01334e+07	139541	1.97708e+07	2.24436e+07	352776	1.43809e+07	1.82568e+07	417658	1.11467e+07	2.2771e+07	224990	1.3706e+07	1.09847e+07	468155	6.8517e+06	435551		23.7749	23.2726	17.0903	24.2369	24.4198	18.4284	23.7776	24.1219	18.672	23.4101	24.4407	17.7795	23.7083	23.389	18.8366	22.708	18.7325		0.928697	0.79451	-2.21401	1.36971	1.31797	-1.08983	1.16293	1.30868	-0.997874	0.691645	1.0717
P16181	40S ribosomal protein S11-1 OS=Arabidopsis thaliana OX=3702 GN=RPS11A PE=2 SV=1	EMB1080	2.78595e+07	2.52508e+07	4.04291e+06	2.68614e+07	3.38153e+07	4.70563e+06	1.52596e+07	2.18699e+07	4.58033e+06	2.74102e+07	5.84347e+07	4.00631e+06	3.03578e+07	2.69387e+07	3.97971e+06	1.53401e+07	5.41471e+06		24.7317	24.5898	21.947	24.679	25.0112	22.166	23.8632	24.3824	22.127	24.7082	25.8003	21.9338	24.8556	24.6832	21.9242	23.8708	22.3685		1.88544	2.11173	2.64263	1.81188	1.90934	2.64773	1.2485	1.56919	2.45718	1.98974	2.43133
Q9SYI0	Protein translocase subunit SECA1, chloroplastic OS=Arabidopsis thaliana OX=3702 GN=SECA1 PE=1 SV=2	AGY1	1.47924e+07	1.11401e+07	118502	1.05184e+07	1.12949e+07	252218	7.04625e+06	6.82218e+06	211313	1.64328e+07	2.48826e+07	399893	9.45943e+06	7.94855e+06	316984	2.81177e+06	191700		23.8183	23.4093	16.8546	23.3264	23.4292	17.9443	22.7484	22.7018	17.689	23.9701	24.5686	18.6093	23.1733	22.9223	18.274	21.423	17.5485		0.972119	0.931161	-2.44978	0.459256	0.327337	-1.57391	0.13371	-0.11145	-1.98081	1.2516	1.19965
P94040	Germin-like protein subfamily 3 member 1 OS=Arabidopsis thaliana OX=3702 GN=GLP1 PE=1 SV=1	GER1	112439211	8.63085e+07	4.51923e+07	1.11573e+08	138986276	4.02614e+07	1.07663e+08	1.16377e+08	5.07736e+07	8.71314e+07	1.57701e+08	4.67306e+07	89464381	75595867	5.32748e+07	4.19244e+07	5.70791e+07		26.7446	26.363	25.4296	26.7334	27.0504	25.2629	26.682	26.7942	25.5976	26.3767	27.2326	25.4779	26.4148	26.1718	25.6669	25.3213	25.7665		3.89834	3.8849	6.12524	3.86626	3.94854	5.74467	4.06724	3.98098	5.92774	3.65822	3.86362
O48963	Phototropin-1 OS=Arabidopsis thaliana OX=3702 GN=PHOT1 PE=1 SV=1	PHOT1	7.18421e+06	7.94052e+06	1.6505e+06	1.05073e+07	1.00345e+07	1.47869e+06	6.60697e+06	9.71356e+06	1.39559e+06	9.68552e+06	1.26745e+07	1.91611e+06	8.30863e+06	7.88813e+06	1.17485e+06	5.4885e+06	1.50249e+06		22.7764	22.9208	20.6545	23.3249	23.2585	20.4959	22.6556	23.2116	20.4124	23.2074	23.5954	20.8697	22.9862	22.9113	20.164	22.388	20.5189		-0.0698319	0.442703	1.35014	0.457737	0.156637	0.977659	0.0408421	0.398317	0.742612	0.488928	0.22644
Q9SJE1	Magnesium-chelatase subunit ChlD, chloroplastic OS=Arabidopsis thaliana OX=3702 GN=CHLD PE=1 SV=3	ALB1	2.80556e+07	2.155e+07	1.56177e+06	1.96183e+07	2.27173e+07	920624	9.54642e+06	1.31758e+07	749729	2.72751e+07	4.49659e+07	1.35753e+06	1.59226e+07	1.48959e+07	1.20308e+06	4.86781e+06	762130		24.7418	24.3612	20.5747	24.2257	24.4373	19.8123	23.1865	23.6514	19.516	24.7011	25.4223	20.3725	23.9246	23.8284	20.1983	22.2148	19.5397		1.89555	1.88308	1.27041	1.35854	1.33546	0.294025	0.571813	0.838138	-0.153828	1.98261	2.05334
Q8L4A7	Proteasome subunit alpha type-2-B OS=Arabidopsis thaliana OX=3702 GN=PAB2 PE=1 SV=1	AT1G79210	354368	353180		463048	379785	253962		332815	337435	403673	535986		396353	311944	210776	160357	256289		18.4349	18.43		18.8208	18.5348	17.9543		18.3444	18.3643	18.6228	19.0318		18.5964	18.2509	17.6854	17.2909	17.9674		-4.41134	-4.04805		-4.04635	-4.56701	-1.56397		-4.46889	-1.30559	-4.09564	-4.33715
Q9FJ95	Sorbitol dehydrogenase OS=Arabidopsis thaliana OX=3702 GN=SDH PE=1 SV=1	AT5G51970	1.64569e+07	1.31871e+07	1.19328e+06	1.40974e+07	1.63543e+07	1.0432e+06	1.18862e+07	1.37999e+07	1.12706e+06	1.28217e+07	2.3556e+07	1.27448e+06	1.21241e+07	1.11199e+07	1.16692e+06	6.13163e+06	957484		23.9722	23.6526	20.1865	23.7489	23.9632	19.9926	23.5028	23.7182	20.1041	23.6121	24.4896	20.2815	23.5314	23.4066	20.1543	22.5478	19.8689		1.12596	1.17452	0.882167	0.881772	0.861336	0.474361	0.88807	0.904906	0.434295	0.893618	1.1206
Q9CAX6	40S ribosomal protein S14-2 OS=Arabidopsis thaliana OX=3702 GN=RPS14B PE=1 SV=1	AT3G11510	12908782	9.68717e+06	9.26977e+06	12288665	1.81796e+07	6.8659e+06	1.56519e+07	1.29699e+07	8.90215e+06	12194880	16344757	7.46963e+06	1.10271e+07	8.29014e+06	1.00079e+07	6.53291e+06	8.79171e+06		23.6218	23.2076	23.1441	23.5508	24.1158	22.711	23.8998	23.6287	23.0857	23.5398	23.9623	22.8326	23.3946	22.983	23.2546	22.6393	23.0677		0.775619	0.729544	3.83976	0.683671	1.01398	3.19279	1.28512	0.815415	3.41588	0.821302	0.593334
Q9ZVA4	EP1-like glycoprotein 3 OS=Arabidopsis thaliana OX=3702 GN=At1g78850 PE=1 SV=1	AT1G78850	3.57692e+06	2.83845e+06	675877	4.72261e+06	4.80069e+06	476190	3.74254e+06	4.22113e+06	516446	5.05459e+06	6.66515e+06	360906	3.92143e+06	3.87463e+06	583030	3.36184e+06	736469		21.7703	21.4367	19.3664	22.1712	22.1948	18.8612	21.8356	22.0092	18.9783	22.2692	22.6682	18.4613	21.9029	21.8856	19.1532	21.6808	19.4903		-1.07594	-1.04143	0.0620653	-0.696	-0.90702	-0.657048	-0.779127	-0.804055	-0.69158	-0.449309	-0.700785
P55826	Protoporphyrinogen oxidase 1, chloroplastic OS=Arabidopsis thaliana OX=3702 GN=PPOX1 PE=1 SV=1	PPOX	1.15657e+07	7.2413e+06	223491	9.36142e+06	1.05854e+07	329227	7.47029e+06	7.68512e+06	280868	1.14652e+07	1.83044e+07	364354	7.13339e+06	6.02755e+06	304715	2.73253e+06	260291		23.4633	22.7878	17.7699	23.1583	23.3356	18.3287	22.8327	22.8736	18.0995	23.4508	24.1257	18.475	22.7662	22.5231	18.2171	21.3818	17.9898		0.617117	0.309718	-1.53448	0.291142	0.233736	-1.1895	0.218018	0.0603846	-1.5703	0.732291	0.756697
Q9SKX4	50S ribosomal protein L3-1, chloroplastic OS=Arabidopsis thaliana OX=3702 GN=RPL3A PE=2 SV=1	AT2G43030	3.26012e+07	3.01672e+07	3.38463e+06	2.37203e+07	2.99917e+07	6.82726e+06	1.37668e+07	1.85687e+07	4.19274e+06	3.42743e+07	5.36331e+07	7.39766e+06	2.7212e+07	2.85094e+07	8.44591e+06	1.33851e+07	5.99769e+06		24.9584	24.8465	21.6906	24.4996	24.8381	22.7029	23.7147	24.1464	21.9995	25.0306	25.6766	22.8186	24.6977	24.7649	23.0098	23.6741	22.516		2.11219	2.36838	2.38623	1.63247	1.73623	3.18465	1.09997	1.33312	2.32962	2.31215	2.30763
P42794	60S ribosomal protein L11-2 OS=Arabidopsis thaliana OX=3702 GN=RPL11B PE=2 SV=2	AT3G58700; AT5G45775; RPL16B	4.94964e+07	3.87805e+07	4.66032e+06	5.27549e+07	5.68445e+07	3.95454e+06	4.4231e+07	4.9182e+07	4.87134e+06	4.98166e+07	7.81826e+07	4.1104e+06	3.85472e+07	3.32289e+07	4.62163e+06	2.1725e+07	5.327e+06		25.5608	25.2088	22.152	25.6528	25.7605	21.9151	25.3986	25.5516	22.2159	25.5701	26.2203	21.9708	25.2001	24.9859	22.14	24.3729	22.3449		2.71459	2.73073	2.84766	2.78565	2.65869	2.39685	2.78384	2.73838	2.54605	2.85165	2.85135
Q9M158	Rhodanese-like domain-containing protein 4, chloroplastic OS=Arabidopsis thaliana OX=3702 GN=STR4 PE=1 SV=2	TROL	1.91683e+07	1.64171e+07	1.73893e+06	1.81738e+07	2.01907e+07	1.87636e+06	1.74833e+07	2.27311e+07	2.83484e+06	1.90704e+07	2.84307e+07	3.0041e+06	1.52756e+07	1.39533e+07	2.64854e+06	9.7782e+06	2.30095e+06		24.1922	23.9687	20.7298	24.1154	24.2672	20.8395	24.0595	24.4382	21.4348	24.1848	24.7609	21.5185	23.8647	23.7341	21.3368	23.2211	21.1338		1.34599	1.4906	1.42543	1.2482	1.16536	1.32128	1.44476	1.62492	1.765	1.46636	1.39196
Q9LQL0	Glycine cleavage system H protein 3, mitochondrial OS=Arabidopsis thaliana OX=3702 GN=GDH3 PE=1 SV=1	AT1G32470	8.41834e+06	6.2867e+06	1.81175e+06	6.25052e+06	9.75595e+06	3.12597e+06	8.39071e+06	7.41874e+06	2.60128e+06	1.67045e+07	2.61711e+07	2.98444e+06	5.80801e+06	5.90649e+06	2.80312e+06	4.39516e+06	2.27439e+06		23.0051	22.5839	20.789	22.5755	23.2179	21.5759	23.0004	22.8227	21.3108	23.9937	24.6415	21.509	22.4696	22.4939	21.4186	22.0675	21.117		0.158875	0.105772	1.48462	-0.291609	0.11602	2.05765	0.385646	0.00949027	1.64095	1.27526	1.27248
Q9FJ62	Glycerophosphodiester phosphodiesterase GDPDL4 OS=Arabidopsis thaliana OX=3702 GN=GDPDL4 PE=1 SV=1	SVL1	1.03461e+07	8.45944e+06	254198	8.3135e+06	9.84482e+06	292131	5.73733e+06	6.76057e+06	276969	7.99251e+06	1.39842e+07	352327	7.12919e+06	6.76603e+06	318880	3.43786e+06	242230		23.3026	23.0121	17.9556	22.987	23.2309	18.1563	22.4519	22.6887	18.0794	22.9302	23.7373	18.4266	22.7653	22.6899	18.2827	21.7131	17.886		0.456352	0.534031	-1.34874	0.11987	0.129104	-1.36197	-0.162768	-0.124537	-1.59047	0.211746	0.368306
Q9SW18	Magnesium protoporphyrin IX methyltransferase, chloroplastic OS=Arabidopsis thaliana OX=3702 GN=CHLM PE=1 SV=1	CHLM	2.46228e+07	1.79915e+07	2.52669e+06	1.99318e+07	2.27037e+07	1.54077e+06	1.079e+07	1.32098e+07	1.33318e+06	2.66075e+07	37464846	2.06159e+06	1.52229e+07	1.23196e+07	1.96827e+06	4.73951e+06	1.1569e+06		24.5535	24.1008	21.2688	24.2486	24.4364	20.5552	23.3632	23.6551	20.3464	24.6653	25.159	20.9753	23.8597	23.5545	20.9085	22.1763	20.1418		1.70726	1.62271	1.96448	1.38142	1.33459	1.03699	0.748473	0.841852	0.6766	1.94686	1.79004
Q0WW26	Coatomer subunit gamma OS=Arabidopsis thaliana OX=3702 GN=At4g34450 PE=1 SV=2	AT4G34450	1.40156e+07	9.67456e+06	710635	2.03059e+07	2.26364e+07	791722	1.78701e+07	2.1208e+07	906381	1.34488e+07	2.0719e+07	542701	1.29246e+07	1.14203e+07	845363	7.87147e+06	1.18062e+06		23.7405	23.2058	19.4387	24.2754	24.4321	19.5946	24.091	24.3381	19.7898	23.681	24.3044	19.0498	23.6236	23.4451	19.6892	22.9082	20.1711		0.894302	0.727665	0.134412	1.40824	1.33031	0.0764082	1.47633	1.52486	0.119921	0.962507	0.935458
Q9SAC6	Alpha-glucan water dikinase 1, chloroplastic OS=Arabidopsis thaliana OX=3702 GN=GWD1 PE=1 SV=2	SEX1	1.63304e+07	1.26626e+07	435406	1.16123e+07	1.4545e+07	349264	6.68392e+06	8.0287e+06	453861	1.24251e+07	2.31543e+07	363304	1.09272e+07	9.14224e+06	350537	2.54431e+06	289367		23.9611	23.5941	18.732	23.4691	23.794	18.414	22.6723	22.9367	18.7919	23.5668	24.4648	18.4708	23.3814	23.1241	18.4192	21.2788	18.1425		1.11482	1.11598	-0.572334	0.601991	0.692191	-1.10427	0.0575483	0.123484	-0.877945	0.848283	1.09579
O81439	Probable plastid-lipid-associated protein 1, chloroplastic OS=Arabidopsis thaliana OX=3702 GN=PAP1 PE=1 SV=1	FIB	30386517	2.33773e+07	516802	2.05183e+07	2.53077e+07	745538	2.50028e+07	2.75394e+07	884838	2.25249e+07	3.58968e+07	775704	14318493	1.27785e+07	636643	7.23008e+06	615031		24.8569	24.4786	18.9793	24.2904	24.5931	19.5079	24.5756	24.715	19.7551	24.425	25.0974	19.5651	23.7714	23.6072	19.2801	22.7856	19.2303		2.0107	2.0005	-0.325086	1.42325	1.49125	-0.0103044	1.96087	1.90174	0.0852165	1.70655	1.72836
Q9SCY0	Phosphoglucomutase, chloroplastic OS=Arabidopsis thaliana OX=3702 GN=PGMP PE=1 SV=2	PGM	2.24482e+07	1.82499e+07	4.44539e+06	1.99592e+07	2.25297e+07	2.86256e+06	1.34703e+07	1.47833e+07	3.55736e+06	2.11877e+07	3.2804e+07	3.14663e+06	1.79562e+07	1.41643e+07	3.23216e+06	6.16728e+06	2.85694e+06		24.4201	24.1214	22.0839	24.2505	24.4253	21.4489	23.6833	23.8175	21.7624	24.3367	24.9674	21.5854	24.098	23.7558	21.6241	22.5562	21.446		1.57387	1.64329	2.77954	1.38339	1.32349	1.93065	1.06856	1.00422	2.09254	1.61826	1.59838
Q9SGZ5	Probable beta-D-xylosidase 7 OS=Arabidopsis thaliana OX=3702 GN=BXL7 PE=2 SV=2	AT1G78060	1.11465e+07	6.68809e+06	1.03707e+06	1.12678e+07	1.23028e+07	796370	1.15074e+07	1.36618e+07	1.03584e+06	7.08999e+06	1.45221e+07	654911	6.60192e+06	6.09886e+06	908421	4.27855e+06	1.02567e+06		23.4101	22.6732	19.9841	23.4257	23.5525	19.6031	23.4561	23.7036	19.9824	22.7574	23.7917	19.3209	22.6545	22.5401	19.793	22.0287	19.9681		0.56386	0.195063	0.679742	0.558548	0.450652	0.0848531	0.841338	0.890395	0.312528	0.0388823	0.422754
Q94JQ4	Reactive Intermediate Deaminase A, chloroplastic OS=Arabidopsis thaliana OX=3702 GN=RIDA PE=1 SV=1	AT3G20390	2.72518e+07	2.36737e+07	3.43617e+06	3.97795e+07	4.60951e+07	3.37534e+06	3.65427e+07	4.43968e+07	4.35471e+06	2.9699e+07	4.35025e+07	3.05936e+06	3.54921e+07	3.19702e+07	5.91211e+06	2.09222e+07	6.62798e+06		24.6998	24.4968	21.7124	25.2455	25.4581	21.6866	25.1231	25.404	22.0541	24.8239	25.3746	21.5448	25.081	24.9302	22.4952	24.3185	22.6601		1.85362	2.01868	2.40803	2.37837	2.35628	2.16837	2.50837	2.5907	2.38431	2.10544	2.0056
Q8VZ19	60S ribosomal protein L30-2 OS=Arabidopsis thaliana OX=3702 GN=RPL30B PE=3 SV=1	AT1G77940	4.67764e+06	3.85868e+06	416763	4.58196e+06	6.50677e+06	308994	4.26503e+06	4.99053e+06	355991	2.20736e+06	6.79568e+06	326777	3.37163e+06	3.21725e+06	428088	1.66746e+06	277059		22.1573	21.8797	18.6689	22.1275	22.6335	18.2372	22.0241	22.2508	18.4415	21.0739	22.6962	18.3179	21.685	21.6174	18.7075	20.6692	18.0798		-0.68888	-0.598423	-0.635471	-0.739622	-0.468319	-1.28101	-0.590592	-0.562491	-1.22836	-1.64458	-0.672804
Q96533	Alcohol dehydrogenase class-3 OS=Arabidopsis thaliana OX=3702 GN=ADH2 PE=1 SV=2	HOT5	4.02017e+07	3.28465e+07	151919	4.65044e+07	5.4825e+07	224650	4.9691e+07	5.19117e+07	315158	3.32556e+07	5.96626e+07	253108	4.01583e+07	3.51012e+07	262548	2.43427e+07	229566		25.2608	24.9692	17.2129	25.4709	25.7083	17.7773	25.5665	25.6296	18.2657	24.9871	25.8303	17.9494	25.2592	25.065	18.0022	24.537	17.8085		2.41452	2.49114	-2.09139	2.60371	2.6065	-1.74091	2.95177	2.8163	-1.40412	2.26862	2.46133
P15460	2S seed storage protein 4 OS=Arabidopsis thaliana OX=3702 GN=AT2S4 PE=2 SV=1	SESA4	375814	129441	2.33414e+07	87849.5	159120	5.32233e+06	101885		4.83804e+06	2.59956e+06	4.37403e+06	8.69536e+06	84388.3			51954.3	42928.4		18.5197	16.9819	24.4764	16.4227	17.2798	22.3436	16.6366		22.206	21.3098	22.0605	23.0518	16.3648			15.665	15.3896		-4.32657	-5.49616	5.17205	-6.44441	-5.82208	2.8254	-5.97814		2.53616	-1.40863	-1.30846
O82628	V-type proton ATPase subunit G1 OS=Arabidopsis thaliana OX=3702 GN=VHA-G1 PE=1 SV=1	VMA10	3.36206e+07	2.47272e+07	7.8252e+06	3.75982e+07	4.33411e+07	6.27065e+06	3.55207e+07	4.30757e+07	8.07825e+06	3.55487e+07	4.86751e+07	5.98902e+06	2.76352e+07	2.34425e+07	6.91067e+06	1.34361e+07	8.78918e+06		25.0028	24.5596	22.8997	25.1642	25.3692	22.5802	25.0822	25.3604	22.9456	25.0833	25.5367	22.5139	24.72	24.4826	22.7204	23.6796	23.0673		2.15661	2.0815	3.59536	2.29701	2.2674	3.06196	2.46744	2.54712	3.27577	2.36482	2.16769
Q8LD27	Proteasome subunit beta type-6 OS=Arabidopsis thaliana OX=3702 GN=PBA1 PE=1 SV=2	PBA1	1.8893e+07	1.456e+07	1.00208e+06	1.98297e+07	2.2711e+07	1.19941e+06	1.66819e+07	1.91989e+07	1449238	1.53105e+07	2.53827e+07	1.00189e+06	1.61384e+07	1.4633e+07	1.44214e+06	8.18322e+06	1.7095e+06		24.1714	23.7955	19.9346	24.2412	24.4369	20.1939	23.9918	24.1945	20.4669	23.868	24.5973	19.9343	23.944	23.8027	20.4598	22.9642	20.7051		1.32512	1.31741	0.630228	1.37401	1.33506	0.675667	1.37707	1.38127	0.797026	1.14955	1.22835
Q9FVR6	Uncharacterized protein At1g32220, chloroplastic OS=Arabidopsis thaliana OX=3702 GN=At1g32220 PE=1 SV=1	AT1G32220	5.55874e+06	3.96943e+06	357113	4.4319e+06	5.46446e+06	378237	2.58589e+06	4.05361e+06	416580	4.85169e+06	7.99159e+06	424090	3.29651e+06	2.78352e+06	338674	1.35343e+06	333185		22.4063	21.9205	18.446	22.0795	22.3816	18.5289	21.3022	21.9508	18.6682	22.2101	22.9301	18.694	21.6525	21.4085	18.3695	20.3682	18.346		-0.439903	-0.557599	-0.858316	-0.787659	-0.720181	-0.989295	-1.31249	-0.862475	-1.0016	-0.508414	-0.438939
Q9C9C6	60S ribosomal protein L6-2 OS=Arabidopsis thaliana OX=3702 GN=RPL6B PE=2 SV=1	AT1G74060	2.64906e+07	2.31551e+07	8.6386e+06	2.66452e+07	3.37259e+07	6.56488e+06	1.98703e+07	2.52818e+07	7.45008e+06	3.43137e+07	5.32345e+07	6.57835e+06	2.22476e+07	2.05471e+07	9.86918e+06	1.19096e+07	8.21388e+06		24.659	24.4648	23.0424	24.6674	25.0074	22.6463	24.2441	24.5916	22.8288	25.0323	25.6659	22.6493	24.4071	24.2924	23.2345	23.5056	22.9696		1.81274	1.98673	3.73803	1.80022	1.90552	3.12811	1.6294	1.77834	3.15899	2.31381	2.29687
Q9SA34	Inosine-5'-monophosphate dehydrogenase 2 OS=Arabidopsis thaliana OX=3702 GN=At1g16350 PE=1 SV=1	AT1G16350	4.01087e+06	3.86448e+06	1.09025e+06	4.56263e+06	6.88705e+06	1.08429e+06	4.97136e+06	3.58964e+06	1.12639e+06	6.16485e+06	7.56737e+06	981984	3.50198e+06	3.78533e+06	883428	2.1525e+06	1.08237e+06		21.9355	21.8818	20.0562	22.1214	22.7155	20.0483	22.2452	21.7754	20.1033	22.5556	22.8514	19.9053	21.7397	21.852	19.7528	21.0376	20.0458		-0.910747	-0.596255	0.751886	-0.74572	-0.386375	0.530096	-0.369505	-1.03784	0.433443	-0.162837	-0.51763
Q42586	Uridine 5'-monophosphate synthase OS=Arabidopsis thaliana OX=3702 GN=PYRE-F PE=2 SV=2	AT3G54470	1.88351e+07	1.42035e+07	594935	1.64644e+07	2.05757e+07	676443	1.2231e+07	1.53945e+07	669575	1.60371e+07	2.28388e+07	524137	1.15414e+07	1.00271e+07	420880	5.71035e+06	586047		24.1669	23.7597	19.1824	23.9728	24.2944	19.3676	23.544	23.8759	19.3529	23.9349	24.445	18.9996	23.4603	23.2574	18.683	22.4451	19.1607		1.32069	1.28164	-0.121964	1.10569	1.19261	-0.150617	0.929321	1.06266	-0.316952	1.21644	1.07599
Q9SRT9	UDP-arabinopyranose mutase 1 OS=Arabidopsis thaliana OX=3702 GN=RGP1 PE=1 SV=1	RGP1	1.55215e+06	1291541		1.57608e+06	1.97989e+06	191247	912369	1.91048e+06	288439	1.01232e+06	2.68992e+06	128247	1.5253e+06	1309751	133921	1.21654e+06	197835		20.5658	20.3007		20.5879	20.917	17.5451	19.7993	20.8655	18.1379	19.9492	21.3591	16.9686	20.5407	20.3209	17.031	20.2144	17.5939		-2.2804	-2.17744		-2.27925	-2.18484	-1.97315	-2.81546	-1.94775	-1.53193	-2.76923	-2.00986
Q949P2	Probable cytosolic oligopeptidase A OS=Arabidopsis thaliana OX=3702 GN=CYOP PE=1 SV=1	AT5G10540	1.3412e+06	709728	412000	1.4683e+06	1.69204e+06	334158	473234	1.20758e+06	567870	1.0673e+06	1.98188e+06	237516	830092	584088	436745	274909	584965		20.3551	19.4369	18.6523	20.4857	20.6903	18.3502	18.8522	20.2037	19.1152	20.0255	20.9184	17.8577	19.6629	19.1558	18.7364	18.0686	19.158		-2.49114	-3.04119	-0.652054	-2.38144	-2.4115	-1.16805	-3.76252	-2.60957	-0.554635	-2.69294	-2.45056
Q7DLR9	Proteasome subunit beta type-4 OS=Arabidopsis thaliana OX=3702 GN=PBG1 PE=1 SV=2	PBG1	8.24509e+06	5.27763e+06	272236	9.33155e+06	1.08413e+07	428057	6.65993e+06	7.90664e+06	460006	7.72437e+06	1.22298e+07	307955	6.4592e+06	5.3172e+06	388814	2.66635e+06	395281		22.9751	22.3315	18.0545	23.1537	23.37	18.7074	22.6671	22.9146	18.8113	22.881	23.5439	18.2324	22.6229	22.3422	18.5687	21.3464	18.5925		0.128874	-0.14664	-1.24984	0.286531	0.268211	-0.810783	0.0523598	0.101381	-0.858545	0.162516	0.174905
Q9SAU2	Ribulose-5-phosphate-3-epimerase, chloroplastic OS=Arabidopsis thaliana OX=3702 GN=RPE PE=2 SV=1	RPE			376098			747963			876419			868672			893301		668109				18.5207			19.5126			19.7413			19.7285			19.7688		19.3497				-0.783589			-0.00561926			0.0714239
Q9LV03	Glutamate synthase 1 [NADH], chloroplastic OS=Arabidopsis thaliana OX=3702 GN=GLT1 PE=1 SV=2	GLT1	4.23077e+06	3.38571e+06	293486	3.95691e+06	5.15096e+06	362669	3.49524e+06	3.70595e+06	239222	4.4441e+06	8.05645e+06	372190	3.71905e+06	3.46025e+06	329725	1.82091e+06	349481		22.0125	21.691	18.1629	21.9159	22.2964	18.4683	21.737	21.8214	17.868	22.0835	22.9417	18.5057	21.8265	21.7224	18.3309	20.7962	18.4149		-0.833741	-0.787073	-1.14141	-0.95121	-0.805419	-1.04993	-0.877754	-0.991838	-1.80185	-0.63501	-0.427278
P52577	Isoflavone reductase homolog P3 OS=Arabidopsis thaliana OX=3702 GN=At1g75280 PE=2 SV=1	AT1G75280	1.60383e+07	1.31559e+07	2.66183e+06	1.42291e+07	1.65061e+07	2.28206e+06	1.02728e+07	1.2037e+07	2.57361e+06	9.45548e+06	1.50214e+07	1.5402e+06	7.33817e+06	6.14471e+06	1.09327e+06	2.80886e+06	1.53568e+06		23.935	23.6492	21.344	23.7623	23.9765	21.1219	23.2923	23.521	21.2954	23.1727	23.8405	20.5547	22.807	22.5509	20.0602	21.4216	20.5504		1.08879	1.1711	2.03965	0.895191	0.874668	1.60368	0.677618	0.707723	1.62553	0.454249	0.471528
Q9SFU1	60S ribosomal protein L13a-1 OS=Arabidopsis thaliana OX=3702 GN=RPL13AA PE=2 SV=1	AT3G07110	9.94369e+06	9.16786e+06	622612	9.2545e+06	1.11122e+07	962668	7.33541e+06	7.498e+06	809295	1.12601e+07	1.75427e+07	850398	9.35049e+06	7.90638e+06	892201	4.96065e+06	957584		23.2453	23.1282	19.248	23.1417	23.4056	19.8767	22.8064	22.8381	19.6263	23.4247	24.0644	19.6978	23.1566	22.9146	19.767	22.2421	19.869		0.399119	0.650054	-0.0563626	0.274569	0.303811	0.358452	0.191732	0.0248225	-0.04353	0.706251	0.695378
Q9LW12	Late embryogenesis abundant protein 29 OS=Arabidopsis thaliana OX=3702 GN=LEA29 PE=2 SV=1	AT3G15670	1.13638e+06	1.02793e+06	575966		48438.5	12563.9				2.7767e+06	2.79625e+06	35824.7	75992.4	39125.1					20.116	19.9713	19.1356		15.5639	13.617				21.4049	21.4151	15.1287	16.2136	15.2558					-2.73021	-2.50679	-0.168712		-7.53796	-5.90123				-1.31353	-1.95393
Q39099	Xyloglucan endotransglucosylase/hydrolase protein 4 OS=Arabidopsis thaliana OX=3702 GN=XTH4 PE=1 SV=1	XTH4	2.67409e+07	1.91008e+07	2.30959e+06	5.45049e+07	5.86618e+07	2.32646e+06	4.97411e+07	6.1343e+07	3.12808e+06	2.66694e+07	34406585	1.99783e+06	31663906	2.49043e+07	2.9871e+06	2.2398e+07	5.07103e+06		24.6725	24.1871	21.1392	25.6999	25.8059	21.1497	25.5679	25.8704	21.5768	24.6687	25.0362	20.93	24.9163	24.5699	21.5103	24.4169	22.2738		1.82631	1.70903	1.83487	2.83273	2.70409	1.63148	2.95322	3.05714	1.90701	1.95021	1.66719
Q9FLW9	Plastidial pyruvate kinase 2 OS=Arabidopsis thaliana OX=3702 GN=PKP2 PE=1 SV=1	PKP-BETA1	2.12831e+07	1.65255e+07	1.51408e+06	2.02399e+07	2.43593e+07	1.89812e+06	1.54447e+07	1.86862e+07	2.30103e+06	1.86278e+07	2.7709e+07	2.19687e+06	1.23181e+07	1.13374e+07	1.85361e+06	6.92466e+06	2.14667e+06		24.3432	23.9782	20.53	24.2707	24.538	20.8561	23.8806	24.1555	21.1338	24.151	24.7239	21.067	23.5543	23.4346	20.8219	22.7233	21.0337		1.49698	1.50009	1.22568	1.40355	1.43614	1.33791	1.26589	1.34222	1.46401	1.43248	1.35486
Q43348	Acid beta-fructofuranosidase 3, vacuolar OS=Arabidopsis thaliana OX=3702 GN=BFRUCT3 PE=2 SV=1	AT1G62660	5.74153e+06	4.63182e+06	1.05124e+06	8.56084e+06	9.8609e+06	870848	8.45938e+06	1.16567e+07	1.48677e+06	7.62769e+06	8.47485e+06	1.37533e+06	5866634	4.7727e+06	1.99596e+06	5.03102e+06	1.8856e+06		22.453	22.1431	20.0037	23.0293	23.2333	19.7321	23.0121	23.4747	20.5038	22.8628	23.0148	20.3913	22.4841	22.1864	20.9287	22.2624	20.8466		-0.393226	-0.334951	0.699319	0.162166	0.131458	0.213834	0.397406	0.661405	0.833916	0.144345	-0.354235
Q9SIL6	Prohibitin-6, mitochondrial OS=Arabidopsis thaliana OX=3702 GN=PHB6 PE=1 SV=1	PHB6	9.63237e+06	7.31897e+06	1.23458e+06	1.05024e+07	1.21432e+07	519558	9.77208e+06	1.03548e+07	996944	9.58217e+06	1.26283e+07	445379	8.07044e+06	6.79849e+06	719515	4.19933e+06	431941		23.1995	22.8032	20.2356	23.3242	23.5336	18.9869	23.2202	23.3038	19.9272	23.1919	23.5902	18.7647	22.9442	22.6968	19.4567	22.0017	18.7205		0.353228	0.32511	0.931246	0.457064	0.43181	-0.531302	0.605519	0.490542	0.257316	0.47345	0.221171
Q94AZ4	Probable calcium-binding protein CML13 OS=Arabidopsis thaliana OX=3702 GN=CML13 PE=2 SV=1	AT1G12310	4.94828e+06	4.195e+06	677747	7.1032e+06	7.26143e+06	1.25604e+06	5.86951e+06	7.25415e+06	1.45577e+06	5.01148e+06	6.44917e+06	1.14159e+06	4.99956e+06	4.72933e+06	1.16466e+06	1.78228e+06	2.19583e+06		22.2385	22.0002	19.3704	22.76	22.7918	20.2604	22.4848	22.7904	20.4733	22.2568	22.6207	20.1226	22.2534	22.1732	20.1515	20.7653	21.0663		-0.607734	-0.477861	0.066051	-0.107116	-0.310007	0.742223	-0.129906	-0.0228765	0.803509	-0.461666	-0.748308
Q9ZR03	Cytochrome b6-f complex iron-sulfur subunit, chloroplastic OS=Arabidopsis thaliana OX=3702 GN=petC PE=1 SV=1	PETC	1.0189e+08	7.29602e+07	3.44588e+06	9.16052e+07	1.14116e+08	6.54018e+06	6.8487e+07	7.5844e+07	6.05235e+06	7.96694e+07	1.53653e+08	7.99209e+06	7.01299e+07	6.0921e+07	7.92337e+06	2.03527e+07	7.13137e+06		26.6024	26.1206	21.7164	26.4489	26.7659	22.6409	26.0293	26.1765	22.5291	26.2475	27.1951	22.9301	26.0635	25.8604	22.9177	24.2787	22.7657		3.7562	3.64251	2.4121	3.58177	3.6641	3.12267	3.41461	3.36328	2.85923	3.52905	3.82611
O65398	Lactoylglutathione lyase GLX1 OS=Arabidopsis thaliana OX=3702 GN=GLX1 PE=1 SV=1	GLX1	25294667	1.9882e+07	4.12674e+07	4.11381e+07	4.81682e+07	4.25634e+07	4.11558e+07	49442116	4.94713e+07	2.99422e+07	4.30957e+07	4.56112e+07	2.82337e+07	2.48443e+07	5.45087e+07	1.80306e+07	4.86987e+07		24.5923	24.245	25.2985	25.294	25.5216	25.3431	25.2946	25.5592	25.5601	24.8357	25.361	25.4429	24.7509	24.5664	25.7	24.1039	25.5374		1.7461	1.76686	5.99416	2.42682	2.41975	5.82489	2.67988	2.74599	5.89025	2.11721	1.99205
Q9SU13	Fasciclin-like arabinogalactan protein 2 OS=Arabidopsis thaliana OX=3702 GN=FLA2 PE=2 SV=1	FLA2	1.97833e+07	1.64582e+07	365235	1.91371e+07	2.36972e+07	708417	2.18034e+07	2.15189e+07	902980	1.52106e+07	2.48145e+07	1.0067e+06	13133707	1.29574e+07	1.07719e+06	1.02209e+07	1.43311e+06		24.2378	23.9723	18.4785	24.1899	24.4982	19.4342	24.378	24.3591	19.7843	23.8586	24.5647	19.9412	23.6468	23.6273	20.0388	23.285	20.4507		1.39155	1.4942	-0.825872	1.32272	1.39638	-0.0839873	1.76333	1.54585	0.114498	1.1401	1.19569
Q9MAH3	Protein DJ-1 homolog B OS=Arabidopsis thaliana OX=3702 GN=DJ1B PE=1 SV=1	AT1G53280; DJ1B	7.21862e+06	5.89274e+06	1.26385e+06	6.43217e+06	7.90202e+06	1.31475e+06	7.33137e+06	8.12556e+06	1.84959e+06	4.66339e+06	8.01872e+06	1.3457e+06	5.45906e+06	4.93618e+06	1.38434e+06	3.445e+06	1.53449e+06		22.7833	22.4905	20.2694	22.6169	22.9138	20.3264	22.8057	22.954	20.8188	22.1529	22.9349	20.3599	22.3802	22.235	20.4008	21.7161	20.5493		-0.0629386	0.0124085	0.965059	-0.25028	-0.18804	0.808132	0.190936	0.140785	1.14893	-0.565523	-0.43405
O49460	Prohibitin-1, mitochondrial OS=Arabidopsis thaliana OX=3702 GN=PHB1 PE=1 SV=1	PHB1	1.85121e+06	2.47246e+06	1.72341e+06	1.76538e+06	3.17171e+06	1.93054e+06	2.13696e+06	3.01793e+06	2.39131e+06	2.58007e+06	3.7792e+06	1.32238e+06	2.11559e+06	1.8418e+06	2.09604e+06	1.25189e+06	2.34839e+06		20.82	21.2375	20.7168	20.7515	21.5968	20.8806	21.0271	21.5251	21.1894	21.299	21.8496	20.3347	21.0126	20.8127	20.9992	20.2557	21.1632		-2.02619	-1.24058	1.41249	-2.11561	-1.505	1.36235	-1.58759	-1.28812	1.51953	-1.41949	-1.51934
O04202	Eukaryotic translation initiation factor 3 subunit F OS=Arabidopsis thaliana OX=3702 GN=TIF3F1 PE=1 SV=1	EIF2	1.29399e+07	1.00381e+07	510329	1.34178e+07	1.59112e+07	878417	1.10713e+07	1.169e+07	888537	1.1066e+07	1.84095e+07	759097	9.89809e+06	8.85456e+06	931438	5.90708e+06	842970		23.6253	23.259	18.9611	23.6776	23.9235	19.7445	23.4003	23.4788	19.7611	23.3996	24.1339	19.5339	23.2387	23.078	19.8291	22.494	19.6851		0.779088	0.780889	-0.34327	0.81049	0.821712	0.22632	0.785605	0.665526	0.0912348	0.681153	0.764953
P42761	Glutathione S-transferase F10 OS=Arabidopsis thaliana OX=3702 GN=GSTF10 PE=1 SV=3	GSTF10	19482946	1.6604e+07	2.1255e+06	2.63465e+07	3.29159e+07	2.20408e+06	3.49511e+07	3.67756e+07	3.24022e+06	1.83582e+07	3.01397e+07	2.01812e+06	2.2587e+07	1.96233e+07	3.32795e+06	1.63619e+07	4.01624e+06		24.2157	23.985	21.0194	24.6511	24.9723	21.0717	25.0588	25.1322	21.6277	24.1299	24.8452	20.9446	24.429	24.2261	21.6662	23.9638	21.9374		1.36948	1.50693	1.71503	1.78395	1.87045	1.55352	2.44412	2.31899	1.95782	1.41145	1.47617
Q8VYF1	60S ribosomal protein L15-2 OS=Arabidopsis thaliana OX=3702 GN=RPL15B PE=2 SV=1	AT4G17390	3.7327e+07	3.46703e+07	1.92776e+06	3.52681e+07	3.96902e+07	3.2078e+06	2.09937e+07	2.35173e+07	2.91274e+06	4.13518e+07	6.30776e+07	2.80074e+06	3.69534e+07	3.21728e+07	3.30138e+06	2.24197e+07	4.37287e+06		25.1537	25.0472	20.8785	25.0719	25.2423	21.6132	24.3235	24.4872	21.4739	25.3014	25.9106	21.4174	25.1392	24.9393	21.6546	24.4183	22.0601		2.30749	2.5691	1.57415	2.20471	2.14045	2.09493	1.70874	1.67397	1.80411	2.58298	2.54163
Q9LTT8	Enhancer of mRNA-decapping protein 4 OS=Arabidopsis thaliana OX=3702 GN=VCS PE=1 SV=1	VCS	2.03934e+06	1.72133e+06	343211	2.55589e+06	2.90664e+06	573847	2.34522e+06	2.80512e+06	695068	2.03118e+06	3.46364e+06	503786	1.97034e+06	1.78557e+06	527270	1.30232e+06	602618		20.9597	20.7151	18.3887	21.2854	21.4709	19.1303	21.1613	21.4196	19.4068	20.9539	21.7239	18.9425	20.91	20.768	19.0082	20.3126	19.2009		-1.88656	-1.76301	-0.9156	-1.58176	-1.63091	-0.38792	-1.45343	-1.39362	-0.263042	-1.76458	-1.64513
P46645	Aspartate aminotransferase, cytoplasmic isozyme 1 OS=Arabidopsis thaliana OX=3702 GN=ASP2 PE=1 SV=2	ASP2	1.05733e+07	7.67871e+06	1.29079e+06	1.05159e+07	1.24044e+07	790897	1.31964e+07	1.42379e+07	1.30262e+06	1.112e+07	1.56243e+07	920658	9.14965e+06	8.43687e+06	1.05373e+06	6.38356e+06	1.37679e+06		23.3339	22.8724	20.2998	23.3261	23.5643	19.5931	23.6536	23.7632	20.313	23.4067	23.8973	19.8123	23.1253	23.0083	20.0071	22.6059	20.3929		0.487691	0.394333	0.995482	0.458917	0.46252	0.0749036	1.03893	0.949978	0.643143	0.688186	0.528299
O04151	Calreticulin-1 OS=Arabidopsis thaliana OX=3702 GN=CRT1 PE=1 SV=1	CRT1a	3.70972e+06	2.22772e+06	287161	3.87598e+06	5.99061e+06	1.24976e+06	3.43929e+06	2.98427e+06	917063	3.90389e+06	7.4431e+06	1.16598e+06	2.32796e+06	1.84447e+06	910925	1.70421e+06	1.12281e+06		21.8229	21.0871	18.1315	21.8861	22.5143	20.2532	21.7137	21.5089	19.8067	21.8965	22.8275	20.1531	21.1506	20.8148	19.797	20.7007	20.0987		-1.02335	-1.39096	-1.17284	-0.981025	-0.587558	0.734992	-0.901035	-1.3043	0.136824	-0.82199	-0.541519
O22229	NADPH-dependent thioredoxin reductase 3 OS=Arabidopsis thaliana OX=3702 GN=NTRC PE=1 SV=2	NTRC	1.37754e+07	1.15258e+07	2.11648e+06	1.07055e+07	1.40118e+07	2.40418e+06	1.10272e+07	9.93155e+06	2.52611e+06	1.08977e+07	2.0756e+07	2.55527e+06	9.10736e+06	9.55986e+06	2.78182e+06	4.47892e+06	2.4371e+06		23.7156	23.4584	21.0132	23.3518	23.7401	21.1971	23.3946	23.2436	21.2685	23.3775	24.307	21.285	23.1186	23.1886	21.4076	22.0947	21.2167		0.869365	0.980263	1.7089	0.484691	0.63831	1.67889	0.779849	0.430336	1.59865	0.659045	0.938033
Q9C6B3	Gamma carbonic anhydrase 2, mitochondrial OS=Arabidopsis thaliana OX=3702 GN=GAMMACA2 PE=1 SV=1	GAMMA CA2	9.39991e+06	7.07779e+06	228718	7.61429e+06	8.86147e+06	539036	7.69781e+06	6.24418e+06	474073	8910317	1.27342e+07	201833	7.25746e+06	7.16209e+06	575498	4.8943e+06	581545		23.1642	22.7549	17.8032	22.8603	23.0791	19.04	22.876	22.5741	18.8547	23.087	23.6022	17.6228	22.791	22.7719	19.1345	22.2227	19.1495		0.317986	0.276768	-1.50113	-0.00687476	-0.0227158	-0.478205	0.261303	-0.239171	-0.815089	0.368575	0.233219
Q8W4M5	Pyrophosphate--fructose 6-phosphate 1-phosphotransferase subunit beta 1 OS=Arabidopsis thaliana OX=3702 GN=PFP-BETA1 PE=1 SV=1	AT1G12000	3.89547e+06	2.41764e+06	223104	4.56074e+06	5.65966e+06	942781	4.21418e+06	4.90589e+06	1.05523e+06	3.83719e+06	4.9648e+06	577401	4.02415e+06	3.64702e+06	989867	2.65714e+06	1.14338e+06		21.8934	21.2052	17.7674	22.1208	22.4323	19.8466	22.0068	22.2261	20.0091	21.8716	22.2433	19.1392	21.9403	21.7983	19.9169	21.3414	20.1249		-0.952864	-1.27293	-1.53698	-0.746316	-0.669547	0.328337	-0.607893	-0.587169	0.339296	-0.846853	-1.12569
P56798	30S ribosomal protein S3, chloroplastic OS=Arabidopsis thaliana OX=3702 GN=rps3 PE=3 SV=1	rps3	3.28987e+07	2.48697e+07	9.7689e+06	3.01953e+07	3.3341e+07	6.98293e+06	1.92348e+07	26669114	7.85798e+06	2.87437e+07	4.57235e+07	7.74606e+06	2.31859e+07	2.00276e+07	8.44808e+06	8.37685e+06	6.41738e+06		24.9715	24.5679	23.2198	24.8478	24.9908	22.7354	24.1972	24.6687	22.9057	24.7767	25.4464	22.885	24.4667	24.2555	23.0102	22.998	22.6136		2.1253	2.08978	3.91543	1.98067	1.88896	3.21717	1.5825	1.85542	3.23589	2.05827	2.07744
Q38845	Serine/threonine-protein phosphatase 2A 65 kDa regulatory subunit A alpha isoform OS=Arabidopsis thaliana OX=3702 GN=PP2AA1 PE=1 SV=1	RCN1	7.43087e+06	4.90818e+06	2.40096e+06	8.10245e+06	9.51476e+06	1.83024e+06	9.01908e+06	1.09111e+07	2.49722e+06	3.78943e+06	8.0991e+06	1.00602e+06	6.8419e+06	5.88839e+06	1.83309e+06	4.06585e+06	2.59598e+06		22.8251	22.2268	21.1952	22.9499	23.1817	20.8036	23.1045	23.3793	21.2519	21.8536	22.9493	19.9402	22.706	22.4894	20.8058	21.9551	21.3078		-0.0211304	-0.251344	1.89084	0.0827726	0.0799056	1.28537	0.489835	0.566035	1.58206	-0.86492	-0.419661
Q42340	40S ribosomal protein S16-3 OS=Arabidopsis thaliana OX=3702 GN=RPS16C PE=2 SV=1	AT5G18380	2.30546e+07	1.72064e+07	403744	2.72979e+07	3.35257e+07	614594	2.33153e+07	29165351	890348	2.36176e+07	4.04728e+07	384778	1.8982e+07	1.44433e+07	762706	7.26677e+06	841819		24.4585	24.0364	18.6231	24.7023	24.9988	19.2293	24.4748	24.7978	19.764	24.4934	25.2704	18.5537	24.1781	23.7839	19.5408	22.7929	19.6831		1.61232	1.55835	-0.681255	1.83513	1.89694	-0.288952	1.86006	1.9845	0.0941728	1.77489	1.90146
O82533	Cell division protein FtsZ homolog 2-1, chloroplastic OS=Arabidopsis thaliana OX=3702 GN=FTSZ2-1 PE=1 SV=2	FTSZ2-1	4.46676e+06	3.62323e+06	134786	5.39562e+06	6.6788e+06	183807	3.53607e+06	4.79627e+06	143909	4.21615e+06	7.47286e+06	88817.7	3.4024e+06	2.51917e+06	139069	1.18927e+06	122731		22.0908	21.7888	17.0403	22.3634	22.6712	17.4878	21.7537	22.1935	17.1348	22.0075	22.8332	16.4386	21.6981	21.2645	17.0854	20.1816	16.9051		-0.755433	-0.689253	-2.26402	-0.503796	-0.430673	-2.0304	-0.860999	-0.619769	-2.53504	-0.710976	-0.535762
P40283	Histone H2B.11 OS=Arabidopsis thaliana OX=3702 GN=At5g59910 PE=1 SV=5	HTB4	3.12155e+07	2.45353e+07	1.15167e+07	3.97201e+07	4.99174e+07	6.79632e+06	4.94449e+07	5.22416e+07	1.00405e+07	3.31658e+07	4.68881e+07	8.88939e+06	2.70746e+07	2.10999e+07	1.0377e+07	1.09451e+07	1.17773e+07		24.8958	24.5484	23.4572	25.2434	25.573	22.6963	25.5593	25.6387	23.2593	24.9832	25.4827	23.0837	24.6904	24.3307	23.3069	23.3838	23.4895		2.04953	2.07026	4.15289	2.37621	2.47121	3.17809	2.9446	2.82544	3.5895	2.26472	2.11373
Q96251	ATP synthase subunit O, mitochondrial OS=Arabidopsis thaliana OX=3702 GN=At5g13450 PE=1 SV=2	ATP5	1.68717e+07	1.19733e+07	3.76682e+06	1.79283e+07	2.1592e+07	3.31573e+06	1.75625e+07	1.81033e+07	4.46224e+06	1.32253e+07	2.54321e+07	3.53014e+06	1.27687e+07	1.15637e+07	4.22609e+06	6.60668e+06	3.81627e+06		24.0081	23.5133	21.8449	24.0957	24.364	21.6609	24.066	24.1097	22.0893	23.6568	24.6001	21.7513	23.6061	23.4631	22.0109	22.6555	21.8637		1.16187	1.03521	2.54058	1.22858	1.26216	2.14267	1.45128	1.2965	2.4195	0.93833	1.23116
P49201	40S ribosomal protein S23-2 OS=Arabidopsis thaliana OX=3702 GN=RPS23B PE=2 SV=2	AT5G02960	1.81565e+07	1.25545e+07	4.15817e+06	1.49602e+07	1.89069e+07	2.51951e+06	9.6748e+06	1.39004e+07	3.32123e+06	1.89532e+07	2.72903e+07	3.75066e+06	1.30048e+07	1.0401e+07	3.56084e+06	4.99601e+06	3.56053e+06		24.114	23.5817	21.9875	23.8346	24.1724	21.2647	23.2058	23.7286	21.6633	24.1759	24.7019	21.8387	23.6325	23.3102	21.7638	22.2523	21.7637		1.26775	1.10361	2.68318	0.967474	1.07058	1.74648	0.591086	0.915368	1.99345	1.45747	1.33289
P37107	Signal recognition particle 54 kDa protein, chloroplastic OS=Arabidopsis thaliana OX=3702 GN=FFC PE=1 SV=1	CPSRP54	2.23498e+07	1.87413e+07	2.52649e+06	1.93876e+07	2.38383e+07	1.99016e+06	1.3228e+07	1.51333e+07	1.97415e+06	2.78586e+07	4.41675e+07	1.90308e+06	1.4868e+07	1.29563e+07	2.18214e+06	4.61778e+06	1.85601e+06		24.4138	24.1597	21.2687	24.2086	24.5068	20.9245	23.6571	23.8512	20.9128	24.7316	25.3965	20.8599	23.8257	23.6272	21.0573	22.1388	20.8238		1.56753	1.68162	1.96437	1.34148	1.40495	1.40623	1.04238	1.03797	1.24297	2.01315	2.02749
Q8L7C9	Glutathione S-transferase U20 OS=Arabidopsis thaliana OX=3702 GN=GSTU20 PE=1 SV=1	GSTU20	1.27345e+07	9.16818e+06	759252	2.81115e+07	3.81297e+07	1.84763e+06	3.49248e+07	3.45386e+07	2.79976e+06	1.09446e+07	1.77017e+07	1.01088e+06	19291412	1.64758e+07	2.09278e+06	1.80798e+07	2.94298e+06		23.6022	23.1282	19.5342	24.7447	25.1844	20.8172	25.0577	25.0417	21.4169	23.3837	24.0774	19.9472	24.2015	23.9738	20.997	24.1079	21.4888		0.75601	0.650105	0.229882	1.87751	2.08258	1.29902	2.44303	2.22845	1.74703	0.665243	0.708397
O22773	Thylakoid lumenal 16.5 kDa protein, chloroplastic OS=Arabidopsis thaliana OX=3702 GN=At4g02530 PE=1 SV=3	AT4G02530	7.4397e+07	5.5294e+07	4.71277e+06	6.79648e+07	7.84073e+07	4.66896e+06	5.40043e+07	5.61483e+07	4.98566e+06	6.48428e+07	1.06003e+08	4.39696e+06	5.9051e+07	5.09951e+07	4.66238e+06	2.55203e+07	3.90256e+06		26.1487	25.7206	22.1681	26.0183	26.2245	22.1547	25.6866	25.7427	22.2494	25.9504	26.6595	22.0681	25.8155	25.6039	22.1526	24.6051	21.896		3.30251	3.24252	2.86381	3.15113	3.12266	2.63644	3.07186	2.92949	2.57952	3.23197	3.29054
Q39061	RNA-binding protein CP33, chloroplastic OS=Arabidopsis thaliana OX=3702 GN=CP33 PE=2 SV=1	CP33	3.27928e+07	2.83035e+07	488965	2.91188e+07	3.46992e+07	652036	1.76956e+07	2.10359e+07	546718	3.39258e+07	5.0882e+07	741781	2.43973e+07	2.10714e+07	656016	8.57319e+06	377446		24.9669	24.7545	18.8994	24.7954	25.0484	19.3146	24.0769	24.3264	19.0604	25.0159	25.6007	19.5006	24.5402	24.3288	19.3234	23.0314	18.5259		2.12064	2.27638	-0.404965	1.92829	1.94657	-0.203634	1.46217	1.5131	-0.609399	2.29741	2.23166
Q08112	40S ribosomal protein S15-1 OS=Arabidopsis thaliana OX=3702 GN=RPS15A PE=2 SV=1	RPS15	1.04614e+07	8.08602e+06	2.42503e+06	9.18939e+06	1.35788e+07	3.06485e+06	8.28423e+06	1.23725e+07	2.49116e+06	1.48406e+07	2.45328e+07	2.81176e+06	8.55314e+06	7.4713e+06	2.71815e+06	4.24972e+06	3.05815e+06		23.3186	22.947	21.2096	23.1315	23.6949	21.5474	22.9819	23.5606	21.2484	23.8231	24.5482	21.423	23.028	22.8329	21.3742	22.0189	21.5442		0.472336	0.468899	1.90523	0.264384	0.593021	2.02916	0.367222	0.747385	1.57855	1.10458	1.17921
Q9C514	40S ribosomal protein S7-1 OS=Arabidopsis thaliana OX=3702 GN=RPS7A PE=2 SV=1	AT1G48830	9.47686e+06	8.65622e+06	557274	9.29403e+06	1.23099e+07	649951	8.97001e+06	1.08171e+07	892067	1.0251e+07	1.85593e+07	826232	8744533	8.09383e+06	657202	4.46202e+06	1.06547e+06		23.176	23.0453	19.088	23.1479	23.5533	19.31	23.0967	23.3668	19.7668	23.2893	24.1456	19.6562	23.0599	22.9484	19.326	22.0893	20.0231		0.329748	0.567206	-0.21631	0.280718	0.451489	-0.208254	0.481963	0.553558	0.0969548	0.570785	0.776648
Q9SY97	Photosystem I chlorophyll a/b-binding protein 3-1, chloroplastic OS=Arabidopsis thaliana OX=3702 GN=LHCA3 PE=1 SV=1	LHCA3	3.15976e+07	24363132	6.98049e+06	3.70477e+07	4.58268e+07	5.46602e+06	2.52025e+07	3.98806e+07	6.2304e+06	3.91376e+07	8.38046e+07	5.49738e+06	2.96933e+07	2.4115e+07	5.82567e+06	9.9827e+06	4.04556e+06		24.9133	24.5382	22.7349	25.1429	25.4497	22.3821	24.5871	25.2492	22.5709	25.2221	26.3205	22.3903	24.8236	24.5234	22.474	23.251	21.9479		2.06708	2.0601	3.43056	2.27573	2.34786	2.86383	1.97235	2.43593	2.90106	2.50358	2.95154
Q9FJE8	Probable histone H2A.7 OS=Arabidopsis thaliana OX=3702 GN=At5g59870 PE=1 SV=1	HTA6	4.28844e+06	3.19586e+06	443434	5.25696e+06	5.78477e+06	396383	5.56797e+06	3.79455e+06	406869	3.55038e+06	6.65178e+06	204857	2.53684e+06	2.76752e+06	234235	1.48631e+06	323354		22.032	21.6078	18.7584	22.3258	22.4638	18.5965	22.4087	21.8555	18.6342	21.7595	22.6653	17.6443	21.2746	21.4002	17.8376	20.5033	18.3028		-0.814209	-0.870325	-0.545977	-0.541356	-0.638001	-0.92169	-0.205996	-0.957753	-1.03563	-0.958927	-0.703683
Q9M336	Uracil phosphoribosyltransferase, chloroplastic OS=Arabidopsis thaliana OX=3702 GN=UPP PE=1 SV=1	UPP	1.75366e+07	1.3675e+07	1.69139e+06	1.49989e+07	1.91688e+07	5.13947e+06	8.81955e+06	1.09377e+07	5.38373e+06	1.48475e+07	2.85078e+07	4.32591e+06	1.35746e+07	1.10405e+07	6.47401e+06	5.76242e+06	5.09526e+06		24.0639	23.705	20.6898	23.8384	24.1923	22.2932	23.0723	23.3828	22.3602	23.8237	24.7649	22.0446	23.6944	23.3963	22.6262	22.4582	22.2807		1.21763	1.22694	1.38544	0.971197	1.09043	2.77496	0.457558	0.569558	2.69034	1.10525	1.39586
P38666	60S ribosomal protein L24-2 OS=Arabidopsis thaliana OX=3702 GN=RPL24B PE=1 SV=2	STV1	1.40517e+07	1.28623e+07	85204	1.37492e+07	1.86889e+07	51134	1.05305e+07	1.15463e+07	32668.1	1.75022e+07	2.78148e+07	69690.8	1.78476e+07	1.73489e+07	34454.8	8.59377e+06	66642.9		23.7442	23.6166	16.3786	23.7128	24.1557	15.642	23.3281	23.4609	14.9956	24.061	24.7294	16.0887	24.0892	24.0483	15.0724	23.0349	16.0242		0.898008	1.13855	-2.9257	0.845695	1.05385	-3.87623	0.713354	0.647679	-4.67424	1.34256	1.36036
Q8VZF3	Probable glutamyl endopeptidase, chloroplastic OS=Arabidopsis thaliana OX=3702 GN=GEP PE=2 SV=2	AT2G47390	1.11475e+07	7.77882e+06	3.0574e+06	9.97152e+06	1.25001e+07	3.05542e+06	8.20941e+06	9.42754e+06	3.43569e+06	1.12487e+07	1.81231e+07	3.85484e+06	8.37138e+06	6.77111e+06	4.10167e+06	3537125	3.61766e+06		23.4102	22.8911	21.5439	23.2494	23.5754	21.5429	22.9688	23.1684	21.7122	23.4233	24.1113	21.8782	22.997	22.691	21.9678	21.7541	21.7866		0.563984	0.413021	2.23954	0.382228	0.473608	2.02471	0.354133	0.355198	2.04233	0.70478	0.742339
P34066	Proteasome subunit alpha type-1-A OS=Arabidopsis thaliana OX=3702 GN=PAF1 PE=1 SV=3	PAF1	1.65723e+07	1.2762e+07	1.15436e+06	1.5184e+07	2.02487e+07	1.99706e+06	1.46914e+07	1.72533e+07	2.38057e+06	1.66797e+07	2.40725e+07	1.24406e+06	1.31563e+07	1.06074e+07	1.62742e+06	7.43605e+06	2.56792e+06		23.9823	23.6054	20.1387	23.856	24.2713	20.9294	23.8085	24.0404	21.1829	23.9916	24.5209	20.2466	23.6493	23.3386	20.6342	22.8261	21.2922		1.13604	1.12726	0.834324	0.988894	1.16949	1.41122	1.19376	1.22712	1.51304	1.27312	1.15189
P05466	3-phosphoshikimate 1-carboxyvinyltransferase, chloroplastic OS=Arabidopsis thaliana OX=3702 GN=At2g45300 PE=2 SV=3	AT2G45300	11960874	1.09539e+07	828668	1.208e+07	1.27044e+07	602094	7.8918e+06	9.23369e+06	697211	9.5881e+06	1.52417e+07	698073	1.05438e+07	9.79664e+06	654547	5.10624e+06	603433		23.5118	23.3849	19.6604	23.5261	23.5988	19.1996	22.9119	23.1385	19.4112	23.1928	23.8615	19.413	23.3299	23.2239	19.3201	22.2838	19.2028		0.665589	0.906847	0.356098	0.658962	0.496992	-0.318596	0.297208	0.325225	-0.258602	0.474343	0.492534
Q8LA13	DEAD-box ATP-dependent RNA helicase 11 OS=Arabidopsis thaliana OX=3702 GN=RH11 PE=1 SV=1	AT3G58510	1.77162e+06	1.23179e+06	81576.3	2.5309e+06	3.15188e+06	230597	2.17486e+06	2.65897e+06	221292	1.8241e+06	1.90502e+06	81859.2	1.59637e+06	1.40886e+06	174653	795215	208263		20.7566	20.2323	16.3159	21.2712	21.5878	17.815	21.0525	21.3424	17.7556	20.7988	20.8614	16.3209	20.6064	20.4261	17.4141	19.601	17.668		-2.08959	-2.24577	-2.98847	-1.59593	-1.51405	-1.70321	-1.56223	-1.47081	-1.91425	-1.91972	-2.50762
Q9LXJ0	Cell division protein FtsZ homolog 2-2, chloroplastic OS=Arabidopsis thaliana OX=3702 GN=FTSZ2-2 PE=1 SV=1	FTSZ2-2	2.51198e+06	1.26026e+06	1.6259e+06	1.67409e+06	2.15698e+06	1.68289e+06	854680	1.44272e+06	1.60208e+06	1.38309e+06	2.5942e+06	1.36439e+06	1.30079e+06	1.01656e+06	2.10795e+06	499342	2.12447e+06		21.2604	20.2653	20.6328	20.6749	21.0406	20.6825	19.705	20.4604	20.6115	20.3995	21.3069	20.3798	20.311	19.9553	21.0074	18.9297	21.0187		-1.58584	-2.21282	1.32847	-2.19221	-2.06125	1.16428	-2.90969	-2.35289	0.941673	-2.31901	-2.06213
Q42347	60S ribosomal protein L24-1 OS=Arabidopsis thaliana OX=3702 GN=RPL24A PE=1 SV=2	RPL24A	1.18027e+07	1.09007e+07	2.62574e+06	1.15877e+07	1.535e+07	3.46632e+06	8.6182e+06	9.55569e+06	2.82973e+06	1.46728e+07	2.30964e+07	2.65721e+06	1.50115e+07	1.50737e+07	2.53587e+06	7.16285e+06	3.88874e+06		23.4926	23.3779	21.3243	23.4661	23.8717	21.725	23.039	23.1879	21.4322	23.8066	24.4612	21.3415	23.8396	23.8455	21.274	22.7721	21.8909		0.646381	0.899822	2.01995	0.598943	0.769904	2.20675	0.42424	0.374677	1.7624	1.08817	1.09217
Q8L7S8	DEAD-box ATP-dependent RNA helicase 3, chloroplastic OS=Arabidopsis thaliana OX=3702 GN=RH3 PE=1 SV=2	emb1138	2.73206e+07	1.88487e+07	968118	2.67509e+07	3.1093e+07	1.37744e+06	1.38824e+07	1.76033e+07	1.1238e+06	2.5854e+07	4.06323e+07	1.24333e+06	1.77509e+07	1.48666e+07	1.63653e+06	5.27287e+06	963429		24.7035	24.168	19.8848	24.6731	24.8901	20.3936	23.7268	24.0693	20.1	24.6239	25.2761	20.2458	24.0814	23.8256	20.6422	22.3302	19.8778		1.85725	1.68986	0.580487	1.80593	1.78826	0.87533	1.11204	1.25609	0.430122	1.90542	1.90713
Q38884	Eukaryotic translation initiation factor 3 subunit I OS=Arabidopsis thaliana OX=3702 GN=TIF3I1 PE=2 SV=2	TRIP-1	13054151	7.81245e+06	334140	1.36297e+07	1.67034e+07	719724	1.56109e+07	1.77321e+07	751379	1.08075e+07	1.88199e+07	467212	9.05031e+06	9.2919e+06	799209	5.48308e+06	748894		23.638	22.8973	18.3501	23.7003	23.9936	19.4571	23.896	24.0799	19.5192	23.3655	24.1658	18.8337	23.1095	23.1475	19.6082	22.3866	19.5144		0.791775	0.419243	-0.954245	0.833096	0.891812	-0.0611427	1.28133	1.26661	-0.150656	0.647063	0.796766
Q56WN1	Glutamine synthetase cytosolic isozyme 1-1 OS=Arabidopsis thaliana OX=3702 GN=GLN1-1 PE=1 SV=2	GSR 1	4.17538e+06	3.27844e+06	144280	3.6001e+06	4.38216e+06	88543.6	5.55096e+06	4.99632e+06	104989	5.35142e+06	9.879e+06	259711	3.2145e+06	2.79893e+06	141689	2.69626e+06	168031		21.9935	21.6446	17.1385	21.7796	22.0632	16.4341	22.4043	22.2524	16.6799	22.3515	23.2359	17.9865	21.6162	21.4164	17.1124	21.3625	17.3584		-0.852753	-0.833523	-2.16583	-1.08755	-1.03862	-3.08413	-0.21041	-0.560816	-2.98995	-0.36698	-0.133057
F4ICX9	TSK-associating protein 1 OS=Arabidopsis thaliana OX=3702 GN=TSA1 PE=1 SV=1	TSA1	94678	76041.5		1.33129e+06	1.65238e+06	145995	2.48156e+06	3.94428e+06	352588		119222		241499	724626	306600	1.88056e+06	625419		16.5307	16.2145		20.3444	20.6561	17.1556	21.2428	21.9113	18.4276		16.8633		17.8817	19.4669	18.226	20.8427	19.2545		-6.31549	-6.2636		-2.52276	-2.44572	-2.36267	-1.3719	-0.901923	-1.24221		-6.5057
Q9SZ11	Glycerophosphodiester phosphodiesterase GDPDL3 OS=Arabidopsis thaliana OX=3702 GN=GDPDL3 PE=2 SV=3	SHV3	7.20543e+06	3.60313e+06	619639	6.24649e+06	7.53265e+06	620993	4.30698e+06	5.27894e+06	1.01794e+06	3.32077e+06	1.03085e+07	794438	3.51559e+06	2.9898e+06	953386	2.11226e+06	1.20994e+06		22.7807	21.7808	19.2411	22.5746	22.8447	19.2442	22.0382	22.3318	19.9572	21.6631	23.2973	19.5996	21.7453	21.5116	19.8627	21.0104	20.2065		-0.0655775	-0.697279	-0.0632683	-0.292539	-0.257103	-0.274009	-0.576469	-0.481436	0.28738	-1.05538	-0.0716617
P93025	Phototropin-2 OS=Arabidopsis thaliana OX=3702 GN=PHOT2 PE=1 SV=2	PHOT2	1.32126e+07	9.99111e+06	891897	1.24795e+07	1.3701e+07	615241	9636461	1.12571e+07	824482	1.25516e+07	1.59358e+07	626392	8.86428e+06	7.48668e+06	826081	3.70326e+06	817692		23.6554	23.2522	19.7665	23.5731	23.7078	19.2308	23.2001	23.4243	19.6531	23.5814	23.9258	19.2567	23.0796	22.8359	19.6559	21.8204	19.6412		0.809184	0.774114	0.462181	0.705907	0.605945	-0.287434	0.585357	0.611077	-0.0167093	0.862896	0.556775
Q8VYK6	40S ribosomal protein S4-3 OS=Arabidopsis thaliana OX=3702 GN=RPS4D PE=2 SV=2	AT5G58420	4.45756e+07	3.79073e+07	8.83574e+06	4.65726e+07	5.78625e+07	7.06574e+06	3.50985e+07	4.24443e+07	7.27601e+06	5.07261e+07	8.31574e+07	8.15058e+06	4.01673e+07	3.46657e+07	9.73226e+06	1.90154e+07	8.46287e+06		25.4098	25.176	23.0749	25.473	25.7861	22.7524	25.0649	25.3391	22.7947	25.5962	26.3093	22.9585	25.2595	25.047	23.2143	24.1807	23.0127		2.56352	2.69787	3.77058	2.60582	2.6843	3.23418	2.45019	2.52582	3.12488	2.87775	2.94035
Q42589	Non-specific lipid-transfer protein 1 OS=Arabidopsis thaliana OX=3702 GN=LTP1 PE=2 SV=1	LP1	1.98096e+08	1.92584e+08	7.23409e+07	2.95943e+08	2.61029e+08	5.82705e+07	2.00613e+08	2.7845e+08	7.12528e+07	1.76701e+08	3.03868e+08	6.93206e+07	2.88121e+08	2.59019e+08	1.00297e+08	1.79218e+08	8.94382e+07		27.5616	27.5209	26.1083	28.1407	27.9596	25.7963	27.5798	28.0528	26.0864	27.3967	28.1789	26.0468	28.1021	27.9485	26.5797	27.4171	26.4144		4.71539	5.04282	6.80397	5.27359	4.8578	6.27804	4.96513	5.23959	6.41661	4.67826	4.80988
Q9FLI7	CDGSH iron-sulfur domain-containing protein NEET OS=Arabidopsis thaliana OX=3702 GN=NEET PE=1 SV=1	AT5G51720; NEET	2.4117e+07	21618266	4.9186e+06	20353817	2.21987e+07	4.88989e+06	1.62842e+07	1.8658e+07	4.77769e+06	1.33551e+07	2.59582e+07	3.65607e+06	8.36377e+06	7.74501e+06	3.77046e+06	3.61829e+06	2.96637e+06		24.5235	24.3657	22.2298	24.2788	24.404	22.2214	23.957	24.1533	22.1879	23.6709	24.6297	21.8019	22.9957	22.8848	21.8463	21.7869	21.5003		1.67732	1.88765	2.92548	1.41164	1.30214	2.70314	1.34225	1.34004	2.51805	0.95242	1.2607
Q9FNE2	Glutaredoxin-C2 OS=Arabidopsis thaliana OX=3702 GN=GRXC2 PE=3 SV=1	AT5G40370; GRXC2	1.16464e+07	9.41079e+06	112356	15596482	1.70668e+07	392189	19873751	2.11638e+07	546792	1.20011e+07	20945070	425490	1.44225e+07	1.31388e+07	526094	1.03215e+07	614428		23.4734	23.1659	16.7777	23.8947	24.0247	18.5812	24.2444	24.3351	19.0606	23.5167	24.3201	18.6988	23.7818	23.6473	19.005	23.2991	19.2289		0.62715	0.687785	-2.52661	1.02756	0.922861	-0.937036	1.62965	1.52184	-0.609205	0.798193	0.951117
Q9SJ81	Fasciclin-like arabinogalactan protein 7 OS=Arabidopsis thaliana OX=3702 GN=FLA7 PE=2 SV=1	FLA7	14274913	11912826	13918.5	1.53217e+07	1.72297e+07	134187	1.03239e+07	1.60264e+07	255494	1.60726e+07	2.17952e+07	375784	1.73153e+07	1.59535e+07	495796	1.08824e+07	563722		23.767	23.506	13.7647	23.8691	24.0384	17.0339	23.2995	23.934	17.9629	23.9381	24.3775	18.5195	24.0455	23.9274	18.9194	23.3755	19.1046		0.920748	1.02791	-5.53962	1.00192	0.936566	-2.48434	0.684773	1.1207	-1.70691	1.21963	1.00852
Q9CAK8	2-C-methyl-D-erythritol 2,4-cyclodiphosphate synthase, chloroplastic OS=Arabidopsis thaliana OX=3702 GN=ISPF PE=1 SV=1	ISPF	9.67253e+06	7.08682e+06	1.85591e+06	8.96564e+06	9.9215e+06	1.88565e+06	4.97764e+06	6.53422e+06	1.62433e+06	7.8702e+06	1.3345e+07	1.73319e+06	7.5234e+06	6.90083e+06	1.64446e+06	2.80753e+06	1.49289e+06		23.2055	22.7567	20.8237	23.096	23.2421	20.8466	22.247	22.6396	20.6314	22.908	23.6698	20.725	22.843	22.7183	20.6492	21.4209	20.5097		0.359232	0.278608	1.51936	0.228821	0.140296	1.3284	-0.367684	-0.173669	0.961578	0.189498	0.300802
Q9SYL9	50S ribosomal protein L13, chloroplastic OS=Arabidopsis thaliana OX=3702 GN=RPL13 PE=2 SV=1	emb1473	4.13287e+07	2.89461e+07	2.46607e+06	4.18774e+07	4.86177e+07	2.26291e+06	2.45583e+07	3.44021e+07	2.33991e+06	4.34645e+07	6.32072e+07	3.94654e+06	2.47829e+07	1.85692e+07	2.51817e+06	6.97597e+06	2.30338e+06		25.3006	24.7869	21.2338	25.3197	25.535	21.1098	24.5497	25.036	21.158	25.3733	25.9136	21.9122	24.5628	24.1464	21.2639	22.734	21.1353		2.45441	2.30877	1.92944	2.45252	2.43315	1.59152	1.93499	2.22274	1.48819	2.65486	2.5446
Q9FJP3	50S ribosomal protein L29, chloroplastic OS=Arabidopsis thaliana OX=3702 GN=RPL29 PE=1 SV=1	AT5G65220	1.31575e+07	1.22579e+07	6.7958e+06	1.11654e+07	1.48515e+07	3.17006e+06	1.03779e+07	1.15264e+07	2.34972e+06	1.53873e+07	2.38687e+07	4.85865e+06	1.09346e+07	9.6232e+06	3.65905e+06	4.32745e+06	2.64103e+06		23.6494	23.5472	22.6962	23.4125	23.8241	21.5961	23.307	23.4584	21.1641	23.8752	24.5086	22.2121	23.3824	23.1981	21.803	22.0451	21.3327		0.803153	1.0691	3.39187	0.545377	0.722274	2.07785	0.692293	0.645193	1.49422	1.15676	1.13963
P93033	Fumarate hydratase 1, mitochondrial OS=Arabidopsis thaliana OX=3702 GN=FUM1 PE=1 SV=2	FUM1	2.48936e+06	1.72282e+06	258001	2.72262e+06	3.18681e+06	305136	2.33685e+06	2.83897e+06	349481	2.05168e+06	3.7584e+06	263981	1.43291e+06	1.52444e+06	247394	1.01766e+06	292859		21.2473	20.7163	17.977	21.3766	21.6037	18.2191	21.1561	21.4369	18.4149	20.9684	21.8417	18.0101	20.4505	20.5398	17.9164	19.9568	18.1598		-1.59889	-1.76176	-1.32732	-1.49059	-1.49815	-1.29913	-1.45858	-1.37631	-1.25498	-1.75009	-1.5273
Q9T043	60S ribosomal protein L14-2 OS=Arabidopsis thaliana OX=3702 GN=RPL14B PE=1 SV=1	AT4G27090	3.34363e+07	2.53269e+07	2.73218e+06	4.44171e+07	5.3993e+07	1.78436e+06	4.1842e+07	4.98034e+07	2.55296e+06	4.23129e+07	7.2458e+07	2.77547e+06	2.40683e+07	1.94773e+07	2.44251e+06	1.22882e+07	2.1606e+06		24.9949	24.5942	21.3816	25.4046	25.6863	20.767	25.3184	25.5697	21.2837	25.3346	26.1106	21.4043	24.5206	24.2153	21.2199	23.5508	21.043		2.14868	2.11607	2.07728	2.53746	2.58444	1.24875	2.70374	2.75649	1.6139	2.61612	2.74165
Q8VZH2	Aminopeptidase M1 OS=Arabidopsis thaliana OX=3702 GN=APM1 PE=1 SV=1	APM1	1.29368e+07	1.07113e+07	2.34263e+06	1.20285e+07	1.49654e+07	2.35902e+06	9.37046e+06	1.31182e+07	3.2129e+06	1.24066e+07	1.87119e+07	1.86655e+06	1.01864e+07	8.5938e+06	1.91034e+06	5.40636e+06	2.13904e+06		23.625	23.3526	21.1597	23.52	23.8351	21.1698	23.1597	23.6451	21.6154	23.5646	24.1575	20.8319	23.2801	23.0349	20.8654	22.3662	21.0285		0.778746	0.874536	1.85536	0.6528	0.733299	1.65153	0.544974	0.831818	1.94561	0.846137	0.788462
Q41931	1-aminocyclopropane-1-carboxylate oxidase 2 OS=Arabidopsis thaliana OX=3702 GN=ACO2 PE=1 SV=2	ACO2	1.58959e+07	1.28872e+07	496102	1.39655e+07	1.74611e+07	611473	1.74736e+07	1.99166e+07	747198	2.17655e+07	2.44721e+07	1.03115e+06	1.25698e+07	1.00268e+07	593124	8.18187e+06	699165		23.9221	23.6194	18.9203	23.7354	24.0576	19.2219	24.0587	24.2475	19.5111	24.3755	24.5446	19.9758	23.5835	23.2574	19.178	22.964	19.4153		1.07592	1.14134	-0.38406	0.868213	0.955808	-0.296296	1.44396	1.43422	-0.158705	1.65707	1.17564
P59224	40S ribosomal protein S13-2 OS=Arabidopsis thaliana OX=3702 GN=RPS13B PE=2 SV=1	RPS13A	4495645	3.89746e+06	5748194	3.78518e+06	4643429	3397178	3.33481e+06	4.18022e+06	4.18816e+06	2.73795e+06	7048454	3354098	3745370	3.0109e+06	4.00616e+06	2.07559e+06	4.59605e+06		22.1001	21.8941	22.4547	21.8519	22.1468	21.6959	21.6692	21.9951	21.9979	21.3847	22.7489	21.6775	21.8367	21.5218	21.9338	20.9851	22.132		-0.746134	-0.583998	3.15034	-1.01522	-0.955071	2.17768	-0.945541	-0.818103	2.32805	-1.33381	-0.620115
Q9SSB5	26S proteasome regulatory subunit 7 homolog A OS=Arabidopsis thaliana OX=3702 GN=RPT1A PE=1 SV=1	RPT1A	7.94769e+06	5.91646e+06	1.5934e+06	8.29787e+06	1.04031e+07	1.19964e+06	9.80075e+06	1.05273e+07	1.56904e+06	6.04297e+06	1.05796e+07	825422	6.89806e+06	6.40133e+06	1.49636e+06	4.24676e+06	1.79454e+06		22.9221	22.4963	20.6037	22.9843	23.3105	20.1942	23.2245	23.3276	20.5815	22.5268	23.3348	19.6548	22.7178	22.6099	20.513	22.0179	20.7752		0.0758732	0.0182035	1.29934	0.117155	0.208684	0.675941	0.609745	0.514376	0.911616	-0.191643	-0.0342044
Q9LVI8	Glutamine synthetase cytosolic isozyme 1-3 OS=Arabidopsis thaliana OX=3702 GN=GLN1-3 PE=1 SV=1	GLN1.3	2.14275e+07	1.67619e+07	1.50119e+06	2.25807e+07	2.74973e+07	1.48929e+06	2.26904e+07	2.48894e+07	1.44708e+06	1.89794e+07	2.55193e+07	1.97885e+06	1.81647e+07	1.66871e+07	1.64529e+06	1.04243e+07	1.50872e+06		24.353	23.9987	20.5177	24.4286	24.7128	20.5062	24.4356	24.569	20.4647	24.1779	24.6051	20.9162	24.1146	23.9922	20.6499	23.3134	20.5249		1.50673	1.52059	1.21333	1.56143	1.61096	0.987964	1.82086	1.75578	0.79488	1.45946	1.2361
Q9MBH2	Protein AIG2 B OS=Arabidopsis thaliana OX=3702 GN=AIG2B PE=2 SV=1	AT3G28940	7.6368e+06	6.22121e+06	98118.1	9.6939e+06	1.41421e+07	924309	1.39508e+07	1.68472e+07	1.16925e+06	5.70229e+06	8.82807e+06	199675	6.91465e+06	6.07169e+06	955520	5.46692e+06	1.81247e+06		22.8645	22.5688	16.5822	23.2086	23.7535	19.818	23.7338	24.006	20.1572	22.4431	23.0737	17.6073	22.7212	22.5337	19.8659	22.3823	20.7895		0.0183057	0.0906639	-2.72211	0.341493	0.651661	0.299789	1.11913	1.19275	0.487314	-0.275361	-0.295324
P56792	50S ribosomal protein L14, chloroplastic OS=Arabidopsis thaliana OX=3702 GN=rpl14 PE=3 SV=1	rpl14	5.66707e+07	4.44273e+07	454466	4.24413e+07	5.27884e+07	968841	3.19856e+07	3.51691e+07	744402	5.3755e+07	8.0572e+07	1.23228e+06	3.87726e+07	3.50432e+07	1.17932e+06	1.51554e+07	899299		25.7561	25.4049	18.7938	25.339	25.6537	19.8859	24.9309	25.0678	19.5057	25.6799	26.2638	20.2329	25.2085	25.0626	20.1695	23.8533	19.7784		2.90987	2.92684	-0.510523	2.47181	2.55189	0.367674	2.3162	2.25455	-0.164114	2.96143	2.89478
P15456	12S seed storage protein CRB OS=Arabidopsis thaliana OX=3702 GN=CRB PE=1 SV=2	CRU2			188292			159172			101661			59738.4									17.5226			17.2802			16.6334			15.8664									-1.78172			-2.238			-3.03643
Q9LZ82	Protein BTR1 OS=Arabidopsis thaliana OX=3702 GN=BTR1 PE=1 SV=1	BTR1L	2.85219e+07	2.27281e+07	1.56039e+06	2.80986e+07	3.33341e+07	2.37403e+06	2.29558e+07	2.47294e+07	2.17336e+06	2.65157e+07	3.9973e+07	2.36532e+06	2.11532e+07	19657510	2.90788e+06	1.20417e+07	2685389		24.7656	24.438	20.5735	24.744	24.9905	21.1789	24.4524	24.5597	21.0515	24.6603	25.2525	21.1736	24.3344	24.2286	21.4715	23.5215	21.3567		1.91934	1.95987	1.26914	1.87684	1.88867	1.66068	1.83764	1.74647	1.38166	1.94187	1.88353
Q9S9N6	Photosynthetic NDH subunit of subcomplex B 1, chloroplastic OS=Arabidopsis thaliana OX=3702 GN=PNSB1 PE=2 SV=1	NDF1; PnsB1	1.26866e+07	1.04965e+07	1.12437e+06	9.02045e+06	1.04637e+07	751752	5.94358e+06	6.87144e+06	604630	1.04081e+07	1.52944e+07	881066	8.82458e+06	8.18245e+06	935966	2.98173e+06	559486		23.5968	23.3234	20.1007	23.1048	23.3189	19.5199	22.5029	22.7122	19.2057	23.3112	23.8665	19.7489	23.0731	22.9641	19.8361	21.5077	19.0937		0.750568	0.845306	0.796346	0.237614	0.217054	0.00167148	-0.111813	-0.10107	-0.464144	0.592737	0.497506
Q9SD76	Alpha-glucan phosphorylase 2, cytosolic OS=Arabidopsis thaliana OX=3702 GN=PHS2 PE=1 SV=1	PHS2	1.91507e+07	1.39501e+07	506192	2.16099e+07	2.84147e+07	297376	1.78769e+07	2.11711e+07	455908	1.76591e+07	3.23498e+07	487411	1.83744e+07	1.30845e+07	406823	5.54051e+06	93328.8		24.1909	23.7338	18.9493	24.3652	24.7601	18.1819	24.0916	24.3356	18.7984	24.0739	24.9473	18.8948	24.1312	23.6414	18.634	22.4016	16.51		1.34466	1.25568	-0.355013	1.49803	1.6583	-1.3363	1.47688	1.52234	-0.871454	1.35544	1.57826
Q9C500	WPP domain-containing protein 2 OS=Arabidopsis thaliana OX=3702 GN=WPP2 PE=1 SV=1	WPP2	3.98055e+06	3.26277e+06	1.67721e+06	4.35344e+06	5.95205e+06	1.21667e+06	5.0571e+06	4.85044e+06	1.6998e+06	3.67382e+06	6.07037e+06	1.12457e+06	4.18739e+06	3.57369e+06	1.4272e+06	2.14469e+06	1.67466e+06		21.9245	21.6377	20.6776	22.0537	22.505	20.2145	22.2699	22.2097	20.6969	21.8088	22.5334	20.1009	21.9976	21.769	20.4448	21.0323	20.6754		-0.921694	-0.840432	1.3733	-0.813431	-0.596876	0.696282	-0.344835	-0.603568	1.0271	-0.909622	-0.835637
Q9LU63	Probable pterin-4-alpha-carbinolamine dehydratase, chloroplastic OS=Arabidopsis thaliana OX=3702 GN=ATP1 PE=1 SV=1	AT5G51110	7.43334e+06	5.31954e+06	288012	5.78762e+06	7.30699e+06	293949	3.31723e+06	3.81144e+06	277607	5.62082e+06	1.06336e+07	298409	4.36887e+06	3.48603e+06	357275	1.34777e+06	286798		22.8256	22.3429	18.1358	22.4645	22.8008	18.1652	21.6615	21.8619	18.0827	22.4223	23.3421	18.1869	22.0588	21.7332	18.4467	20.3621	18.1297		-0.0206516	-0.135231	-1.16857	-0.402615	-0.300985	-1.35302	-0.953167	-0.951345	-1.58715	-0.296121	-0.0268584
Q9SAD7	Eukaryotic translation initiation factor 4B2 OS=Arabidopsis thaliana OX=3702 GN=EIF4B2 PE=1 SV=1	EIF4B2	4.68717e+06	3.80256e+06	2.1134e+06	5.98786e+06	7.5445e+06	1.13099e+06	4.314e+06	6.37447e+06	1.30471e+06	4.7225e+06	6.51934e+06	1.84296e+06	4.99533e+06	5.08974e+06	1.31614e+06	2.73913e+06	1.2655e+06		22.1603	21.8585	21.0111	22.5136	22.847	20.1091	22.0406	22.6039	20.3153	22.1711	22.6363	20.8136	22.2521	22.2792	20.3279	21.3853	20.2713		-0.685945	-0.619558	1.70679	-0.353544	-0.254835	0.590923	-0.57412	-0.209377	0.645464	-0.547352	-0.732696
Q9M9W1	60S ribosomal protein L22-2 OS=Arabidopsis thaliana OX=3702 GN=RPL22B PE=2 SV=1	AT3G05560	9690006	7.56581e+06	1.86897e+06	11032632	14385679	2.84949e+06	1.10891e+07	12435439	3.23072e+06	10633791	15385465	2.21543e+06	8389160	7096611	2.88291e+06	4.07667e+06	2.71651e+06		23.2081	22.8511	20.8338	23.3953	23.7781	21.4423	23.4026	23.568	21.6234	23.3422	23.8751	21.0792	23.0001	22.7587	21.4591	21.959	21.3733		0.361836	0.372964	1.52947	0.52812	0.6763	1.92404	0.78792	0.754703	1.95359	0.623682	0.506074
Q9SX22	30S ribosomal protein 3-1, chloroplastic OS=Arabidopsis thaliana OX=3702 GN=At1g68590 PE=2 SV=1	AT1G68590; PSRP3/1	1.13292e+07	9.14605e+06	1.93841e+06	1.08201e+07	1.23323e+07	1.84321e+06	5.83119e+06	8.52568e+06	3.14143e+06	1.19151e+07	1.93256e+07	2.90503e+06	8.77067e+06	7.73695e+06	2.893e+06	3.49033e+06	2.17449e+06		23.4335	23.1247	20.8864	23.3672	23.5559	20.8138	22.4754	23.0234	21.583	23.5063	24.204	21.4701	23.0643	22.8833	21.4641	21.7349	21.0522		0.587308	0.646618	1.58211	0.500063	0.454107	1.29556	-0.139356	0.210131	1.91315	0.787813	0.835021
Q9SIH0	40S ribosomal protein S14-1 OS=Arabidopsis thaliana OX=3702 GN=RPS14A PE=1 SV=1	AT2G36160	6815180	5.95941e+06	1.97986e+06	9067654	11607877	1.21007e+06	10287511	10021807	1.57213e+06	5758940	10172498	1566736	4162750	3.3878e+06	1.90568e+06	2.1174e+06	1745212		22.7003	22.5067	20.917	23.1123	23.4686	20.2067	23.2944	23.2566	20.5843	22.4574	23.2782	20.5793	21.9891	21.6919	20.8619	21.0139	20.735		-0.14591	0.0286372	1.61263	0.245144	0.366771	0.688429	0.679676	0.443388	0.914451	-0.261099	-0.0908201
O48844	26S proteasome non-ATPase regulatory subunit 1 homolog A OS=Arabidopsis thaliana OX=3702 GN=RPN2A PE=1 SV=1	AT2G32730	5.08085e+06	3.07552e+06	384528	3.96204e+06	6.77229e+06	379933	5.34606e+06	5.85868e+06	379207	4.5592e+06	7.52978e+06	518352	2.8561e+06	3.27047e+06	401438	3.66443e+06	381930		22.2766	21.5524	18.5527	21.9178	22.6912	18.5354	22.35	22.4821	18.5326	22.1203	22.8442	18.9836	21.4456	21.6411	18.6148	21.8052	18.5429		-0.569592	-0.9257	-0.751608	-0.94934	-0.410617	-0.98284	-0.264669	-0.331108	-1.13721	-0.598122	-0.524814
Q9SK22	40S ribosomal protein S16-1 OS=Arabidopsis thaliana OX=3702 GN=RPS16A PE=2 SV=1	AT2G09990	1.18134e+06	598124	755271	1.20247e+06	1.73103e+06	986250	631543	966094	1.32351e+06	1.56784e+06	2.18699e+06	1.11332e+06	618280	416068	1.19072e+06	55635.4	1.21995e+06		20.172	19.1901	19.5266	20.1976	20.7232	19.9116	19.2685	19.8818	20.3359	20.5803	21.0605	20.0864	19.2379	18.6665	20.1834	15.7637	20.2184		-2.67423	-3.28802	0.222298	-2.66959	-2.37863	0.393367	-3.34619	-2.93145	0.666101	-2.13812	-2.30848
Q9MAP3	50S ribosomal protein L11, chloroplastic OS=Arabidopsis thaliana OX=3702 GN=RPL11 PE=2 SV=1	PRPL11	6.00055e+07	4.94941e+07	1.12514e+07	5.27491e+07	6.20221e+07	6.08281e+06	3.587e+07	4.32097e+07	6.41715e+06	6.11882e+07	9.67099e+07	8.65247e+06	4.24492e+07	3.74559e+07	6.97934e+06	1.59521e+07	6.74414e+06		25.8386	25.5608	23.4236	25.6526	25.8863	22.5363	25.0963	25.3649	22.6135	25.8667	26.5272	23.0447	25.3392	25.1587	22.7347	23.9272	22.6852		2.99236	3.08265	4.11927	2.78549	2.78445	3.01808	2.48156	2.5516	2.94366	3.14828	3.15817
Q56XB0	Defensin-like protein 204 OS=Arabidopsis thaliana OX=3702 GN=At3g05727 PE=3 SV=1	AT3G05727	1.39825e+06	794426		6.58846e+06	8.68225e+06	3.67342e+06	7.1139e+06	1.4271e+07	7.13745e+06	93906.9	574887	296222	1.42531e+06	959262	2.04748e+06	1.83032e+06	4.7352e+06		20.4152	19.5996		22.6515	23.0496	21.8087	22.7622	23.7666	22.767	16.5189	19.1329	18.1763	20.4428	19.8716	20.9654	20.8037	22.175		-2.43104	-2.87855		-0.215643	-0.0521928	2.29047	0.147495	0.953335	3.09714	-6.19953	-4.23607
Q8GSJ1	ATP phosphoribosyltransferase 2, chloroplastic OS=Arabidopsis thaliana OX=3702 GN=HISN1B PE=1 SV=1	ATP-PRT2	6.94967e+06	5.69505e+06	1.61172e+06	8.19082e+06	9.45189e+06	1.12847e+06	3.79345e+06	5.89121e+06	977919	7.49538e+06	9.32555e+06	1.75519e+06	5.52095e+06	4.58992e+06	1.55709e+06	1.78355e+06	1.07769e+06		22.7285	22.4413	20.6202	22.9656	23.1722	20.1059	21.8551	22.4901	19.8994	22.8376	23.1528	20.7432	22.3965	22.13	20.5704	20.7663	20.0395		-0.117717	-0.0368234	1.31584	0.0984235	0.0703419	0.587712	-0.759634	-0.323119	0.229518	0.1191	-0.216234
Q9LYT7	3-isopropylmalate dehydratase small subunit 3 OS=Arabidopsis thaliana OX=3702 GN=SSU3 PE=1 SV=1	IPMI1	120005	98506.2		373312	385850		684181	609067	67024		121157		263573	236581	51969.6	184457	69506.1		16.8727	16.5879		18.51	18.5577		19.384	19.2162	16.0324		16.8865		18.0078	17.852	15.6654	17.4929	16.0849		-5.97349	-5.89017		-4.35713	-4.54415		-3.2307	-3.59701	-3.63745		-6.48247
Q9XJ36	ATP-dependent Clp protease proteolytic subunit-related protein 2, chloroplastic OS=Arabidopsis thaliana OX=3702 GN=CLPR2 PE=1 SV=1	CLP2	1.55912e+07	1.28251e+07	2.94793e+06	1.27246e+07	1.47936e+07	2.32716e+06	9.44895e+06	1.08922e+07	2.6982e+06	1.4737e+07	2.18959e+07	2.98115e+06	1.3646e+07	1.21877e+07	3.15136e+06	4.74111e+06	2.24635e+06		23.8942	23.6125	21.4913	23.6011	23.8185	21.1501	23.1717	23.3768	21.3636	23.8129	24.3842	21.5074	23.702	23.5389	21.5875	22.1768	21.0992		1.048	1.13437	2.18693	0.733966	0.716644	1.63191	0.557008	0.563536	1.69373	1.09447	1.01517
O49629	Probable plastid-lipid-associated protein 2, chloroplastic OS=Arabidopsis thaliana OX=3702 GN=PAP2 PE=1 SV=1	AT4G22240	1.34327e+07	1.1301e+07	341468	8.85065e+06	1.10043e+07	281886	1.19829e+07	1.41815e+07	343494	1.26363e+07	1.80677e+07	475887	7.33599e+06	6.33005e+06	238093	4.43746e+06	282914		23.6792	23.4299	18.3814	23.0774	23.3916	18.1048	23.5145	23.7575	18.3899	23.5911	24.1069	18.8603	22.8066	22.5938	17.8612	22.0813	18.11		0.833012	0.951843	-0.922948	0.210197	0.289736	-1.41348	0.89976	0.94425	-1.27991	0.872603	0.73792
Q9ZNT7	Prohibitin-2, mitochondrial OS=Arabidopsis thaliana OX=3702 GN=PHB2 PE=1 SV=1	PHB2	1.28768e+07	9.8563e+06	102810	1.44452e+07	1.60741e+07	246414	1.23938e+07	1.38087e+07	231347	1.27847e+07	1.75544e+07	129370	1.07679e+07	9.37602e+06	220427	6.26256e+06	340539		23.6183	23.2326	16.6496	23.7841	23.9382	17.9107	23.5631	23.7191	17.8197	23.6079	24.0653	16.9811	23.3602	23.1605	17.7499	22.5783	18.3775		0.772043	0.754514	-2.65471	0.916935	0.836408	-1.6075	0.9484	0.905818	-1.85014	0.88945	0.696343
Q9SCX3	Elongation factor 1-beta 2 OS=Arabidopsis thaliana OX=3702 GN=At5g19510 PE=1 SV=1	AT5G19510	4.95454e+07	3.96775e+07	5.1071e+06	5.37137e+07	64140050	4.2914e+06	4.82715e+07	5.38542e+07	4.36037e+06	5.2647e+07	71816611	5.32093e+06	3.71293e+07	3.18082e+07	4.30147e+06	1.87044e+07	5.08081e+06		25.5622	25.2418	22.2841	25.6788	25.9347	22.033	25.5247	25.6826	22.056	25.6498	26.0978	22.3432	25.1461	24.9229	22.0364	24.1569	22.2766		2.71602	2.76372	2.97974	2.81163	2.83289	2.51479	2.90995	2.8693	2.38618	2.93138	2.72882
Q84W89	DEAD-box ATP-dependent RNA helicase 37 OS=Arabidopsis thaliana OX=3702 GN=RH37 PE=2 SV=2	AT2G42520	5.87213e+06	3.51063e+06	291345	6.10469e+06	7.60454e+06	375676	5.43568e+06	7.02327e+06	455762	4.0921e+06	7.05006e+06	317313	4.97413e+06	3.52742e+06	379842	2.74925e+06	388818		22.4855	21.7433	18.1524	22.5415	22.8584	18.5191	22.374	22.7437	18.7979	21.9644	22.7492	18.2755	22.246	21.7502	18.535	21.3906	18.5687		-0.360779	-0.7348	-1.15197	-0.325667	-0.243401	-0.999097	-0.240685	-0.0695394	-0.871915	-0.754061	-0.619786
Q94A94	Diaminopimelate decarboxylase 2, chloroplastic OS=Arabidopsis thaliana OX=3702 GN=LYSA2 PE=1 SV=1	AT5G11880	1.98262e+07	1.595e+07	1.54921e+06	2.06617e+07	2.51162e+07	1.33069e+06	1.76697e+07	1.94736e+07	1.86607e+06	1.18737e+07	2.41097e+07	1.21445e+06	1.8222e+07	1.66969e+07	1.74483e+06	8.95117e+06	1.51882e+06		24.2409	23.9271	20.5631	24.3005	24.5821	20.3437	24.0748	24.215	20.8316	23.5013	24.5231	20.2119	24.1192	23.9931	20.7347	23.0936	20.5345		1.39467	1.44895	1.25876	1.4333	1.48029	0.825515	1.46006	1.40176	1.16173	0.782793	1.15412
Q8GUK4	Subtilisin-like protease SBT3.13 OS=Arabidopsis thaliana OX=3702 GN=SBT3.13 PE=2 SV=1	AT4G21650				1.44517e+06	2.48646e+06	427148	3.7777e+06	2.95412e+06	1.05559e+06	2913602	3.63167e+06		1.23551e+06	4.88257e+06	651340	2.8421e+06	1.68523e+06					20.4628	21.2457	18.7044	21.8491	21.4943	20.0096	21.4744	21.7922		20.2367	22.2192	19.3131	21.4385	20.6845					-2.40434	-1.85617	-0.813852	-0.76564	-1.31895	0.339778	-1.2441	-1.57679
Q39182	Defensin-like protein 2 OS=Arabidopsis thaliana OX=3702 GN=PDF2.2 PE=2 SV=1	LCR69	1.23797e+07	1.03592e+07	281781	27405544	3.19518e+07	145001	30071428	3.33956e+07	267652	2.08514e+06	9.90609e+06		14561752	1.34536e+07		9.61698e+06	502806		23.5615	23.3044	18.1042	24.708	24.9294	17.1457	24.8419	24.9932	18.03	20.9917	23.2399		23.7957	23.6815		23.1972	18.9396		0.715238	0.826316	-1.20012	1.84081	1.82756	-2.37252	2.22718	2.1799	-1.63984	-1.72676	-0.129106
Q9S795	Betaine aldehyde dehydrogenase 1, chloroplastic OS=Arabidopsis thaliana OX=3702 GN=ALDH10A8 PE=2 SV=1	ALDH10A8	5.83289e+06	4.55149e+06	1.31543e+06	5.45917e+06	6.46678e+06	823037	4.79117e+06	6.14835e+06	1.11979e+06	5.73777e+06	8.97055e+06	734475	4.31038e+06	3.63436e+06	884488	2.51748e+06	1.09259e+06		22.4758	22.1179	20.3271	22.3803	22.6246	19.6506	22.1919	22.5518	20.0948	22.4521	23.0968	19.4864	22.0394	21.7933	19.7545	21.2635	20.0593		-0.370451	-0.360191	1.02277	-0.486903	-0.477214	0.132372	-0.422769	-0.261483	0.42496	-0.266413	-0.272225
Q941D3	Probable plastid-lipid-associated protein 8, chloroplastic OS=Arabidopsis thaliana OX=3702 GN=PAP8 PE=1 SV=1	AT5G19940	2.30338e+07	1.826e+07	988376	1.92368e+07	2.24428e+07	918559	1.40752e+07	1.75172e+07	871887	2.17185e+07	3.12115e+07	1.11772e+06	1.60461e+07	1.47449e+07	1.14732e+06	7.93698e+06	2.69602e+06		24.4572	24.1222	19.9147	24.1974	24.4197	19.809	23.7466	24.0623	19.7338	24.3724	24.8956	20.0921	23.9357	23.8137	20.1298	22.9202	21.3624		1.61102	1.64408	0.610364	1.33021	1.31792	0.290786	1.13194	1.24902	0.0639441	1.65395	1.52658
Q9SJW3	Protein SPIRAL1 OS=Arabidopsis thaliana OX=3702 GN=SPR1 PE=2 SV=1	SPR1	7.05334e+06	7.1766e+06	407221	1.09624e+07	1.21109e+07	807011	1.10157e+07	1.20622e+07	1.03526e+06	7.59075e+06	1.07711e+07	540334	8.40279e+06	7.16935e+06	1.11549e+06	6.59132e+06	1.44215e+06		22.7499	22.7749	18.6355	23.3861	23.5298	19.6222	23.3931	23.524	19.9816	22.8558	23.3607	19.0435	23.0024	22.7734	20.0892	22.6521	20.4598		-0.0963556	0.29677	-0.668884	0.518903	0.427975	0.104002	0.778348	0.710741	0.311719	0.13734	-0.00833496
Q9SX77	Succinate dehydrogenase subunit 5, mitochondrial OS=Arabidopsis thaliana OX=3702 GN=SDH5 PE=1 SV=1	SDH5	7.05018e+06	5.31695e+06	143211	6.1821e+06	6.9303e+06	239676	6.19168e+06	7.83941e+06	232035	6.81823e+06	9.93351e+06	191332	4.32558e+06	3.53692e+06	222431	1.86666e+06	217853		22.7492	22.3422	17.1278	22.5597	22.7245	17.8707	22.5619	22.9023	17.824	22.701	23.2439	17.5457	22.0445	21.7541	17.763	20.832	17.733		-0.0970015	-0.135932	-2.17655	-0.307489	-0.377344	-1.6475	-0.0528151	0.089062	-1.84585	-0.0175057	-0.125119
Q93VI3	60S ribosomal protein L17-1 OS=Arabidopsis thaliana OX=3702 GN=RPL17A PE=2 SV=1	AT1G27400	4.13869e+07	3.41168e+07	1.58427e+06	4.42877e+07	54296379	3.33849e+06	3.09633e+07	4.05961e+07	2.55366e+06	4.1683e+07	6.89538e+07	2.72289e+06	3.55555e+07	3.14117e+07	2.81865e+06	1.67656e+07	3.4495e+06		25.3027	25.024	20.5954	25.4004	25.6944	21.6708	24.8841	25.2748	21.2841	25.313	26.0391	21.3767	25.0836	24.9048	21.4266	23.999	21.718		2.45644	2.54588	1.29105	2.53325	2.59252	2.15254	2.26934	2.46158	1.6143	2.59448	2.67014
Q945Q1	Cysteine proteinase inhibitor 1 OS=Arabidopsis thaliana OX=3702 GN=CYS1 PE=1 SV=2	CYS1	9.03377e+06	7.0558e+06	199934	1.55328e+07	1.82694e+07	379978	1.97458e+07	2.01452e+07	588102	1.29834e+07	1.71669e+07	141376	1.47243e+07	1.32211e+07	455665	1.04492e+07	603432		23.1069	22.7504	17.6092	23.8888	24.1229	18.5356	24.235	24.2639	19.1657	23.6302	24.0331	17.1092	23.8117	23.6563	18.7976	23.3169	19.2028		0.260666	0.272279	-1.69517	1.02166	1.0211	-0.982669	1.62032	1.45068	-0.50413	0.911697	0.664131
Q940P8	T-complex protein 1 subunit beta OS=Arabidopsis thaliana OX=3702 GN=CCT2 PE=1 SV=1	AT5G20890	1.73037e+07	1.1654e+07	6.58864e+06	1.95732e+07	2.51703e+07	4.80936e+06	1.76058e+07	2.17777e+07	4.31675e+06	1.60992e+07	2.80009e+07	5.43583e+06	1.47034e+07	1.25709e+07	4.56846e+06	8.5936e+06	4.46329e+06		24.0446	23.4743	22.6515	24.2224	24.5852	22.1974	24.0695	24.3763	22.0415	23.9405	24.739	22.3741	23.8096	23.5836	22.1233	23.0348	22.0897		1.19835	0.996224	3.34721	1.35522	1.48339	2.67919	1.45483	1.56309	2.37168	1.22202	1.36998
Q9FMH8	Probable cysteine protease RD21B OS=Arabidopsis thaliana OX=3702 GN=RD21B PE=1 SV=1	AT5G43060; RD21B	3.15997e+06	4.12166e+06	234323	3.43514e+06	3.91448e+06	123513	2.47505e+06	2.48863e+06	105770	6.87015e+06	1.07029e+07	411460	3.43494e+06	3.06188e+06	231716	1.56246e+06	166423		21.5915	21.9748	17.8381	21.7119	21.9004	16.9143	21.239	21.2469	16.6906	22.7119	23.3515	18.6504	21.7119	21.546	17.822	20.5754	17.3445		-1.25475	-0.503307	-1.4662	-1.15522	-1.20144	-2.60392	-1.37569	-1.56633	-2.97927	-0.00655999	-0.017491
P42036	40S ribosomal protein S14-3 OS=Arabidopsis thaliana OX=3702 GN=RPS14C PE=2 SV=2	AT3G52580	3.3411e+07	2.87558e+07	600491	40484317	4.84497e+07	692488	3.72278e+07	4.32392e+07	773239	3.93476e+07	5.47026e+07	695590	2.73729e+07	2.21389e+07	847129	1.42713e+07	813848		24.9938	24.7774	19.1958	25.2709	25.53	19.4014	25.1499	25.3658	19.5606	25.2298	25.7051	19.4079	24.7062	24.4001	19.6922	23.7666	19.6344		2.14759	2.29925	-0.108553	2.40371	2.42815	-0.116798	2.53516	2.55259	-0.109282	2.5113	2.33612
Q9FPF0	Protein DJ-1 homolog A OS=Arabidopsis thaliana OX=3702 GN=DJ1A PE=1 SV=1	AT3G14990; DJ1A	1.4724e+07	1.13936e+07	3.77957e+06	1.24564e+07	1.4219e+07	4.3672e+06	9.7826e+06	1.54107e+07	4.57557e+06	9.39087e+06	1.91931e+07	4.38156e+06	9.13599e+06	8.63787e+06	4.68866e+06	5.84512e+06	2.84863e+06		23.8117	23.4417	21.8498	23.5704	23.7613	22.0583	23.2218	23.8774	22.1255	23.1628	24.1941	22.063	23.1231	23.0422	22.1607	22.4788	21.4418		0.96544	0.963616	2.54546	0.703231	0.659489	2.54005	0.607071	1.06417	2.45568	0.444357	0.825095
P25701	Acyl carrier protein 2, chloroplastic OS=Arabidopsis thaliana OX=3702 GN=ACP2 PE=1 SV=2	ACP2	1.14799e+07	8.2159e+06	1.09905e+06	1.21345e+07	1.66937e+07	878732	1.22906e+07	1.31536e+07	1.36125e+06	9675700	14527933	691999	9.6405e+06	8.47136e+06	825948	5.32289e+06	1.30852e+06		23.4526	22.97	20.0678	23.5326	23.9928	19.7451	23.5511	23.649	20.3765	23.2059	23.7923	19.4004	23.2007	23.0142	19.6557	22.3438	20.3195		0.606374	0.491887	0.763487	0.665452	0.89097	0.226837	0.936339	0.835704	0.706664	0.487464	0.423335
Q8W593	Probable lactoylglutathione lyase, chloroplastic OS=Arabidopsis thaliana OX=3702 GN=At1g67280 PE=1 SV=1	AT1G67280	2.00299e+07	1.70245e+07	2.84159e+06	1.70479e+07	2.17543e+07	2.4077e+06	1.66466e+07	1.53805e+07	2.36162e+06	2.01096e+07	4.50607e+07	2.74362e+06	1.64465e+07	1.43013e+07	2.22354e+06	6.96609e+06	2.27692e+06		24.2557	24.0211	21.4383	24.0231	24.3748	21.1992	23.9887	23.8746	21.1713	24.2614	25.4254	21.3877	23.9713	23.7696	21.0844	22.7319	21.1187		1.40942	1.54301	2.13393	1.15594	1.27297	1.681	1.37401	1.06135	1.50151	1.54291	2.05638
P59223	40S ribosomal protein S13-1 OS=Arabidopsis thaliana OX=3702 GN=RPS13A PE=2 SV=1	AT3G60770	2.35447e+07	2.1747e+07	1.81865e+06	2.38676e+07	2.9364e+07	2.44898e+06	1.76949e+07	2.21539e+07	2.48885e+06	2.67951e+07	4.90982e+07	1.39893e+06	2.18212e+07	1.9307e+07	2.88043e+06	9.45983e+06	3.24734e+06		24.4889	24.3743	20.7944	24.5086	24.8075	21.2237	24.0768	24.4011	21.2471	24.6755	25.5492	20.4159	24.3792	24.2026	21.4579	23.1734	21.6308		1.64267	1.89621	1.4901	1.6414	1.70572	1.70552	1.46211	1.58781	1.57721	1.95699	2.18018
Q93W34	Polyadenylate-binding protein RBP45C OS=Arabidopsis thaliana OX=3702 GN=RBP45C PE=2 SV=1	ATRBP45C	3.63669e+06	3.15722e+06	1.23835e+06	3.84667e+06	4.67347e+06	770167	3.57336e+06	4.01814e+06	1.50558e+06	2.93933e+06	2.37429e+07	810088	2.75457e+06	2.37549e+06	1.50125e+06	1.40453e+06	1.37411e+06		21.7942	21.5902	20.24	21.8752	22.1561	19.5548	21.7689	21.9381	20.5219	21.4871	24.501	19.6277	21.3934	21.1798	20.5177	20.4217	20.3901		-1.05204	-0.887877	0.935656	-0.991974	-0.945766	0.0365843	-0.845863	-0.875155	0.852053	-1.23141	1.132
P55217	Cystathionine gamma-synthase 1, chloroplastic OS=Arabidopsis thaliana OX=3702 GN=CGS1 PE=1 SV=3	MTO1	7.00351e+06	5.27932e+06	804765	7.12483e+06	7.51339e+06	695162	3.63852e+06	5.34994e+06	940710	6.21492e+06	1.16819e+07	585491	5.12585e+06	4.55738e+06	876492	2.13257e+06	1.05683e+06		22.7396	22.3319	19.6182	22.7644	22.841	19.407	21.7949	22.3511	19.8434	22.5673	23.4778	19.1593	22.2894	22.1198	19.7414	21.0242	20.0113		-0.106583	-0.146178	0.313872	-0.10273	-0.260797	-0.111238	-0.819793	-0.46216	0.173553	-0.151166	0.108778
Q84L31	Ubiquitin receptor RAD23c OS=Arabidopsis thaliana OX=3702 GN=RAD23C PE=1 SV=2	RAD23C	7.73782e+06	7.19589e+06	2.49728e+06	8.99798e+06	9.53486e+06	3.70291e+06	6.88101e+06	8.31192e+06	3.69334e+06	9.71038e+06	9.73443e+06	2.88804e+06	7.15081e+06	6.33563e+06	4.78409e+06	3781741	5.65537e+06		22.8835	22.7787	21.2519	23.1012	23.1848	21.8202	22.7142	22.9868	21.8165	23.2111	23.2147	21.4617	22.7697	22.5951	22.1898	21.8506	22.4312		0.0372644	0.300642	1.94759	0.234016	0.0829507	2.302	0.0994749	0.173499	2.14666	0.492626	-0.154326
Q8LAP6	Probable plastid-lipid-associated protein 12, chloroplastic OS=Arabidopsis thaliana OX=3702 GN=PAP12 PE=1 SV=1	AT1G51110	2.12352e+06	1.6967e+06	1.15171e+06	1.76912e+06	1.93279e+06	1.17013e+06	887867	1.22776e+06	1.39006e+06	2.05939e+06	2.57493e+06	1.53186e+06	1.27959e+06	1.04023e+06	1.20519e+06	447372	1.44849e+06		21.018	20.6943	20.1353	20.7546	20.8823	20.1582	19.76	20.2276	20.4067	20.9738	21.2961	20.5469	20.2873	19.9885	20.2008	18.7711	20.4661		-1.82821	-1.7838	0.831006	-2.11255	-2.21958	0.640016	-2.85473	-2.58565	0.736881	-1.74469	-2.07289
O50061	50S ribosomal protein L4, chloroplastic OS=Arabidopsis thaliana OX=3702 GN=RPL4 PE=2 SV=2	RPL4	4.72409e+07	4.00417e+07	1.16426e+07	4.10702e+07	5.24564e+07	7.49949e+06	2.75394e+07	3.68558e+07	6.75048e+06	4.98639e+07	6.97896e+07	1.14363e+07	3.38545e+07	2.79235e+07	8.48295e+06	1.12954e+07	5.88096e+06		25.4935	25.255	23.4729	25.2916	25.6446	22.8384	24.715	25.1354	22.6866	25.5715	26.0565	23.4471	25.0128	24.735	23.0161	23.4292	22.4876		2.6473	2.7769	4.16857	2.42443	2.54278	3.32014	2.10028	2.32214	3.01672	2.85302	2.68752
Q9SCL7	Acetylglutamate kinase, chloroplastic OS=Arabidopsis thaliana OX=3702 GN=NAGK PE=1 SV=1	NAGK	1.02851e+07	8.01768e+06	574685	9.51523e+06	1.22782e+07	728543	8362009	7.91273e+06	880199	7.35098e+06	1.55647e+07	759421	6.57378e+06	5.78438e+06	905809	3.59794e+06	608669		23.2941	22.9348	19.1324	23.1818	23.5496	19.4747	22.9954	22.9157	19.7475	22.8095	23.8918	19.5345	22.6483	22.4637	19.7888	21.7787	19.2153		0.447829	0.456654	-0.171925	0.314654	0.447766	-0.0435728	0.380703	0.102493	0.0776328	0.0910347	0.522785
Q93Z70	Probable N-acetyl-gamma-glutamyl-phosphate reductase, chloroplastic OS=Arabidopsis thaliana OX=3702 GN=At2g19940 PE=1 SV=2	AT2G19940; AT2G31100	1.14249e+07	8.77902e+06	568578	1.20672e+07	1.38398e+07	721827	1.14189e+07	1.16147e+07	810041	8.22869e+06	17384874	639363	9.11656e+06	7.86453e+06	753869	4.43708e+06	641619		23.4457	23.0656	19.117	23.5246	23.7223	19.4613	23.4449	23.4695	19.6276	22.9722	24.0513	19.2863	23.1201	22.9069	19.524	22.0812	19.2914		0.599449	0.587528	-0.187338	0.657438	0.620488	-0.0569327	0.830207	0.656203	-0.0422013	0.253761	0.682339
O48646	Probable phospholipid hydroperoxide glutathione peroxidase 6, mitochondrial OS=Arabidopsis thaliana OX=3702 GN=GPX6 PE=2 SV=2	GPX6	8.55699e+06	8.67244e+06	634050	1.11872e+07	1.23377e+07	655634	11489292	1.17475e+07	866150	9.86335e+06	14313522	800998	9.30959e+06	7576804	883242	5.40267e+06	671569		23.0287	23.048	19.2742	23.4153	23.5566	19.3225	23.4538	23.4859	19.7243	23.2336	23.7709	19.6114	23.1503	22.8532	19.7524	22.3652	19.3572		0.182441	0.569907	-0.030099	0.548186	0.454744	-0.195696	0.839072	0.672604	0.0544207	0.515176	0.401885
Q9MAH0	Phosphoenolpyruvate carboxylase 1 OS=Arabidopsis thaliana OX=3702 GN=PPC1 PE=1 SV=1	PPC1	7826044	6.38269e+06	95453.6	1.06097e+07	1.18943e+07	198115	8.90076e+06	9.43063e+06	228214	6.78359e+06	1.12109e+07	167184	8.44362e+06	7.0033e+06	220476	4.88348e+06	249972		22.8999	22.6057	16.5425	23.3389	23.5038	17.596	23.0855	23.1689	17.8	22.6936	23.4184	17.3511	23.0094	22.7396	17.7503	22.2195	17.9314		0.0536213	0.127632	-2.76183	0.47172	0.401935	-1.92225	0.470782	0.355671	-1.86981	-0.0248526	0.0494058
Q8VYV7	3-dehydroquinate synthase, chloroplastic OS=Arabidopsis thaliana OX=3702 GN=DHQS PE=1 SV=1	AT5G66120	4.53442e+06	5.92455e+06	566610	7.63949e+06	6.74849e+06	506108	4.44735e+06	5.28327e+06	473939	4.08134e+06	8.47557e+06	557504	5.1549e+06	4.64581e+06	435203	2.15205e+06	421494		22.1125	22.4983	19.112	22.865	22.6861	18.9491	22.0845	22.333	18.8543	21.9606	23.0149	19.0886	22.2975	22.1475	18.7313	21.0373	18.6852		-0.733745	0.0201745	-0.192341	-0.00210802	-0.415697	-0.56914	-0.530199	-0.480252	-0.815496	-0.757859	-0.354113
Q9ZUY6	UDP-D-apiose/UDP-D-xylose synthase 1 OS=Arabidopsis thaliana OX=3702 GN=AXS1 PE=1 SV=1	AXS1	29813924	2.16979e+07	2.31699e+06	3.25116e+07	3.73116e+07	2.12225e+06	2.68452e+07	3.15183e+07	3.00004e+06	2.67523e+07	4.40009e+07	2.21838e+06	2.35163e+07	2.30937e+07	2.35954e+06	1.48556e+07	2.65552e+06		24.8295	24.3711	21.1438	24.9544	25.1531	21.0172	24.6782	24.9097	21.5165	24.6732	25.391	21.0811	24.4872	24.461	21.1701	23.8245	21.3406		1.98325	1.89295	1.83948	2.0873	2.05129	1.49894	2.06345	2.09643	1.84671	1.95469	2.02204
Q9SYM5	Trifunctional UDP-glucose 4,6-dehydratase/UDP-4-keto-6-deoxy-D-glucose 3,5-epimerase/UDP-4-keto-L-rhamnose-reductase RHM1 OS=Arabidopsis thaliana OX=3702 GN=RHM1 PE=1 SV=1	RHM1	8.89031e+06	6.05796e+06	153755	1.11777e+07	1.32357e+07	313832	8.79754e+06	1.13805e+07	490351	6.60191e+06	1.22383e+07	168479	6.40201e+06	4.34137e+06	324758	3.19386e+06	406243		23.0838	22.5304	17.2303	23.4141	23.6579	18.2596	23.0687	23.4401	18.9035	22.6545	23.5449	17.3622	22.6101	22.0497	18.309	21.6069	18.632		0.237571	0.0523004	-2.07406	0.546961	0.556102	-1.2586	0.453953	0.626812	-0.766382	-0.0640195	0.175907
P33207	3-oxoacyl-[acyl-carrier-protein] reductase, chloroplastic OS=Arabidopsis thaliana OX=3702 GN=At1g24360 PE=1 SV=2	AT1G24360	4.51511e+07	3.7557e+07	424214	4.97935e+07	6.16507e+07	492770	4.17516e+07	5.45062e+07	554961	3.9724e+07	6.94123e+07	432735	3.99903e+07	3.35562e+07	545671	1.82597e+07	452559		25.4283	25.1626	18.6944	25.5695	25.8776	18.9106	25.3153	25.6999	19.082	25.2435	26.0487	18.7231	25.2531	25.0001	19.0577	24.1222	18.7877		2.58203	2.68448	-0.609904	2.7023	2.77578	-0.607671	2.70061	2.88667	-0.587811	2.52504	2.6797
Q9FEF8	Probable mediator of RNA polymerase II transcription subunit 36b OS=Arabidopsis thaliana OX=3702 GN=MED36B PE=1 SV=1	FIB1	2.0118e+06	1.70142e+06	93399	3.72224e+06	4.15439e+06	408850	2.17699e+06	2.78572e+06	383472	2.19414e+06	2.31506e+06	97123.9	3.69437e+06	3.19391e+06	281372	1.74288e+06	741379		20.9401	20.6983	16.5111	21.8277	21.9862	18.6412	21.0539	21.4096	18.5488	21.0652	21.1426	16.5675	21.8169	21.6069	18.1021	20.733	19.4999		-1.90617	-1.77979	-2.79322	-1.03942	-1.11563	-0.877016	-1.56081	-1.40363	-1.12108	-1.65324	-2.22637
Q9LIK9	ATP sulfurylase 1, chloroplastic OS=Arabidopsis thaliana OX=3702 GN=APS1 PE=1 SV=1	APS1	2.67585e+07	1.70998e+07	1.62584e+06	2.72332e+07	3.27011e+07	1.6313e+06	1.88345e+07	2.4907e+07	1.81659e+06	2.05088e+07	3.17048e+07	1.26443e+06	1.76538e+07	1.6096e+07	1.4593e+06	7.03633e+06	1.95887e+06		24.6735	24.0275	20.6328	24.6989	24.9628	20.6376	24.1669	24.57	20.7928	24.2897	24.9182	20.2701	24.0735	23.9402	20.4768	22.7464	20.9016		1.82726	1.54938	1.32842	1.83171	1.86101	1.11936	1.55216	1.7568	1.12296	1.57127	1.5492
Q9SKK4	Probable 2-oxoacid dependent dioxygenase OS=Arabidopsis thaliana OX=3702 GN=GSL-OH PE=1 SV=1	AT2G25450	5.63242e+06	3.8685e+06	1.84911e+06	7.23518e+06	9.15669e+06	1.77116e+06	7.02865e+06	9.39889e+06	2.58407e+06	3.34325e+06	5.48099e+06	1.53314e+06	4.60557e+06	4.17825e+06	2.51184e+06	2.60853e+06	2.33095e+06		22.4253	21.8833	20.8184	22.7866	23.1264	20.7563	22.7448	23.1641	21.3012	21.6728	22.386	20.5481	22.1349	21.9945	21.2603	21.3148	21.1525		-0.420907	-0.594757	1.51406	-0.0805569	0.0245651	1.23804	0.130101	0.350808	1.63137	-1.04565	-0.982986
O81146	Proteasome subunit alpha type-6-A OS=Arabidopsis thaliana OX=3702 GN=PAA1 PE=1 SV=2	PAA1	2.02824e+07	1.68768e+07	1.99445e+06	2.30613e+07	2.76409e+07	1.75283e+06	1.84271e+07	2.49994e+07	2.01736e+06	2.07997e+07	2.84875e+07	1.68752e+06	1.89041e+07	1.64318e+07	1.85193e+06	1.01862e+07	2.3751e+06		24.2737	24.0085	20.9276	24.459	24.7203	20.7413	24.1353	24.5754	20.944	24.3101	24.7638	20.6865	24.1722	23.97	20.8206	23.2801	21.1796		1.42749	1.53044	1.62322	1.59182	1.61847	1.22303	1.52061	1.76214	1.2742	1.59159	1.39484
Q9ZU25	Probable mitochondrial-processing peptidase subunit alpha-1, mitochondrial OS=Arabidopsis thaliana OX=3702 GN=At1g51980 PE=1 SV=1	AT1G51980	2.31352e+07	1.89284e+07	541004	2.65678e+07	3.12878e+07	621236	2.02203e+07	2.48966e+07	775663	2.58536e+07	3.77066e+07	610229	1.97059e+07	1.67171e+07	1.2836e+06	1.0101e+07	1.42145e+06		24.4636	24.174	19.0453	24.6632	24.8991	19.2448	24.2693	24.5694	19.5651	24.6239	25.1683	19.219	24.2321	23.9948	20.2918	23.268	20.4389		1.61736	1.69595	-0.259058	1.79602	1.79727	-0.273444	1.65459	1.7562	-0.104766	1.90539	1.79932
Q9S850	Sulfite oxidase OS=Arabidopsis thaliana OX=3702 GN=SOX PE=1 SV=1	SOX	6.40135e+06	4.97626e+06	771107	6.77868e+06	7.80771e+06	1.01764e+06	4.39153e+06	6.37715e+06	1.2837e+06	5.82793e+06	8.79018e+06	994650	4.72957e+06	4.61214e+06	1.31758e+06	2.23297e+06	1.22245e+06		22.6099	22.2466	19.5566	22.6926	22.8965	19.9568	22.0663	22.6045	20.2919	22.4746	23.0675	19.9238	22.1733	22.137	20.3295	21.0905	20.2213		-0.236287	-0.23147	0.252235	-0.174581	-0.205363	0.438575	-0.548422	-0.208771	0.62204	-0.243917	-0.30153
Q43307	Glycerol-3-phosphate acyltransferase, chloroplastic OS=Arabidopsis thaliana OX=3702 GN=ATS1 PE=2 SV=2	ATS1	1.78943e+07	1.38734e+07	307546	1.52842e+07	1.64613e+07	686028	7.59876e+06	8.36969e+06	503492	1.6732e+07	2.69809e+07	746815	1.09441e+07	1.0026e+07	634704	3.88916e+06	429746		24.093	23.7258	18.2304	23.8655	23.9726	19.3879	22.8573	22.9967	18.9416	23.9961	24.6854	19.5104	23.3837	23.2572	19.2757	21.891	18.7131		1.24676	1.24772	-1.0739	0.998387	0.870741	-0.130319	0.242618	0.183491	-0.728229	1.27764	1.31644
Q8H0W0	Protein LOW PSII ACCUMULATION 3, chloroplastic OS=Arabidopsis thaliana OX=3702 GN=LPA3 PE=1 SV=1	LPA3	5.95892e+06	4.46999e+06	758970	5.01784e+06	6.03204e+06	750874	3.26074e+06	3.60232e+06	896581	3.70287e+06	8.4025e+06	784331	3.91665e+06	3.43292e+06	748044	1.50113e+06	904890		22.5066	22.0918	19.5337	22.2586	22.5242	19.5182	21.6368	21.7805	19.7741	21.8202	23.0024	19.5811	21.9012	21.711	19.5128	20.5176	19.7874		-0.339612	-0.386259	0.229346	-0.608518	-0.577614	-1.54467e-05	-0.977945	-1.03276	0.104238	-0.898259	-0.366603
P34788	40S ribosomal protein S18 OS=Arabidopsis thaliana OX=3702 GN=RPS18A PE=1 SV=1	AT1G34030; PFL; RPS18C	1.8252e+07	1.48437e+07	6.99086e+06	1.8925e+07	2.39777e+07	4.13495e+06	1.58922e+07	2.08502e+07	3.85628e+06	2.56843e+07	4.22989e+07	5.47529e+06	1.6233e+07	1.32369e+07	4.50971e+06	7.66848e+06	4667960		24.1216	23.8234	22.737	24.1738	24.5152	21.9794	23.9218	24.3136	21.8788	24.6144	25.3341	22.3845	23.9524	23.6581	22.1046	22.8705	22.1544		1.27532	1.34525	3.4327	1.30664	1.41336	2.46121	1.3071	1.5003	2.20894	1.89591	1.96512
Q940B0	60S ribosomal protein L18-3 OS=Arabidopsis thaliana OX=3702 GN=RPL18C PE=2 SV=1	AT5G27850	1.07448e+07	1.06969e+07	197087	9.7165e+06	1.28563e+07	584706	8.43607e+06	7.86978e+06	409733	1.47433e+07	2.53114e+07	591890	1.14622e+07	10618920	546833	6.15497e+06	523231		23.3571	23.3507	17.5885	23.212	23.616	19.1574	23.0081	22.9079	18.6443	23.8136	24.5933	19.175	23.4504	23.3401	19.0607	22.5533	18.9971		0.510901	0.872592	-1.71587	0.344852	0.514139	-0.360874	0.393425	0.0946411	-1.02551	1.09509	1.22429
Q9LX65	V-type proton ATPase subunit H OS=Arabidopsis thaliana OX=3702 GN=VHA-H PE=1 SV=1	AT3G42050	4.58891e+06	4.49586e+06	1.17817e+06	5.20079e+06	6.21564e+06	1.37342e+06	7.3819e+06	7.04034e+06	1.75807e+06	2.73687e+06	6.82369e+06	1.05734e+06	4.17435e+06	3.24036e+06	1.29294e+06	3.294e+06	1.85902e+06		22.1297	22.1002	20.1681	22.3103	22.5675	20.3893	22.8156	22.7472	20.7456	21.3841	22.7021	20.012	21.9931	21.6277	20.3022	21.6514	20.8261		-0.71651	-0.377933	0.863785	-0.556855	-0.534358	0.87111	0.200847	-0.0660384	1.07572	-1.33437	-0.66687
Q08682	40S ribosomal protein Sa-1 OS=Arabidopsis thaliana OX=3702 GN=RPSaA PE=1 SV=3	P40	4.73067e+07	3.74474e+07	3.78512e+06	5.00396e+07	5.7389e+07	4.52431e+06	4.74811e+07	4.22954e+07	4.12571e+06	4.70403e+07	7.69821e+07	3.15862e+06	35279607	4.56177e+07	4.85938e+06	2.56431e+07	4.93805e+06		25.4955	25.1584	21.8519	25.5766	25.7743	22.1093	25.5008	25.334	21.9762	25.4874	26.198	21.5909	25.0723	25.4431	22.2123	24.6121	22.2355		2.64931	2.68026	2.54757	2.70941	2.67244	2.59104	2.88613	2.52075	2.30637	2.76892	2.82903
Q9ZVJ6	Annexin D4 OS=Arabidopsis thaliana OX=3702 GN=ANN4 PE=1 SV=1	ANNAT4	3.18717e+06	2.08194e+06	256458	2.60353e+06	3.06993e+06	276158	2.98661e+06	3025543	341317	3.18642e+06	4.99399e+06	856425	2.31771e+06	2.1314e+06	864747	1.23517e+06	1.05825e+06		21.6038	20.9895	17.9684	21.312	21.5498	18.0751	21.5101	21.5288	18.3808	21.6035	22.2518	19.708	21.1443	21.0234	19.7219	20.2363	20.0132		-1.24239	-1.48861	-1.33597	-1.55512	-1.55205	-1.44309	-1.10464	-1.28449	-1.28908	-1.11497	-1.11723
O49292	PsbP domain-containing protein 4, chloroplastic OS=Arabidopsis thaliana OX=3702 GN=PPD4 PE=1 SV=2	AT1G77090	7.02893e+06	5.32688e+06	1.20906e+06	5.8075e+06	7.56916e+06	1.10848e+06	6.18383e+06	6.51349e+06	1.3092e+06	6.63978e+06	10003278	1.27276e+06	5.71242e+06	5.00804e+06	1.23945e+06	2.81825e+06	1.07594e+06		22.7449	22.3449	20.2055	22.4695	22.8517	20.0802	22.5601	22.635	20.3203	22.6627	23.254	20.2795	22.4457	22.2558	20.2413	21.4264	20.0372		-0.101356	-0.133241	0.901115	-0.397667	-0.250127	0.561927	-0.054646	-0.178253	0.650418	-0.0557674	-0.115021
P42734	Probable cinnamyl alcohol dehydrogenase 9 OS=Arabidopsis thaliana OX=3702 GN=CAD9 PE=2 SV=2	CAD9	5.73297e+07	4.17862e+07	3.2633e+06	5.65453e+07	6.75012e+07	2.24543e+06	4.20561e+07	5.08994e+07	2.34086e+06	6.08808e+07	9.16182e+07	2.50552e+06	3.97452e+07	3.35867e+07	2.26137e+06	1.70701e+07	2.75191e+06		25.7728	25.3165	21.6379	25.7529	26.0084	21.0986	25.3258	25.6011	21.1586	25.8595	26.4491	21.2567	25.2443	25.0014	21.1088	24.025	21.392		2.92655	2.83842	2.33356	2.88575	2.90658	1.58034	2.7111	2.78789	1.48877	3.14101	3.08014
O64688	Pyruvate dehydrogenase E1 component subunit beta-3, chloroplastic OS=Arabidopsis thaliana OX=3702 GN=E1-BETA-2 PE=2 SV=1	AT2G34590	7.60562e+06	4.4032e+06	1.18192e+06	5.99054e+06	7.31839e+06	1.33874e+06	4.98315e+06	5.1547e+06	1.28978e+06	6.68944e+06	1.181e+07	1.02093e+06	3.65109e+06	3.38297e+06	1.41012e+06	2.12809e+06	1.13851e+06		22.8586	22.0701	20.1727	22.5143	22.8031	20.3524	22.2486	22.2975	20.2987	22.6735	23.4935	19.9615	21.7999	21.6899	20.4274	21.0211	20.1187		0.0124037	-0.40798	0.868362	-0.352898	-0.298735	0.834221	-0.366087	-0.515794	0.628861	-0.0450174	0.124516
Q9SMT7	Oxalate--CoA ligase OS=Arabidopsis thaliana OX=3702 GN=AAE3 PE=1 SV=1	AT3G48990; AAE3	2.79361e+07	2.27354e+07	4.29541e+06	2.29868e+07	2.73161e+07	2.94367e+06	2.23116e+07	2.81122e+07	3.37596e+06	2.59143e+07	3.9606e+07	2.78688e+06	1.96694e+07	1.74299e+07	3.13387e+06	1.26105e+07	2.96357e+06		24.7356	24.4384	22.0344	24.4543	24.7033	21.4892	24.4113	24.7447	21.6869	24.6272	25.2392	21.4102	24.2294	24.0551	21.5795	23.5881	21.4989		1.8894	1.96033	2.73003	1.58715	1.60142	1.97096	1.79658	1.93144	2.01703	1.90878	1.87023
Q9C6Z3	Pyruvate dehydrogenase E1 component subunit beta-2, chloroplastic OS=Arabidopsis thaliana OX=3702 GN=PDH-E1 BETA PE=2 SV=1	PDH-E1 BETA	5.85673e+06	3.06815e+06	200487	4.50939e+06	5.49445e+06	273328	3.58744e+06	3.55873e+06	275479	4.87402e+06	9.56155e+06	301628	2.79156e+06	2.52211e+06	245373	1.75323e+06	251172		22.4817	21.5489	17.6132	22.1045	22.3895	18.0603	21.7745	21.7629	18.0716	22.2167	23.1888	18.2024	21.4126	21.2662	17.9046	20.7416	17.9383		-0.364567	-0.929162	-1.69118	-0.762653	-0.712287	-1.45795	-0.840191	-1.05032	-1.59826	-0.501791	-0.180178
Q39041	Acid beta-fructofuranosidase 4, vacuolar OS=Arabidopsis thaliana OX=3702 GN=BFRUCT4 PE=1 SV=2	ATBETAFRUCT4	1.08865e+07	9.48283e+06	556853	1.23359e+07	1.40266e+07	726398	1.18996e+07	1.36621e+07	835613	1.4637e+07	1.98907e+07	890549	1.11692e+07	1.02378e+07	1.3173e+06	5.53849e+06	1.25042e+06		23.376	23.1769	19.0869	23.5564	23.7417	19.4704	23.5044	23.7037	19.6725	23.8031	24.2456	19.7643	23.413	23.2874	20.3291	22.4011	20.254		0.529803	0.698787	-0.217401	0.689211	0.639828	-0.047825	0.88969	0.890428	0.00263897	1.08464	0.876602
O82261	Protease Do-like 2, chloroplastic OS=Arabidopsis thaliana OX=3702 GN=DEGP2 PE=1 SV=2	DEGP2; DEG2	1.37692e+07	1.15804e+07	1.67881e+06	1.10518e+07	1.34098e+07	1.19967e+06	7.44138e+06	8.71065e+06	1.38371e+06	1.09495e+07	1.92412e+07	1.83626e+06	8.97257e+06	8.22606e+06	1.55226e+06	3.85309e+06	1.4145e+06		23.7149	23.4652	20.679	23.3978	23.6768	20.1942	22.8271	23.0543	20.4001	23.3844	24.1977	20.8083	23.0971	22.9718	20.5659	21.8776	20.4319		0.86871	0.987084	1.37467	0.530623	0.574952	0.675978	0.212424	0.241098	0.730274	0.665897	0.828703
Q9CAT7	Nascent polypeptide-associated complex subunit beta OS=Arabidopsis thaliana OX=3702 GN=At1g73230 PE=2 SV=1	AT1G73230	1.71881e+07	1.29025e+07	4.01227e+06	1.66711e+07	2.07235e+07	2.51013e+06	1.53652e+07	1.51116e+07	2.89225e+06	1.45209e+07	2.45441e+07	3.15847e+06	1.33113e+07	1.22567e+07	3.35871e+06	5.74401e+06	2.37459e+06		24.0349	23.6211	21.936	23.9908	24.3048	21.2593	23.8732	23.8491	21.4638	23.7916	24.5489	21.5908	23.6661	23.5471	21.6795	22.4536	21.1792		1.18868	1.14305	2.63165	1.1237	1.20294	1.74111	1.25845	1.0359	1.79392	1.07316	1.17988
Q9FN08	Beta-galactosidase 10 OS=Arabidopsis thaliana OX=3702 GN=BGAL10 PE=2 SV=1	BGAL10	5.12223e+06	4.47659e+06	892953	4.3826e+06	4.83961e+06	448860	4.66098e+06	5.52383e+06	744870	3.49028e+06	6.28682e+06	579484	2.96625e+06	2.78162e+06	538048	1.8809e+06	524976		22.2883	22.094	19.7682	22.0634	22.2065	18.7759	22.1522	22.3972	19.5066	21.7349	22.5839	19.1444	21.5002	21.4075	19.0374	20.843	19.0019		-0.55789	-0.38413	0.463888	-0.803798	-0.895372	-0.742322	-0.462514	-0.416013	-0.163209	-0.98356	-0.785091
Q9LV77	Asparagine synthetase [glutamine-hydrolyzing] 2 OS=Arabidopsis thaliana OX=3702 GN=ASN2 PE=2 SV=1	ASN2	8.65074e+06	6.97291e+06	482153	1.0279e+07	1.22847e+07	481045	6.71522e+06	7.98245e+06	621604	8.49574e+06	1.20975e+07	600551	9.67675e+06	8.52697e+06	1.00776e+06	5.36738e+06	1.1353e+06		23.0444	22.7333	18.8791	23.2932	23.5504	18.8758	22.679	22.9284	19.2456	23.0183	23.5282	19.1959	23.2061	23.0236	19.9427	22.3558	20.1146		0.198162	0.25523	-0.425205	0.426042	0.448525	-0.642416	0.0642891	0.115149	-0.4242	0.299837	0.159212
P51418	60S ribosomal protein L18a-2 OS=Arabidopsis thaliana OX=3702 GN=RPL18AB PE=1 SV=2	AT2G34480	1.70038e+07	1.4199e+07	1.32258e+06	1.58174e+07	2.09107e+07	4.03456e+06	8.23549e+06	1.0968e+07	4.31388e+06	2.14399e+07	3.66342e+07	2.72249e+06	1.5025e+07	1.35613e+07	4.15253e+06	6.65996e+06	4.77865e+06		24.0194	23.7593	20.3349	23.915	24.3177	21.944	22.9734	23.3868	22.0406	24.3538	25.1267	21.3765	23.8409	23.693	21.9856	22.6671	22.1882		1.17313	1.28119	1.03059	1.04785	1.21591	2.42575	0.358708	0.573549	2.37072	1.63532	1.7577
Q84WV1	T-complex protein 1 subunit gamma OS=Arabidopsis thaliana OX=3702 GN=CCT3 PE=1 SV=1	AT5G26360	1.49556e+07	1.45083e+07	1.0008e+06	1.99095e+07	2.44438e+07	781777	1.99892e+07	2.27677e+07	935027	1.35973e+07	2.49854e+07	812996	1.61144e+07	1.51773e+07	815532	10551757	1.62936e+06		23.8342	23.7904	19.9327	24.247	24.543	19.5764	24.2527	24.4405	19.8346	23.6968	24.5746	19.6329	23.9418	23.8554	19.6374	23.331	20.6359		0.987947	1.31228	0.628386	1.3798	1.44114	0.0581704	1.638	1.62724	0.164812	0.978348	1.20559
O22769	NADH dehydrogenase [ubiquinone] flavoprotein 2, mitochondrial OS=Arabidopsis thaliana OX=3702 GN=At4g02580 PE=1 SV=3	AT4G02580	7.4797e+06	6.42724e+06	482706	6.97124e+06	9.26905e+06	561992	6.59969e+06	8.27366e+06	612145	6.71104e+06	1.26545e+07	439347	5.48482e+06	4.99197e+06	454163	2.42366e+06	626787		22.8345	22.6158	18.8808	22.733	23.144	19.1002	22.654	22.9801	19.2235	22.6781	23.5931	18.745	22.387	22.2512	18.7928	21.2088	19.2576		-0.0116822	0.137667	-0.423552	-0.134169	0.0421594	-0.418037	0.039252	0.166843	-0.446323	-0.0403653	0.224156
Q8RWN9	Dihydrolipoyllysine-residue acetyltransferase component 2 of pyruvate dehydrogenase complex, mitochondrial OS=Arabidopsis thaliana OX=3702 GN=At3g13930 PE=1 SV=2	AT3G13930	1.16111e+07	8.45896e+06	64699.1	1.13528e+07	1.36186e+07	191453	9.23637e+06	1.20778e+07	209157	1.11044e+07	1.39873e+07	131341	9.3722e+06	8750904	205155	5.50156e+06	226174		23.469	23.012	15.9815	23.4366	23.6991	17.5466	23.1389	23.5258	17.6742	23.4046	23.7376	17.003	23.16	23.061	17.6464	22.3914	17.7871		0.622776	0.533949	-3.32288	0.569397	0.597243	-1.9716	0.52418	0.712598	-1.99561	0.686159	0.368624
Q9FWA3	6-phosphogluconate dehydrogenase, decarboxylating 2 OS=Arabidopsis thaliana OX=3702 GN=PGD2 PE=1 SV=1	AT3G02360	9.67242e+06	8.26924e+06	948485	9.65748e+06	1.1406e+07	1.6031e+06	1.09758e+07	1.22992e+07	1.96726e+06	8.08632e+06	13215316	1.45916e+06	8.05641e+06	7.65689e+06	1.97233e+06	5.25498e+06	2.0853e+06		23.2054	22.9793	19.8553	23.2032	23.4433	20.6124	23.3878	23.5521	20.9078	22.9471	23.6557	20.4767	22.9417	22.8683	20.9115	22.3253	20.9918		0.359214	0.501223	0.550929	0.336062	0.341464	1.09421	0.773108	0.738807	1.23792	0.228581	0.286717
F4I907	Glyoxylate/succinic semialdehyde reductase 2, chloroplastic OS=Arabidopsis thaliana OX=3702 GN=GLYR2 PE=1 SV=1	GLYR2	9.33292e+06	1.20422e+07	677784	6.30523e+06	1.06709e+07	451672	7.58987e+06	5.65854e+06	413388	1.31428e+07	2.53489e+07	793830	9.92724e+06	7.55901e+06	457490	3.35154e+06	574213		23.1539	23.5216	19.3705	22.5881	23.3472	18.7849	22.8556	22.432	18.6571	23.6478	24.5954	19.5985	23.243	22.8498	18.8034	21.6764	19.1312		0.307667	1.04349	0.06613	-0.279036	0.245342	-0.733311	0.240928	-0.381254	-1.0127	0.929297	1.22643
Q96520	Peroxidase 12 OS=Arabidopsis thaliana OX=3702 GN=PER12 PE=1 SV=1	AT1G71695	3.93814e+07	3.34205e+07	1.1123e+06	4.03673e+07	4.24278e+07	1.11635e+06	3.50134e+07	3.49108e+07	588714	2.88844e+07	3.52924e+07	1.44937e+06	3.00395e+07	2.514e+07	1.64021e+06	1.40018e+07	1.18095e+06		25.231	24.9942	20.0851	25.2667	25.3385	20.0904	25.0614	25.0572	19.1672	24.7838	25.0729	20.467	24.8404	24.5835	20.6454	23.7391	20.1715		2.38478	2.51613	0.780771	2.39953	2.23668	0.572132	2.44669	2.24392	-0.50263	2.06532	1.70386
Q9SKZ1	Transcription factor Pur-alpha 1 OS=Arabidopsis thaliana OX=3702 GN=PURA1 PE=1 SV=2	PUR ALPHA-1	4.31754e+06	2.77014e+06	207524	5.0813e+06	5.81732e+06	474196	4.61784e+06	5.32753e+06	714778	3.91388e+06	5.43099e+06	320277	3.62746e+06	3.13984e+06	522415	1.60471e+06	715948		22.0418	21.4015	17.6629	22.2768	22.4719	18.8551	22.1388	22.345	19.4471	21.9002	22.3728	18.289	21.7905	21.5823	18.9948	20.6139	19.4495		-0.804452	-1.07657	-1.64142	-0.590388	-0.629907	-0.663102	-0.475929	-0.468217	-0.222702	-0.818303	-0.996206
Q94CE5	Gamma-aminobutyrate transaminase POP2, mitochondrial OS=Arabidopsis thaliana OX=3702 GN=POP2 PE=1 SV=1	POP2	6.27571e+06	5.38581e+06	936059	8.62823e+06	9.96463e+06	768957	6.84813e+06	10128300	905312	6.43542e+06	7.99693e+06	611454	6.14921e+06	4.57922e+06	615750	4.06651e+06	829378		22.5813	22.3607	19.8362	23.0406	23.2484	19.5525	22.7073	23.2719	19.7881	22.6176	22.931	19.2219	22.552	22.1267	19.232	21.9554	19.6617		-0.264883	-0.117369	0.531903	0.17348	0.146554	0.034317	0.0925635	0.458637	0.118218	-0.100867	-0.437975
P31265	Translationally-controlled tumor protein 1 OS=Arabidopsis thaliana OX=3702 GN=TCTP1 PE=1 SV=2	TCTP	7.63715e+07	6.16651e+07	9.50751e+06	7.5267e+07	9.03868e+07	10302492	5.90354e+07	7.33363e+07	1.17497e+07	7.95407e+07	1.13053e+08	1.00558e+07	5.79168e+07	5.17907e+07	13268006	2.37281e+07	1.1485e+07		26.1865	25.878	23.1806	26.1655	26.4296	23.2965	25.8151	26.128	23.4861	26.2452	26.7524	23.2615	25.7875	25.6262	23.6614	24.5001	23.4532		3.3403	3.39985	3.8763	3.29836	3.32778	3.77826	3.20036	3.31477	3.81629	3.52672	3.38343
Q9SHI1	Translation initiation factor IF-2, chloroplastic OS=Arabidopsis thaliana OX=3702 GN=At1g17220 PE=2 SV=2	FUG1	1.06646e+07	7.71917e+06	372884	7.38478e+06	9.01293e+06	521247	4.5299e+06	5.33865e+06	307240	1.16349e+07	1.79223e+07	526772	6.69652e+06	5.8361e+06	390399	2.15562e+06	337791		23.3463	22.88	18.5084	22.8161	23.1036	18.9916	22.111	22.348	18.229	23.472	24.0953	19.0068	22.675	22.4766	18.5746	21.0397	18.3658		0.500096	0.401915	-0.795969	-0.0510298	0.00173485	-0.526618	-0.503667	-0.465209	-1.44083	0.753481	0.726265
P51412	50S ribosomal protein L21, chloroplastic OS=Arabidopsis thaliana OX=3702 GN=RPL21 PE=2 SV=1	AT1G35680; RPL21C	4.28945e+07	3.71222e+07	2.89662e+06	3.71841e+07	4.1157e+07	3.91569e+06	2.4193e+07	2.90619e+07	3.52299e+06	4.08495e+07	5.83572e+07	4.61153e+06	2.96808e+07	2.63373e+07	5.08786e+06	1.04981e+07	3.52003e+06		25.3543	25.1458	21.4659	25.1482	25.2946	21.9008	24.5281	24.7926	21.7484	25.2838	25.7984	22.1368	24.823	24.6506	22.2786	23.3236	21.7472		2.50806	2.66768	2.1616	2.28103	2.1928	2.38261	1.91337	1.97937	2.07853	2.56535	2.42942
Q94JQ3	Serine hydroxymethyltransferase 3, chloroplastic OS=Arabidopsis thaliana OX=3702 GN=SHM3 PE=1 SV=2	SHM3	3.11247e+06	2.37869e+06	466934	2.82218e+06	3.40456e+06	753449	2.13752e+06	2.33916e+06	507534	4.01513e+06	4.89073e+06	613008	2.66524e+06	2.57295e+06	831732	1.38624e+06	682592		21.5696	21.1817	18.8329	21.4284	21.699	19.5231	21.0275	21.1576	18.9531	21.937	22.2216	19.2255	21.3458	21.295	19.6658	20.4027	19.3807		-1.2766	-1.29636	-0.471477	-1.43877	-1.40279	0.00492326	-1.58721	-1.65569	-0.716692	-0.781454	-1.14737
F4HTT6	Peptidyl-prolyl cis-trans isomerase CYP26-2, chloroplastic OS=Arabidopsis thaliana OX=3702 GN=CYP26-2 PE=2 SV=1	AT1G74070	4.4677e+06	3.2583e+06	560258	3.94329e+06	5.25838e+06	645010	3.27765e+06	4.348e+06	583934	3.62282e+06	6.66581e+06	947874	2.92395e+06	2.26552e+06	751390	1.44196e+06	509593		22.0911	21.6357	19.0957	21.911	22.3262	19.299	21.6442	22.0519	19.1554	21.7887	22.6683	19.8543	21.4795	21.1114	19.5192	20.4596	18.959		-0.755129	-0.84241	-0.208604	-0.956186	-0.775643	-0.219266	-0.970482	-0.761333	-0.514391	-0.929788	-0.700642
O80480	Importin subunit alpha-4 OS=Arabidopsis thaliana OX=3702 GN=IMPA4 PE=1 SV=1	IMPA-4	3.32423e+06	2.38196e+06	99407.4	3.54632e+06	4.50142e+06	175658	3.55323e+06	3.4391e+06	202247	5.76162e+06	1.00569e+07	339462	4.86619e+06	4.02131e+06	357014	2.8701e+06	387308		21.6646	21.1837	16.6011	21.7579	22.1019	17.4224	21.7607	21.7136	17.6258	22.458	23.2617	18.3729	22.2144	21.9392	18.4456	21.4527	18.5631		-1.18164	-1.29438	-2.70327	-1.10926	-0.999881	-2.09582	-0.854015	-1.09965	-2.04408	-0.260427	-0.107311
Q8VZ50	Probable calcium-binding protein CML14 OS=Arabidopsis thaliana OX=3702 GN=CML14 PE=2 SV=1	AT1G62820	1.00561e+07	8.1528e+06	567348	1.32254e+07	1.54263e+07	712441	1.2433e+07	1.36023e+07	697258	1.04198e+07	1.39606e+07	555252	9.89905e+06	8.71839e+06	703408	6.50283e+06	717487		23.2616	22.9589	19.1139	23.6568	23.8789	19.4424	23.5677	23.6973	19.4113	23.3128	23.7349	19.0828	23.2389	23.0556	19.424	22.6326	19.4526		0.415331	0.480765	-0.190462	0.789654	0.777056	-0.0758148	0.952962	0.884093	-0.258504	0.594347	0.365868
Q9XFH9	Thioredoxin F2, chloroplastic OS=Arabidopsis thaliana OX=3702 GN=At5g16400 PE=2 SV=1	TRXF2	1.04429e+07	7.8198e+06	461790	8.05472e+06	1.04448e+07	485368	5.54793e+06	7.81438e+06	416136	8.61026e+06	1.48427e+07	351328	7.09094e+06	5.84913e+06	451895	2.36413e+06	350508		23.316	22.8987	18.8169	22.9414	23.3163	18.8887	22.4035	22.8977	18.6667	23.0376	23.8233	18.4225	22.7575	22.4798	18.7856	21.1729	18.4191		0.469788	0.420601	-0.487459	0.0742485	0.214445	-0.629506	-0.211196	0.0844482	-1.00314	0.319155	0.454262
O23715	Proteasome subunit alpha type-3 OS=Arabidopsis thaliana OX=3702 GN=PAG1 PE=1 SV=2	PAG1	7.28402e+06	1.00006e+07	1.58939e+06	12970945	1.46772e+07	2.00312e+06	1.04033e+07	1.28482e+07	2.41672e+06	1.36441e+07	1.79118e+07	2.10738e+06	1.06737e+07	8.7681e+06	2.53527e+06	5.75573e+06	2.30873e+06		22.7963	23.2536	20.6	23.6288	23.8071	20.9338	23.3105	23.6151	21.2046	23.7018	24.0944	21.007	23.3476	23.0638	21.2737	22.4566	21.1387		-0.0499272	0.775477	1.29571	0.761626	0.705244	1.41559	0.695816	0.801806	1.53478	0.983304	0.725416
Q93ZN2	Probable aldo-keto reductase 4 OS=Arabidopsis thaliana OX=3702 GN=At1g60710 PE=2 SV=1	ATB2	2.40508e+07	1.80324e+07	430551	2.16786e+07	2.41782e+07	598236	1.71355e+07	2.03153e+07	721934	1.86187e+07	3.18817e+07	387445	1.78347e+07	16136535	590441	9.21153e+06	803911		24.5196	24.1041	18.7158	24.3698	24.5272	19.1904	24.0305	24.2761	19.4615	24.1502	24.9262	18.5636	24.0882	23.9438	19.1714	23.135	19.6167		1.67335	1.62599	-0.588514	1.50261	1.42537	-0.327872	1.41577	1.46282	-0.20833	1.43178	1.55723
Q944H0	Phosphomethylethanolamine N-methyltransferase OS=Arabidopsis thaliana OX=3702 GN=NMT2 PE=1 SV=2	PMEAMT	1.3535e+07	1.17806e+07	631270	1.31078e+07	1.5262e+07	426688	9.11527e+06	1.08592e+07	501195	1.25718e+07	2.26229e+07	400866	1.17031e+07	1.04605e+07	585095	4.5673e+06	585593		23.6902	23.4899	19.2679	23.6439	23.8634	18.7028	23.1199	23.3724	18.935	23.5837	24.4313	18.6128	23.4804	23.3185	19.1583	22.1229	19.1595		0.843957	1.01181	-0.0364394	0.776766	0.761611	-0.815406	0.505139	0.559164	-0.734825	0.865215	1.06229
Q9SAK4	Succinate-semialdehyde dehydrogenase, mitochondrial OS=Arabidopsis thaliana OX=3702 GN=ALDH5F1 PE=1 SV=2	ALDH5F1	3.89072e+06	2.70669e+06	2.16106e+06	5.3843e+06	5.95591e+06	2.156e+06	3.67115e+06	3.9513e+06	2.99662e+06	3.12841e+06	5.39732e+06	2.46534e+06	3.23134e+06	3.24089e+06	2.69442e+06	1.8115e+06	2.85333e+06		21.8916	21.3681	21.0433	22.3603	22.5059	21.0399	21.8078	21.9139	21.5149	21.577	22.3638	21.2334	21.6237	21.628	21.3615	20.7887	21.4442		-0.954624	-1.11	1.73897	-0.506826	-0.595938	1.5217	-0.806913	-0.899355	1.84507	-1.14147	-1.00518
Q93VR4	MLP-like protein 423 OS=Arabidopsis thaliana OX=3702 GN=MLP423 PE=2 SV=1	MLP423	2.55605e+07	1.95967e+07	1.27732e+06	4.36438e+07	5.18988e+07	2.52285e+06	4.33301e+07	50551488	2.86872e+06	1.86869e+07	2.59204e+07	1452892	3.03951e+07	2.74558e+07	2.95684e+06	2.42619e+07	3.41272e+06		24.6074	24.2241	20.2847	25.3793	25.6292	21.2666	25.3689	25.5913	21.452	24.1555	24.6276	20.4705	24.8573	24.7106	21.4956	24.5322	21.7025		1.76118	1.74601	0.980349	2.51212	2.52737	1.7484	2.75415	2.778	1.78214	1.43706	1.25859
Q9S7E4	Formate dehydrogenase, chloroplastic/mitochondrial OS=Arabidopsis thaliana OX=3702 GN=FDH1 PE=1 SV=1	FDH	3.08547e+07	2.64249e+07	145513	4.25498e+07	4.49596e+07	333850	5.55244e+07	6.57608e+07	5.98973e+06	2.60965e+07	3.3121e+07	160245	2.67511e+07	2.63629e+07	220203	2.47368e+07	332409		24.879	24.6554	17.1508	25.3426	25.4221	18.3488	25.7266	25.9707	22.5141	24.6374	24.9812	17.2899	24.6731	24.652	17.7485	24.5602	18.3426		2.03276	2.17729	-2.15354	2.4755	2.3203	-1.16939	3.1119	3.15747	2.84422	1.91888	1.61225
Q9ZWA8	Fasciclin-like arabinogalactan protein 9 OS=Arabidopsis thaliana OX=3702 GN=FLA9 PE=2 SV=1	FLA9	1.9358e+07	1.63915e+07	278324	1.68551e+07	1.85345e+07	420582	1.49179e+07	1.62761e+07	589833	1.8322e+07	2.23868e+07	533395	1.28486e+07	1.14825e+07	532389	9.39943e+06	704372		24.2064	23.9664	18.0864	24.0067	24.1437	18.682	23.8305	23.9562	19.1699	24.1271	24.4161	19.0248	23.6151	23.4529	19.0221	23.1641	19.426		1.3602	1.48834	-1.21793	1.13953	1.04188	-0.836199	1.21582	1.143	-0.499891	1.4086	1.04715
Q9SR70	Peptidyl-prolyl cis-trans isomerase FKBP16-4, chloroplastic OS=Arabidopsis thaliana OX=3702 GN=FKBP16-4 PE=1 SV=1	AT3G10060	1.44803e+07	1.18001e+07	1.06146e+06	1.32231e+07	1.62788e+07	1.11996e+06	1.05726e+07	1.44585e+07	938679	1.86133e+07	2.46724e+07	1.34083e+06	1.22208e+07	1.10428e+07	1.03074e+06	6.01008e+06	943485		23.7876	23.4923	20.0176	23.6566	23.9565	20.095	23.3338	23.7854	19.8403	24.1498	24.5564	20.3547	23.5428	23.3966	19.9753	22.519	19.8476		0.941361	1.0142	0.713283	0.789404	0.854658	0.576795	0.719111	0.97216	0.170436	1.43136	1.1874
Q94B60	ATP-dependent Clp protease proteolytic subunit 4, chloroplastic OS=Arabidopsis thaliana OX=3702 GN=CLPP4 PE=1 SV=1	CLPP4	1.23539e+07	8.27312e+06	277150	9.6225e+06	1.31222e+07	338919	1.1316e+07	9.16801e+06	282905	1.75218e+07	2.5337e+07	267344	7.24452e+06	7.0269e+06	245460	4.6999e+06	247130		23.5585	22.98	18.0803	23.198	23.6455	18.3706	23.4319	23.1282	18.11	24.0626	24.5947	18.0283	22.7885	22.7445	17.9051	22.1642	17.9149		0.712229	0.501901	-1.22403	0.330826	0.54368	-1.14764	0.817146	0.314926	-1.55988	1.34417	1.22575
Q42533	Biotin carboxyl carrier protein of acetyl-CoA carboxylase 1, chloroplastic OS=Arabidopsis thaliana OX=3702 GN=BCCP1 PE=1 SV=2	CAC1	1.81918e+07	1.42438e+07	3.17472e+06	1.64754e+07	1.96534e+07	2.88609e+06	1.27645e+07	1.57346e+07	3.37349e+06	1.13576e+07	1.93113e+07	3.80795e+06	1.38482e+07	1.24563e+07	3.85989e+06	7.38318e+06	3.08444e+06		24.1168	23.7638	21.5982	23.9738	24.2283	21.4607	23.6056	23.9074	21.6858	23.4372	24.2029	21.8606	23.7232	23.5704	21.8801	22.8158	21.5566		1.27056	1.28573	2.29386	1.10666	1.12644	1.94246	0.990915	1.09419	2.01597	0.718689	0.833951
Q8H1Q1	Thylakoid lumenal protein TL20.3, chloroplastic OS=Arabidopsis thaliana OX=3702 GN=TL20.3 PE=1 SV=1	AT1G12250	9.20011e+06	7.91961e+06	350398	7.92477e+06	9.10581e+06	166203	5.67151e+06	5.36662e+06	169353	1.02527e+07	1.35687e+07	212981	6.85164e+06	6.26288e+06	262039	2.79461e+06	138686		23.1332	22.917	18.4186	22.9179	23.1184	17.3426	22.4353	22.3556	17.3697	23.2895	23.6938	17.7004	22.708	22.5784	17.9994	21.4142	17.0815		0.286989	0.438897	-0.885701	0.050784	0.0165255	-2.17564	-0.179414	-0.457668	-2.30017	0.571027	0.324787
Q9LQ04	Bifunctional dTDP-4-dehydrorhamnose 3,5-epimerase/dTDP-4-dehydrorhamnose reductase OS=Arabidopsis thaliana OX=3702 GN=NRS/ER PE=1 SV=1	NRS/ER	6.38162e+06	4.89806e+06	434654	8.32667e+06	1.02696e+07	447705	7.57055e+06	9.28636e+06	707790	6.13304e+06	9.37456e+06	624033	6.54975e+06	5.12098e+06	738836	4.46815e+06	870184		22.6055	22.2238	18.7295	22.9893	23.2919	18.7722	22.852	23.1467	19.433	22.5482	23.1603	19.2513	22.643	22.288	19.4949	22.0912	19.731		-0.24074	-0.254322	-0.574829	0.122154	0.190045	-0.746036	0.237253	0.33343	-0.236875	-0.1703	-0.208671
Q9ZPI1	Lysine--tRNA ligase, cytoplasmic OS=Arabidopsis thaliana OX=3702 GN=At3g11710 PE=1 SV=1	ATKRS-1	6.27681e+06	5.01e+06	548556	6.25043e+06	7.43333e+06	430150	4.92983e+06	6.01139e+06	364950	6.80078e+06	1.08247e+07	529982	4.87941e+06	3.90254e+06	440045	2.4226e+06	462783		22.5816	22.2564	19.0653	22.5755	22.8256	18.7145	22.2331	22.5193	18.4773	22.6973	23.3678	19.0156	22.2183	21.896	18.7473	21.2081	18.82		-0.26463	-0.22172	-0.239058	-0.29163	-0.276253	-0.803745	-0.381608	-0.293985	-1.1925	-0.0212025	-0.00116621
Q9M9S3	Single-stranded DNA-binding protein WHY1, chloroplastic OS=Arabidopsis thaliana OX=3702 GN=WHY1 PE=1 SV=1	WHY1	4.6247e+06	3.73329e+06	228546	5.36069e+06	6152471	295901	3.15906e+06	3.85025e+06	184741	3.65343e+06	4.82629e+06	155818	3.57576e+06	3.00993e+06	198530	1.56129e+06	198138		22.1409	21.832	17.8021	22.354	22.5527	18.1748	21.5911	21.8765	17.4951	21.8008	22.2025	17.2495	21.7698	21.5213	17.599	20.5743	17.5961		-0.705302	-0.646084	-1.50221	-0.513165	-0.549095	-1.34347	-1.02365	-0.93673	-2.1747	-0.917649	-1.16651
Q9MA55	Acyl-CoA-binding domain-containing protein 4 OS=Arabidopsis thaliana OX=3702 GN=ACBP4 PE=1 SV=1	ACBP4	965681	700179	129823	1.30221e+06	1.04296e+06	457746	1.0894e+06	1.25301e+06	270701	489987	1.58973e+06	518246	669238	826088	422700	362559	536047		19.8812	19.4174	16.9862	20.3125	19.9923	18.8042	20.0551	20.257	18.0463	18.9024	20.6004	18.9833	19.3522	19.6559	18.6893	18.4679	19.032		-2.96504	-3.06073	-2.31815	-2.55463	-3.10958	-0.714038	-2.55961	-2.55628	-1.6235	-3.81609	-2.76864
Q5XEP2	Hsp70-Hsp90 organizing protein 2 OS=Arabidopsis thaliana OX=3702 GN=HOP2 PE=1 SV=1	AT1G62740; Hop2	2.49677e+06	1.7371e+06	341953	2.51959e+06	2.97747e+06	352053	1.96076e+06	2.26899e+06	342213	2.80526e+06	3.49357e+06	384170	1.4208e+06	953164	164786	364951	305133		21.2516	20.7282	18.3834	21.2648	21.5057	18.4254	20.903	21.1136	18.3845	21.4197	21.7363	18.5514	20.4383	19.8624	17.3302	18.4773	18.2191		-1.5946	-1.74985	-0.920899	-1.60239	-1.59618	-1.09279	-1.71173	-1.69963	-1.2853	-1.29877	-1.63272
Q84WT8	Cysteine proteinase inhibitor 4 OS=Arabidopsis thaliana OX=3702 GN=CYS4 PE=3 SV=2	AT4G16500	3.37334e+06	3.37032e+06	107343	5.63671e+06	6.685e+06	470215	6.08288e+06	7.49074e+06	757449	3.94894e+06	4.95557e+06	64453.8	3.66558e+06	2.42601e+06	206028	2.3311e+06	681775		21.6857	21.6845	16.7119	22.4264	22.6725	18.843	22.5363	22.8367	19.5308	21.913	22.2406	15.976	21.8056	21.2102	17.6525	21.1526	19.3789		-1.16049	-0.793646	-2.59247	-0.440732	-0.429334	-0.675265	-0.0783916	0.0234252	-0.139048	-0.805435	-1.12837
Q9LV21	T-complex protein 1 subunit delta OS=Arabidopsis thaliana OX=3702 GN=CCT4 PE=1 SV=1	AT3G18190	1.70528e+07	1.30628e+07	821087	1.86689e+07	2.40951e+07	855011	1.86982e+07	2.15031e+07	1.97083e+06	1.62287e+07	2.50695e+07	631258	1.59719e+07	1.30719e+07	694964	9.98776e+06	987488		24.0235	23.639	19.6472	24.1541	24.5222	19.7056	24.1564	24.358	20.9104	23.952	24.5794	19.2679	23.929	23.64	19.4066	23.2517	19.9134		1.17728	1.16086	0.342839	1.28698	1.42041	0.187358	1.54168	1.54479	1.24053	1.23357	1.21044
Q9LHT0	Tropinone reductase homolog At5g06060 OS=Arabidopsis thaliana OX=3702 GN=At5g06060 PE=2 SV=1	AT5G06060	1.06934e+07	9.72453e+06	1.12886e+06	1.0642e+07	12115580	590796	7.91511e+06	1.00434e+07	631093	7.03224e+06	1.5531e+07	679516	9029406	8.12251e+06	737718	4.76761e+06	735625		23.3502	23.2132	20.1064	23.3433	23.5304	19.1723	22.9162	23.2597	19.2675	22.7456	23.8887	19.3741	23.1062	22.9535	19.4927	22.1848	19.4886		0.50399	0.735097	0.802097	0.476119	0.42853	-0.345925	0.301463	0.446496	-0.402343	0.0270827	0.51966
P93832	3-isopropylmalate dehydrogenase 2, chloroplastic OS=Arabidopsis thaliana OX=3702 GN=IMDH2 PE=1 SV=1	IMD2	2.28162e+06	1.39137e+06	580037	3.34987e+06	4.29924e+06	640492	1.65131e+06	2.17953e+06	750074	2.07921e+06	4.32368e+06	600391	1.22596e+06	722255	701716	389317	689314		21.1216	20.4081	19.1458	21.6757	22.0356	19.2888	20.6552	21.0556	19.5167	20.9876	22.0438	19.1955	20.2255	19.4621	19.4205	18.5706	19.3948		-1.7246	-2.07002	-0.158552	-1.19148	-1.06618	-0.229406	-1.95954	-1.75766	-0.153164	-1.73086	-1.32516
P48641	Glutathione reductase, cytosolic OS=Arabidopsis thaliana OX=3702 GN=At3g24170 PE=1 SV=1	GR1	1.18416e+07	7.56267e+06	982176	8.79469e+06	1.30434e+07	1.43447e+06	5.98055e+06	1.0819e+07	1.46402e+06	9.48689e+06	1.30045e+07	1.19427e+06	5.91105e+06	5.66137e+06	1.73925e+06	3.12983e+06	1.29781e+06		23.4974	22.8505	19.9056	23.0682	23.6368	20.4521	22.5118	23.3671	20.4815	23.1775	23.6325	20.1877	22.495	22.4327	20.73	21.5777	20.3076		0.651125	0.372364	0.601284	0.201047	0.534988	0.933856	-0.102868	0.553817	0.811669	0.459034	0.263518
Q9SHP0	Phosphoserine aminotransferase 2, chloroplastic OS=Arabidopsis thaliana OX=3702 GN=PSAT2 PE=1 SV=1	AT2G17630	1.94738e+06	1.46776e+06	204654	1.68346e+06	2.14746e+06	274570	1.1105e+06	1.61813e+06	310089	1.77597e+06	2.71043e+06	284942	1.25475e+06	1.20419e+06	317846	741451	291490		20.8931	20.4852	17.6428	20.683	21.0342	18.0668	20.0828	20.6259	18.2423	20.7602	21.3701	18.1203	20.259	20.1996	18.278	19.5	18.1531		-1.95312	-1.99291	-1.66151	-2.18416	-2.06763	-1.45141	-2.53193	-2.18735	-1.42752	-1.95829	-1.9989
Q8L940	Pyridoxal 5'-phosphate synthase subunit PDX1.3 OS=Arabidopsis thaliana OX=3702 GN=PDX13 PE=1 SV=2	RSR4	1.08258e+07	9.0546e+06	601776	6.2466e+06	7.45534e+06	768927	3.82333e+06	4.85276e+06	543227	1.2644e+07	2.01685e+07	525235	7.30307e+06	5.25317e+06	595780	2.03829e+06	828430		23.368	23.1102	19.1989	22.5746	22.8298	19.5525	21.8664	22.2104	19.0512	23.5919	24.2656	19.0026	22.8001	22.3248	19.1844	20.9589	19.66		0.521735	0.63212	-0.105471	-0.292513	-0.271988	0.0342606	-0.748317	-0.602879	-0.61864	0.873475	0.896612
Q940J8	Pectin acetylesterase 7 OS=Arabidopsis thaliana OX=3702 GN=PAE7 PE=2 SV=1	AT4G19410	1.3487e+07	9.5554e+06	834702	1.32143e+07	1.68393e+07	645891	1.17983e+07	1.64996e+07	948655	9.1803e+06	1.64693e+07	905470	9.41281e+06	7.90946e+06	1.06394e+06	4.37693e+06	1.11427e+06		23.6851	23.1879	19.6709	23.6556	24.0053	19.3009	23.4921	23.9759	19.8555	23.1301	23.9733	19.7883	23.1662	22.9151	20.021	22.0615	20.0877		0.838841	0.709785	0.366565	0.788445	0.9035	-0.217294	0.87736	1.16268	0.185687	0.411639	0.604286
Q06588	1-aminocyclopropane-1-carboxylate oxidase 4 OS=Arabidopsis thaliana OX=3702 GN=ACO4 PE=1 SV=2	EFE	1.56919e+07	1.01249e+07	1.6763e+06	8.72915e+06	11766338	1.31418e+06	7.68322e+06	8.1542e+06	443583	1.37489e+07	2.27492e+07	2.05056e+06	7.7604e+06	7.10512e+06	1.68967e+06	3.19784e+06	1.6548e+06		23.9035	23.2714	20.6769	23.0574	23.4882	20.3257	22.8733	22.9591	18.7588	23.7128	24.4393	20.9676	22.8877	22.7604	20.6883	21.6087	20.6582		1.05728	0.793301	1.37251	0.190256	0.386332	0.807509	0.258565	0.145861	-0.910991	0.994344	1.07032
Q93YW8	GDSL esterase/lipase At4g18970 OS=Arabidopsis thaliana OX=3702 GN=At4g18970 PE=2 SV=1	AT4G18970	6.24497e+06	5.07399e+06	438990	6.30269e+06	8.00388e+06	452038	6.22701e+06	7.56298e+06	394302	4.92507e+06	9.41017e+06	572734	5.51941e+06	5.00379e+06	571958	2.34541e+06	542390		22.5743	22.2747	18.7438	22.5875	22.9323	18.7861	22.5701	22.8505	18.5889	22.2317	23.1658	19.1275	22.3961	22.2546	19.1255	21.1614	19.049		-0.271967	-0.203411	-0.560509	-0.279618	-0.169562	-0.732143	-0.0446064	0.037271	-1.0809	-0.486757	-0.203201
Q9ASS6	Photosynthetic NDH subunit of lumenal location 5, chloroplastic OS=Arabidopsis thaliana OX=3702 GN=PNSL5 PE=1 SV=1	CYP20-2; Pnsl5	2.0551e+07	1.29855e+07	913724	1.66561e+07	2.24301e+07	1.2194e+06	1.2541e+07	1.68482e+07	1.36405e+06	1.62557e+07	2.55639e+07	1.34323e+06	1.06705e+07	1.05292e+07	1.33808e+06	4.60075e+06	1.0152e+06		24.2927	23.6304	19.8014	23.9895	24.4189	20.2177	23.5801	24.0061	20.3795	23.9544	24.6076	20.3573	23.3471	23.3279	20.3517	22.1334	19.9533		1.44647	1.1523	0.497062	1.12239	1.3171	0.699513	0.965435	1.19284	0.70963	1.23597	1.23862
P32962	Nitrilase 2 OS=Arabidopsis thaliana OX=3702 GN=NIT2 PE=1 SV=1	NIT2
Q8LAS8	S-formylglutathione hydrolase OS=Arabidopsis thaliana OX=3702 GN=SFGH PE=1 SV=2	SFGH	3.38405e+06	2.51862e+06	595478	8.26429e+06	9.91633e+06	1.42824e+06	9.99339e+06	1.05115e+07	1.711e+06	3525855	4.65113e+06	1.34696e+06	6.76069e+06	6.59975e+06	1.72603e+06	5.41658e+06	1.77361e+06		21.6903	21.2642	19.1837	22.9785	23.2414	20.4458	23.2525	23.3255	20.7064	21.7495	22.1491	20.3613	22.6887	22.654	20.719	22.369	20.7583		-1.15591	-1.2139	-0.120648	0.111306	0.139545	0.92758	0.637828	0.512208	1.03657	-0.968929	-1.21984
Q9LW57	Plastid-lipid-associated protein 6, chloroplastic OS=Arabidopsis thaliana OX=3702 GN=PAP6 PE=1 SV=1	FIB4	5.18873e+07	4.30581e+07	1.41787e+06	5.15354e+07	5.85114e+07	3.27012e+06	5.68659e+07	5.92758e+07	4.3767e+06	4.8183e+07	7.1554e+07	4.35774e+06	4.31576e+07	3.9727e+07	4.59205e+06	2.03282e+07	4.0141e+06		25.6289	25.3598	20.4353	25.6191	25.8022	21.6409	25.7611	25.8209	22.0614	25.522	26.0925	22.0551	25.3631	25.2436	22.1307	24.277	21.9366		2.78265	2.88168	1.13096	2.75191	2.70038	2.12268	3.14635	3.00769	2.39158	2.80355	2.72354
O23016	Probable voltage-gated potassium channel subunit beta OS=Arabidopsis thaliana OX=3702 GN=KAB1 PE=1 SV=1	KAB1	8.83909e+06	6.97396e+06	1.08448e+06	9.42801e+06	1.12243e+07	1.28974e+06	6.61983e+06	8.3419e+06	1.35535e+06	5.77763e+06	1.28715e+07	1.41356e+06	5.43357e+06	4.42295e+06	1.23862e+06	3.62525e+06	1.50295e+06		23.0755	22.7335	20.0486	23.1685	23.4201	20.2986	22.6584	22.9919	20.3702	22.462	23.6177	20.4309	22.3735	22.0766	20.2403	21.7896	20.5194		0.229237	0.255447	0.74424	0.301368	0.31829	0.780417	0.0436488	0.178692	0.700402	-0.256425	0.248681
Q93WN0	Selenium-binding protein 2 OS=Arabidopsis thaliana OX=3702 GN=SBP2 PE=1 SV=1	SBP2	2.2834e+07	1.91491e+07	202198	2.93184e+07	2.81859e+07	589668	2.0602e+07	2.89334e+07	734326	1.95177e+07	2.62997e+07	391268	1.77316e+07	1.53102e+07	678485	8.9027e+06	612410		24.4447	24.1908	17.6254	24.8053	24.7485	19.1695	24.2963	24.7862	19.4861	24.2183	24.6485	18.5778	24.0798	23.868	19.372	23.0858	19.2241		1.59845	1.71268	-1.67892	1.93815	1.64664	-0.348684	1.68156	1.97298	-0.183776	1.49981	1.27955
O65639	Cold shock protein 1 OS=Arabidopsis thaliana OX=3702 GN=CSP1 PE=1 SV=1	CSDP1	2.24956e+06	1.61398e+06	278977	2.07144e+06	2.10778e+06	400325	1259502	1.89674e+06	596870	405182	1.51436e+06	219109	1.44552e+06	1.37748e+06	254024	764907	541455		21.1012	20.6222	18.0898	20.9822	21.0073	18.6108	20.2644	20.8551	19.1871	18.6282	20.5303	17.7413	20.4632	20.3936	17.9546	19.5449	19.0465		-1.74502	-1.85591	-1.21455	-1.88495	-2.09454	-0.907413	-2.35029	-1.95816	-0.482779	-4.09026	-2.83872
P46309	Glutamate--cysteine ligase, chloroplastic OS=Arabidopsis thaliana OX=3702 GN=GSH1 PE=1 SV=2	GSH1	1.47317e+07	1.09788e+07	130290	1.60768e+07	2.02987e+07	312168	1.48413e+07	1.94137e+07	493390	1.32699e+07	1.99455e+07	345307	1.20053e+07	10003038	499544	6.94233e+06	396624		23.8124	23.3882	16.9914	23.9385	24.2749	18.252	23.8231	24.2106	18.9124	23.6616	24.2496	18.3975	23.5172	23.2539	18.9303	22.727	18.5974		0.966195	0.910123	-2.31297	1.07132	1.17305	-1.26626	1.2084	1.39732	-0.757468	0.943178	0.880571
O82663	Succinate dehydrogenase [ubiquinone] flavoprotein subunit 1, mitochondrial OS=Arabidopsis thaliana OX=3702 GN=SDH1-1 PE=1 SV=1	SDH1-1	8.19079e+06	6.54802e+06	957660	8.06641e+06	8.60884e+06	828681	5.62106e+06	7.78851e+06	925628	7.70492e+06	1.16499e+07	772594	4.94962e+06	4.53012e+06	850531	2.87394e+06	1.13393e+06		22.9656	22.6426	19.8692	22.9435	23.0374	19.6605	22.4224	22.8929	19.8201	22.8773	23.4738	19.5594	22.2389	22.1111	19.698	21.4546	20.1129		0.119341	0.164527	0.564816	0.0763415	-0.0644429	0.142231	-0.192303	0.0796646	0.150236	0.158877	0.104824
Q9FJ41	GDSL esterase/lipase At5g45950 OS=Arabidopsis thaliana OX=3702 GN=At5g45950 PE=2 SV=1	AT5G45950	6.02504e+06	4.84379e+06	117210	6.47538e+06	6.63396e+06	294731	2.87871e+06	3.602e+06	289640	5.61583e+06	9.45403e+06	316548	4.07067e+06	3.31691e+06	300117	921478	224762		22.5225	22.2077	16.8387	22.6265	22.6614	18.169	21.457	21.7804	18.1439	22.4211	23.1725	18.2721	21.9568	21.6614	18.1952	19.8136	17.778		-0.323691	-0.270395	-2.4656	-0.24062	-0.440391	-1.34919	-1.15773	-1.03288	-1.52594	-0.297402	-0.196493
Q9LIR4	Dihydroxy-acid dehydratase, chloroplastic OS=Arabidopsis thaliana OX=3702 GN=DHAD PE=1 SV=1	AT3G23940	1.88418e+07	1.54916e+07	396567	2.04192e+07	2.76398e+07	760038	1.7493e+07	2.06073e+07	683018	2.05694e+07	3.6815e+07	583448	1.37514e+07	1.28961e+07	721158	7.13761e+06	580881		24.1674	23.885	18.5972	24.2834	24.7202	19.5357	24.0603	24.2967	19.3816	24.294	25.1338	19.1542	23.7131	23.6204	19.46	22.767	19.1479		1.3212	1.40688	-0.707132	1.41627	1.61841	0.0174852	1.44556	1.4834	-0.288273	1.57553	1.7648
Q9LHA7	Peroxidase 31 OS=Arabidopsis thaliana OX=3702 GN=PER31 PE=2 SV=1	AT3G28200	6640697	4.53919e+06	210388	6.36192e+06	8.0343e+06	373412	5.82139e+06	5.98757e+06	484489	6.81876e+06	8.70785e+06	463056	4.18502e+06	3.42227e+06	654199	2.62214e+06	546735		22.6629	22.114	17.6827	22.601	22.9377	18.5104	22.4729	22.5135	18.8861	22.7011	23.0539	18.8208	21.9968	21.7065	19.3194	21.3223	19.0605		-0.183327	-0.364096	-1.62164	-0.266123	-0.164089	-1.00782	-0.141781	-0.299712	-0.783732	-0.0173923	-0.315106
Q9FYR6	Proline--tRNA ligase, chloroplastic/mitochondrial OS=Arabidopsis thaliana OX=3702 GN=OVA6 PE=2 SV=1	OVA6	1.60866e+07	1.17424e+07	663191	1.22889e+07	1.38824e+07	433933	7.70612e+06	7.81281e+06	434259	1.23115e+07	2.20473e+07	400123	9.6862e+06	9.731e+06	477153	4.13323e+06	317944		23.9394	23.4852	19.3391	23.5509	23.7268	18.7271	22.8776	22.8974	18.7282	23.5535	24.3941	18.6101	23.2075	23.2142	18.8641	21.9788	18.2784		1.09313	1.00713	0.0347269	0.683701	0.624924	-0.791113	0.262858	0.0841579	-0.941642	0.835029	1.02511
Q9SI20	Elongation factor 1-delta 2 OS=Arabidopsis thaliana OX=3702 GN=At2g18110 PE=1 SV=1	AT2G18110			56550.8			239980			179805			83755.4			176894		234189				15.7873			17.8726			17.4561			16.3539			17.4325		17.8373				-3.51708			-1.64567			-2.21376
O49499	Caffeoyl-CoA O-methyltransferase 1 OS=Arabidopsis thaliana OX=3702 GN=CCOAOMT1 PE=1 SV=1	CCoAOMT1	3.6226e+06	2.67611e+06	2.05958e+06	3.21433e+06	2.87681e+06	1.17122e+06	2.54671e+06	3.15278e+06	846648	4.34173e+06	7.94951e+06	1.91775e+06	2.85355e+06	2.57467e+06	1.16643e+06	861603	1.14851e+06		21.7886	21.3517	20.9739	21.6161	21.456	20.1596	21.2802	21.5882	19.6914	22.0498	22.9224	20.871	21.4443	21.296	20.1537	19.7167	20.1313		-1.05763	-1.1264	1.66958	-1.25107	-1.64579	0.641357	-1.33451	-1.22506	0.0215653	-0.668632	-0.446557
Q9XEE2	Annexin D2 OS=Arabidopsis thaliana OX=3702 GN=ANN2 PE=1 SV=1	ANNAT2	1.06459e+07	7.26778e+06	238594	6.65105e+06	7.71875e+06	154800	6.22881e+06	6.88509e+06	132411	7.41173e+06	1.10816e+07	195250	3.96457e+06	3.35563e+06	125827	2.08715e+06	103408		23.3438	22.7931	17.8642	22.6652	22.8799	17.24	22.5705	22.715	17.0147	22.8214	23.4017	17.575	21.9187	21.6782	16.9411	20.9931	16.658		0.497559	0.314983	-1.44014	-0.202002	-0.221894	-2.27818	-0.04419	-0.0982082	-2.65517	0.102909	0.0326783
Q9LSQ5	NAD(P)H dehydrogenase (quinone) FQR1 OS=Arabidopsis thaliana OX=3702 GN=FQR1 PE=1 SV=1	FQR1	1.36548e+07	1.12461e+07	1.47205e+06	1.75349e+07	1.9183e+07	2.12351e+06	1.85719e+07	2.10259e+07	2.8227e+06	11374180	1.64611e+07	1.79789e+06	1.14723e+07	1.05182e+07	2.38039e+06	7.48768e+06	2.7169e+06		23.7029	23.4229	20.4894	24.0637	24.1933	21.018	24.1466	24.3257	21.4286	23.4393	23.9726	20.7779	23.4516	23.3264	21.1828	22.8361	21.3735		0.856676	0.944825	1.18505	1.19657	1.09149	1.49979	1.5319	1.51241	1.75881	0.720788	0.603568
Q9LYG3	NADP-dependent malic enzyme 2 OS=Arabidopsis thaliana OX=3702 GN=NADP-ME2 PE=1 SV=1	NADP-ME2	1.04807e+07	6.67199e+06	275986	1.66269e+07	1.93421e+07	758311	2.07709e+07	2.42135e+07	1.12548e+06	8.98795e+06	1.74577e+07	750595	1.1745e+07	1.03729e+07	1.11654e+06	9.63274e+06	1.50369e+06		23.3212	22.6697	18.0742	23.987	24.2052	19.5324	24.3081	24.5293	20.1021	23.0996	24.0574	19.5177	23.4855	23.3063	20.0906	23.1995	20.5201		0.474999	0.191586	-1.2301	1.11986	1.10341	0.0142044	1.69334	1.71606	0.432267	0.38109	0.688371
Q9SW96	Asparagine--tRNA ligase, cytoplasmic 1 OS=Arabidopsis thaliana OX=3702 GN=SYNC1 PE=1 SV=1	SYNC1	7.6748e+06	6.4733e+06	395798	7.48987e+06	8.51291e+06	520227	6.93263e+06	6.69636e+06	629311	6.35378e+06	9.87146e+06	506302	6.55593e+06	5.80297e+06	563765	3.67312e+06	571117		22.8717	22.6261	18.5944	22.8365	23.0212	18.9888	22.725	22.6749	19.2634	22.5992	23.2348	18.9496	22.6444	22.4684	19.1047	21.8086	19.1234		0.0254675	0.14797	-0.709933	-0.030645	-0.0806082	-0.529446	0.110257	-0.138307	-0.406423	-0.119287	-0.134159
Q9FE58	60S ribosomal protein L22-3 OS=Arabidopsis thaliana OX=3702 GN=RPL22C PE=2 SV=1	AT5G27770	1.90198e+07	1.4311e+07	1.81418e+06	2.19769e+07	2.921e+07	1.31758e+06	19677031	2.71426e+07	1.55614e+06	2.14449e+07	3.17096e+07	1.53615e+06	1.60275e+07	1.28998e+07	2.13739e+06	5.97885e+06	2.13567e+06		24.181	23.7706	20.7909	24.3895	24.8	20.3295	24.23	24.6941	20.5695	24.3541	24.9184	20.5509	23.934	23.6208	21.0274	22.5114	21.0263		1.33477	1.29252	1.48655	1.52233	1.69813	0.811231	1.61529	1.8808	0.899706	1.63566	1.54943
P20115	Citrate synthase 4, mitochondrial OS=Arabidopsis thaliana OX=3702 GN=CSY4 PE=1 SV=3	ATCS	9.56881e+06	6.59423e+06	486772	8.80351e+06	1.14029e+07	716269	1.06828e+07	1.14153e+07	1.08947e+06	6.70424e+06	1.20823e+07	741813	6.73367e+06	6.56724e+06	713837	4.85536e+06	1.11846e+06		23.1899	22.6528	18.8929	23.0696	23.4429	19.4501	23.3488	23.4445	20.0552	22.6766	23.5264	19.5007	22.683	22.6469	19.4452	22.2111	20.0931		0.343678	0.174673	-0.411451	0.202493	0.341073	-0.0680841	0.734066	0.631208	0.385352	-0.0418289	0.157397
Q9FNF2	Starch synthase 1, chloroplastic/amyloplastic OS=Arabidopsis thaliana OX=3702 GN=SS1 PE=2 SV=1	SSI1; SS1	8.55953e+06	6.78794e+06	1.05538e+06	6.37177e+06	7.94224e+06	885230	4.27682e+06	5.2606e+06	878275	6.65082e+06	1.04772e+07	854334	5.2896e+06	4.93559e+06	776883	2.13084e+06	711274		23.0291	22.6945	20.0093	22.6033	22.9211	19.7557	22.0281	22.3268	19.7443	22.6651	23.3207	19.7044	22.3347	22.2348	19.5673	21.023	19.44		0.182869	0.216443	0.704993	-0.26389	-0.180716	0.237466	-0.586608	-0.486456	0.074476	-0.0533697	-0.0482439
Q9LXC9	Soluble inorganic pyrophosphatase 6, chloroplastic OS=Arabidopsis thaliana OX=3702 GN=PPA6 PE=1 SV=1	PPa6	6.70232e+07	5.1516e+07	5013894	5.72667e+07	7.33936e+07	3.69613e+06	4.17133e+07	50310563	4.33371e+06	6.37027e+07	9.36001e+07	3.92079e+06	5.12208e+07	4.63186e+07	4.8233e+06	2.52347e+07	5.54372e+06		25.9982	25.6185	22.2575	25.7712	26.1292	21.8176	25.314	25.5844	22.0472	25.9249	26.48	21.9027	25.6102	25.4651	22.2016	24.5889	22.4024		3.15193	3.14042	2.95316	2.90404	3.02732	2.29936	2.69929	2.77111	2.37733	3.20638	3.11102
Q38950	Serine/threonine-protein phosphatase 2A 65 kDa regulatory subunit A beta isoform OS=Arabidopsis thaliana OX=3702 GN=PP2AA2 PE=1 SV=2	PP2AA2	1.3847e+06	1.19884e+06	101717	1.80647e+06	2.01744e+06	206436	2.41656e+06	2.08961e+06	372696	1.38394e+06	1.88927e+06	151554	1.30775e+06	1.27072e+06	276726	656959	263563		20.4011	20.1932	16.6342	20.7847	20.9441	17.6553	21.2045	20.9948	18.5076	20.4003	20.8494	17.2095	20.3187	20.2772	18.0781	19.3254	18.0078		-2.44509	-2.28489	-2.67013	-2.08241	-2.15774	-1.86289	-1.41019	-1.81845	-1.1622	-2.31812	-2.51959
Q9LQ31	Jacalin-related lectin 4 OS=Arabidopsis thaliana OX=3702 GN=JAL4 PE=2 SV=1	AT1G33790	2.44503e+06	1.23629e+06	152773	845946	1.01505e+06	57150.9	101034	580935	25842.1	2.94698e+06	4.25591e+06	668175	51654	291201	71338.7	15100.5	34491.9		21.2214	20.2376	17.221	19.6902	19.9531	15.8025	16.6245	19.148	14.6574	21.4908	22.021	19.3499	15.6566	18.1517	16.1224	13.8823	15.074		-1.62481	-2.24052	-2.0833	-3.17695	-3.1487	-3.71574	-5.99024	-3.66523	-5.0124	-1.22766	-1.34795
Q9LX99	Kinesin-like protein KIN-14A OS=Arabidopsis thaliana OX=3702 GN=KIN14A PE=1 SV=1	KAC1	3.80582e+06	2.86042e+06	90452.8	2.54674e+06	3.41436e+06	149059	2.17713e+06	2.1099e+06	155889	3.45543e+06	4.92246e+06	171868	2.56665e+06	2.35396e+06	345385	946001	119039		21.8598	21.4478	16.4649	21.2802	21.7032	17.1855	21.054	21.0087	17.2502	21.7204	22.2309	17.3909	21.2915	21.1667	18.3978	19.8515	16.8611		-0.986454	-1.0303	-2.83946	-1.58693	-1.39865	-2.33271	-1.56072	-1.8045	-2.41967	-0.998037	-1.13804
O65902	Cyclase-associated protein 1 OS=Arabidopsis thaliana OX=3702 GN=CAP1 PE=2 SV=1	CAP1	1.23815e+07	1.02539e+07	3.19627e+07	1.39182e+07	1.63239e+07	23641012	1.16161e+07	14678635	1.56944e+07	1.05429e+07	1.53208e+07	2.29414e+07	1.16374e+07	9.97292e+06	10485107	6.05399e+06	2.00112e+07		23.5617	23.2897	24.9299	23.7305	23.9605	24.4948	23.4696	23.8072	23.9037	23.3298	23.869	24.4515	23.4723	23.2496	23.3218	22.5295	24.2543		0.715448	0.811569	5.62555	0.863313	0.858648	4.97656	0.854905	0.993963	4.23391	0.6113	0.499995
Q680K2	Haloacid dehalogenase-like hydrolase domain-containing protein At4g39970 OS=Arabidopsis thaliana OX=3702 GN=At4g39970 PE=2 SV=1	AT4G39970	1.45917e+07	1.09317e+07	2.1894e+06	9.20997e+06	1.25588e+07	1.42066e+06	5.33623e+06	7.08604e+06	1.61604e+06	9282424	1.98343e+07	2.13044e+06	9.3917e+06	8.43447e+06	2.22917e+06	3.04283e+06	1.26601e+06		23.7986	23.382	21.0621	23.1348	23.5822	20.4381	22.3474	22.7565	20.624	23.1461	24.2415	21.0227	23.163	23.0079	21.0881	21.537	20.2719		0.952413	0.903921	1.75777	0.267612	0.480371	0.919901	-0.267325	-0.0567029	0.954193	0.427599	0.872506
O04922	Probable glutathione peroxidase 2 OS=Arabidopsis thaliana OX=3702 GN=GPX2 PE=1 SV=1	GPX2	1.84674e+07	1.67306e+07	640786	1.86397e+07	2.23588e+07	671663	1.32281e+07	1.89449e+07	876979	1.84365e+07	2.65871e+07	909211	1.7593e+07	1.50806e+07	979492	8.89418e+06	799272		24.1385	23.996	19.2895	24.1519	24.4143	19.3574	23.6571	24.1753	19.7422	24.1361	24.6642	19.7943	24.0685	23.8462	19.9017	23.0844	19.6083		1.29225	1.51789	-0.0148543	1.28472	1.31251	-0.160848	1.04238	1.36205	0.072345	1.41759	1.29523
Q8LDU4	Red chlorophyll catabolite reductase, chloroplastic OS=Arabidopsis thaliana OX=3702 GN=RCCR PE=1 SV=2	ACD2	6.26819e+06	4.50244e+06	104079	5.14307e+06	5.7258e+06	173043	4.83814e+06	5.5785e+06	191454	4.4905e+06	7.57537e+06	186172	3.66971e+06	3.21476e+06	178059	1.63853e+06	132646		22.5796	22.1023	16.6673	22.2942	22.449	17.4008	22.206	22.4114	17.5466	22.0984	22.8529	17.5063	21.8072	21.6163	17.442	20.644	17.0172		-0.266614	-0.375825	-2.63702	-0.572954	-0.652783	-2.11745	-0.408695	-0.401805	-2.1232	-0.620025	-0.516105
O04496	Aspartyl protease AED3 OS=Arabidopsis thaliana OX=3702 GN=AED3 PE=1 SV=1	AT1G09750	5.36201e+07	4.10721e+07	3.69808e+06	8.58742e+07	9.74641e+07	5.38874e+06	6.589e+07	91920107	7.3453e+06	4.34939e+07	6.68799e+07	3.81454e+06	5.49566e+07	4.66008e+07	6.32037e+06	3.11884e+07	6.53498e+06		25.6763	25.2917	21.8183	26.3557	26.5384	22.3615	25.9736	26.4539	22.8084	25.3743	25.9951	21.8631	25.7118	25.4739	22.5916	24.8945	22.6398		2.83004	2.81355	2.51401	3.48857	3.43654	2.84329	3.35884	3.64063	3.13855	2.65584	2.62608
Q9LVI9	Dihydropyrimidine dehydrogenase (NADP(+)), chloroplastic OS=Arabidopsis thaliana OX=3702 GN=PYD1 PE=1 SV=1	PYD1	4.36086e+06	4.08554e+06	1.00967e+06	4.3136e+06	4.34587e+06	799690	4.61729e+06	5.32068e+06	1.04774e+06	3.52433e+06	5442533	553155	2.25004e+06	1.87249e+06	633163	1.65413e+06	697377		22.0562	21.9621	19.9455	22.0405	22.0512	19.6091	22.1386	22.3432	19.9989	21.7489	22.3758	19.0773	21.1015	20.8365	19.2722	20.6576	19.4116		-0.79005	-0.516004	0.641118	-0.826692	-1.05062	0.0908551	-0.4761	-0.470072	0.329015	-0.969552	-0.993144
Q9SRH5	Mitochondrial outer membrane protein porin 1 OS=Arabidopsis thaliana OX=3702 GN=VDAC1 PE=1 SV=3	VDAC1	5.43711e+06	4.46181e+06	307594	5.76699e+06	6.81329e+06	436556	5.07282e+06	6.05355e+06	665976	4.3476e+06	6.12541e+06	266014	5.20313e+06	4.34529e+06	477975	2.61013e+06	498895		22.3744	22.0892	18.2307	22.4594	22.6999	18.7358	22.2744	22.5293	19.3451	22.0518	22.5464	18.0211	22.3109	22.051	18.8666	21.3157	18.9284		-0.471823	-0.388901	-1.07367	-0.407767	-0.40191	-0.78242	-0.340358	-0.283902	-0.324727	-0.666683	-0.822615
P93017	Dormancy-associated protein homolog 1 OS=Arabidopsis thaliana OX=3702 GN=DRMH1 PE=1 SV=1	AT2G33830	2.00148e+06	2319333	363087	6.82115e+06	6.07207e+06	3.32644e+06	5.64188e+06	8.32373e+06	3.65484e+06	3.58942e+06	4.52651e+06	3.01659e+06	6.96491e+06	6.03768e+06	4.20299e+06	5.33647e+06	3.92803e+06		20.9326	21.1453	18.47	22.7016	22.5338	21.6655	22.4277	22.9888	21.8014	21.7753	22.11	21.5245	22.7317	22.5256	22.003	22.3475	21.9054		-1.9136	-1.33282	-0.83438	-0.165571	-0.568073	2.14732	-0.186971	0.175547	2.13154	-0.943152	-1.25902
Q9SIZ2	Eukaryotic translation initiation factor 2 subunit alpha homolog OS=Arabidopsis thaliana OX=3702 GN=At2g40290 PE=1 SV=2	AT2G40290	4.21678e+06	3.64089e+06	1.20758e+06	4.38651e+06	5149513	1.64432e+06	3.56294e+06	4.08665e+06	2.16884e+06	3.87108e+06	6.48121e+06	1.83926e+06	3.8375e+06	3.32455e+06	1.76807e+06	1.9017e+06	1.43361e+06		22.0077	21.7959	20.2037	22.0646	22.296	20.6491	21.7646	21.9625	21.0485	21.8843	22.6278	20.8107	21.8717	21.6647	20.7537	20.8589	20.4512		-0.83852	-0.682239	0.899352	-0.802513	-0.805825	1.13083	-0.850079	-0.850764	1.37865	-0.834166	-0.74116
Q9FH02	ATP-dependent zinc metalloprotease FTSH 5, chloroplastic OS=Arabidopsis thaliana OX=3702 GN=FTSH5 PE=1 SV=1	VAR1	1.44409e+07	1.09708e+07	406708	1.30301e+07	1.54063e+07	466031	9.2397e+06	1.12914e+07	516610	1.57363e+07	2.18742e+07	601385	1.13946e+07	9.96331e+06	660765	5.09636e+06	517350		23.7837	23.3872	18.6336	23.6353	23.877	18.8301	23.1394	23.4287	18.9787	23.9076	24.3827	19.1979	23.4418	23.2482	19.3338	22.281	18.9808		0.937422	0.90906	-0.670703	0.768188	0.775188	-0.68816	0.5247	0.615466	-0.691122	1.18912	1.01374
Q9SSK9	MLP-like protein 28 OS=Arabidopsis thaliana OX=3702 GN=MLP28 PE=1 SV=1	MLP28	2.51462e+06	2.2393e+06	493665	3.54219e+06	5.09487e+06	289670	6.17715e+06	6.11715e+06	602870	4.13754e+06	5.03348e+06	456967	3.42829e+06	3.10965e+06	420878	3.36713e+06	668578		21.2619	21.0946	18.9132	21.7562	22.2806	18.144	22.5585	22.5444	19.2015	21.9803	22.2631	18.8017	21.7091	21.5683	18.683	21.6831	19.3507		-1.58432	-1.38349	-0.391163	-1.11094	-0.821217	-1.37418	-0.0562048	-0.268823	-0.468349	-0.73813	-1.10587
Q9LXX5	PsbP domain-containing protein 6, chloroplastic OS=Arabidopsis thaliana OX=3702 GN=PPD6 PE=1 SV=1	AT3G56650; PPD6	1.33903e+07	1.06995e+07	2.15572e+06	1.34748e+07	1.47812e+07	1.98642e+06	1.19578e+07	1.31307e+07	2.39539e+06	1.26479e+07	1.80442e+07	2.32903e+06	1.08484e+07	9.61162e+06	1.18842e+06	4.86021e+06	2.21765e+06		23.6747	23.351	21.0397	23.6838	23.8173	20.9217	23.5114	23.6464	21.1918	23.5924	24.105	21.1513	23.371	23.1963	20.1806	22.2126	21.0806		0.828452	0.872943	1.7354	0.816611	0.715425	1.40351	0.896734	0.833185	1.52199	0.873919	0.736038
F4K410	Putative elongation factor TypA-like SVR3, chloroplastic OS=Arabidopsis thaliana OX=3702 GN=SVR3 PE=1 SV=1	AT5G13650; SVR3	1.02182e+07	7.19674e+06	355009	6.16959e+06	6.62258e+06	336087	2.68865e+06	2.50431e+06	140550	1.03085e+07	1.61925e+07	269090	4.92694e+06	4.58879e+06	223095	1.067e+06	64821.5		23.2846	22.7789	18.4375	22.5567	22.659	18.3585	21.3584	21.256	17.1007	23.2973	23.9488	18.0377	22.2323	22.1297	17.7673	20.0251	15.9842		0.438406	0.300813	-0.866839	-0.31041	-0.442868	-1.15975	-1.25627	-1.55727	-2.56912	0.578863	0.579829
P57742	Probable prefoldin subunit 5 OS=Arabidopsis thaliana OX=3702 GN=At5g23290 PE=2 SV=1	PFD5	1.7196e+06	1.81002e+06	166834	3.14427e+06	2941528	272220	2.54078e+06	2.5836e+06	309180	2.05714e+06	3.56893e+06	204356	2.05515e+06	1.70642e+06	283189	1.03602e+06	260698		20.7136	20.7876	17.3481	21.5843	21.4881	18.0544	21.2768	21.3009	18.2381	20.9722	21.7671	17.6407	20.9708	20.7025	18.1114	19.9826	17.992		-2.13259	-1.69053	-1.95628	-1.28286	-1.6137	-1.46381	-1.33788	-1.5123	-1.43175	-1.74626	-1.60193
Q9C524	Probable fructokinase-6, chloroplastic OS=Arabidopsis thaliana OX=3702 GN=At1g66430 PE=2 SV=1	AT1G66430	8.9332e+06	7.89374e+06	1.34367e+06	1.08253e+07	1.75139e+07	1.07105e+06	9.00886e+06	1.4144e+07	740703	8.04618e+06	1.75121e+07	1.01431e+06	9.89281e+06	8.86053e+06	1.14949e+06	5.32728e+06	1.56669e+06		23.0907	22.9123	20.3577	23.3679	24.062	20.0306	23.1029	23.7537	19.4985	22.9399	24.0618	19.9521	23.2379	23.079	20.1326	22.345	20.5793		0.244516	0.434178	1.05341	0.500753	0.960165	0.51237	0.488198	0.940433	-0.171301	0.221402	0.692857
Q9C7F7	Non-specific lipid transfer protein GPI-anchored 1 OS=Arabidopsis thaliana OX=3702 GN=LTPG1 PE=2 SV=1	LTPG1	5.26163e+07	4.42271e+07	2.16562e+06	4.29281e+07	4.65554e+07	1.95694e+06	2.65029e+07	3.32387e+07	2.29965e+06	1.82923e+07	6.0689e+07	2.55304e+06	2.99377e+07	2.75893e+07	1.89783e+06	1.50983e+07	1.74025e+06		25.649	25.3984	21.0463	25.3554	25.4724	20.9002	24.6596	24.9864	21.133	24.1247	25.8549	21.2838	24.8355	24.7176	20.8559	23.8479	20.7309		2.80278	2.92033	1.74201	2.48827	2.37061	1.38194	2.04493	2.17311	1.46315	1.40626	2.48594
Q8RWG8	Ran-binding protein 1 homolog b OS=Arabidopsis thaliana OX=3702 GN=RANBP1B PE=1 SV=2	AT2G30060	1.6252e+06	867516	340199	3.02398e+06	3.84841e+06	1.20863e+06	2.32821e+06	3.701e+06	1.64285e+06	580914	2.30471e+06	638426	1.27763e+06	995413	668743	550478	1.62239e+06		20.6322	19.7265	18.376	21.528	21.8758	20.2049	21.1508	21.8195	20.6478	19.148	21.1362	19.2842	20.285	19.9249	19.3511	19.0703	20.6297		-2.21404	-2.75157	-0.928317	-1.33914	-1.226	0.686713	-1.46393	-0.993768	0.977929	-3.57051	-2.23284
Q9SQT8	Bifunctional 3-dehydroquinate dehydratase/shikimate dehydrogenase, chloroplastic OS=Arabidopsis thaliana OX=3702 GN=EMB3004 PE=1 SV=1	MEE32	4.97479e+06	4.01865e+06	614473	5.19259e+06	7.04813e+06	658366	4.41745e+06	4.78118e+06	664641	6.06439e+06	9.95585e+06	517613	4.62513e+06	4.68311e+06	840415	2.1154e+06	710496		22.2462	21.9383	19.229	22.308	22.7488	19.3285	22.0748	22.1889	19.3422	22.5319	23.2471	18.9815	22.1411	22.159	19.6807	21.0125	19.4385		-0.600026	-0.539821	-0.0753459	-0.559132	-0.35302	-0.189697	-0.539934	-0.624316	-0.327622	-0.18654	-0.121877
P55034	26S proteasome non-ATPase regulatory subunit 4 homolog OS=Arabidopsis thaliana OX=3702 GN=RPN10 PE=1 SV=1	RPN10	7.67021e+06	6.21417e+06	520873	8.13455e+06	9.83927e+06	778110	8338018	9.37672e+06	893115	6.72235e+06	9.92477e+06	643846	6.3008e+06	5.80659e+06	776658	4.58838e+06	787554		22.8708	22.5671	18.9906	22.9556	23.2301	19.5696	22.9913	23.1607	19.7685	22.6805	23.2426	19.2964	22.5871	22.4693	19.5669	22.1296	19.587		0.0246035	0.0890299	-0.313766	0.0884773	0.12829	0.0513889	0.376558	0.347401	0.0986491	-0.0379366	-0.126388
P82538	PsbP-like protein 1, chloroplastic OS=Arabidopsis thaliana OX=3702 GN=PPL1 PE=1 SV=1	PPL1	3.67002e+07	3.04092e+07	478544	3.02229e+07	3.92202e+07	421221	2.63614e+07	2.79837e+07	562530	3.59353e+07	5.46281e+07	392369	2.78862e+07	2.38849e+07	485115	1.07681e+07	501061		25.1293	24.858	18.8683	24.8491	25.2251	18.6842	24.6519	24.7381	19.1016	25.0989	25.7031	18.5819	24.733	24.5096	18.888	23.3603	18.9346		2.28306	2.3799	-0.436044	1.98199	2.12326	-0.834008	2.03721	1.92483	-0.568266	2.38043	2.33415
Q9LI77	Glutamyl-tRNA(Gln) amidotransferase subunit A, chloroplastic/mitochondrial OS=Arabidopsis thaliana OX=3702 GN=GATA PE=2 SV=1	AT3G25660	2.13862e+06	2.12084e+06	153326	2.20249e+06	2.06354e+06	167669	1.16869e+06	1.65116e+06	119271	1.70787e+06	3095432	169054	1.86899e+06	1.61553e+06	136137	635649	123824		21.0282	21.0162	17.2262	21.0707	20.9767	17.3553	20.1565	20.6551	16.8639	20.7038	21.5617	17.3671	20.8338	20.6236	17.0547	19.2779	16.9179		-1.81798	-1.4619	-2.07809	-1.79645	-2.12514	-2.16297	-2.45825	-2.1582	-2.80595	-2.0147	-1.80728
Q42592	L-ascorbate peroxidase S, chloroplastic/mitochondrial OS=Arabidopsis thaliana OX=3702 GN=APXS PE=1 SV=2	SAPX	2.30776e+07	1.7574e+07	1.01049e+06	2.66287e+07	3.26721e+07	806784	1.83227e+07	3.26823e+07	1.01598e+06	2.21739e+07	3.57654e+07	653774	1.56368e+07	1.29002e+07	775278	1.13403e+07	860409		24.46	24.0669	19.9466	24.6665	24.9616	19.6218	24.1271	24.962	19.9544	24.4024	25.0921	19.3184	23.8984	23.6209	19.5644	23.435	19.7147		1.61376	1.58884	0.642291	1.79932	1.85973	0.103597	1.51242	2.14876	0.284601	1.68389	1.72307
Q9SZX9	60S ribosomal protein L9-2 OS=Arabidopsis thaliana OX=3702 GN=RPL9D PE=2 SV=1	AT4G10450	662762	312778	40156.3	728524	892445	94348.5	514138	482200	127465	557676	952821	76307.7	363698	355866	94047	95711.2	73647.6		19.3381	18.2548	15.2933	19.4746	19.7674	16.5257	18.9718	18.8793	16.9597	19.0891	19.8618	16.2195	18.4724	18.441	16.5211	16.5464	16.1684		-3.5081	-4.22332	-4.011	-3.39254	-3.33443	-2.99251	-3.64292	-3.93398	-2.71009	-3.6294	-3.50714
O22832	Stearoyl-[acyl-carrier-protein] 9-desaturase 7, chloroplastic OS=Arabidopsis thaliana OX=3702 GN=FAB2 PE=1 SV=1	SSI2	1.54984e+07	1.49782e+07	57106.3	1.556e+07	1.55576e+07	136284	9.59694e+06	1.28598e+07	534412	9.91891e+06	2.06293e+07	192050	1.13058e+07	9.71701e+06	466291	3.71277e+06	700519		23.8856	23.8364	15.8014	23.8913	23.8911	17.0563	23.1941	23.6164	19.0276	23.2418	24.2982	17.5511	23.4306	23.2121	18.8309	21.8241	19.4181		1.03938	1.35826	-3.50297	1.02418	0.789288	-2.46197	0.579429	0.803109	-0.642244	0.52328	0.929203
Q8W4Q4	MA3 DOMAIN-CONTAINING TRANSLATION REGULATORY FACTOR 3 OS=Arabidopsis thaliana OX=3702 GN=MRF3 PE=1 SV=1	AT4G24800; ECIP1			181635			283854			330057			227497			294947		327849				17.4707			18.1148			18.3324			17.7955			18.1701		18.3227				-1.83365			-1.40344			-1.33748
Q9SGS4	Thioredoxin-like protein CDSP32, chloroplastic OS=Arabidopsis thaliana OX=3702 GN=CDSP32 PE=1 SV=1	CDSP32	3.281e+07	2.47586e+07	2.66716e+06	1.8856e+07	2.30146e+07	1.67997e+06	9.1018e+06	1.15192e+07	1.27281e+06	2.52037e+07	4.976e+07	2.91193e+06	1.4701e+07	1.37361e+07	1.82438e+06	4.29116e+06	1.0256e+06		24.9676	24.5614	21.3469	24.1685	24.456	20.68	23.1177	23.4575	20.2796	24.5871	25.5685	21.4735	23.8094	23.7115	20.799	22.0329	19.968		2.1214	2.08332	2.04254	1.30137	1.35421	1.16178	0.503005	0.644288	0.609747	1.86866	2.19949
Q9SJ89	Ferredoxin-thioredoxin reductase catalytic chain, chloroplastic OS=Arabidopsis thaliana OX=3702 GN=FTRC PE=2 SV=1	AT2G04700	1.3077e+07	11180896	2.28979e+06	9.20704e+06	1.21197e+07	1.74083e+06	5.48865e+06	8.16245e+06	1.92252e+06	7.74746e+06	1.51756e+07	1.68019e+06	8.30569e+06	7.38493e+06	2.12489e+06	3.27826e+06	1.60251e+06		23.6405	23.4145	21.1268	23.1343	23.5309	20.7313	22.388	22.9606	20.8746	22.8853	23.8553	20.6802	22.9857	22.8162	21.019	21.6445	20.6119		0.794296	0.936433	1.82245	0.267153	0.42902	1.21312	-0.226695	0.147319	1.20473	0.166821	0.486261
Q9LXG1	40S ribosomal protein S9-1 OS=Arabidopsis thaliana OX=3702 GN=RPS9B PE=1 SV=1	AT5G15200	3.1101e+07	2.66281e+07	3.47217e+06	3.59799e+07	4.36174e+07	2.88731e+06	2.64895e+07	3.48438e+07	2.78941e+06	3.43601e+07	5.52483e+07	3.25628e+06	2.98625e+07	2.76696e+07	3.16156e+06	1.69784e+07	2.95266e+06		24.8905	24.6664	21.7274	25.1007	25.3784	21.4613	24.6589	25.0544	21.4115	25.0342	25.7194	21.6348	24.8318	24.7218	21.5922	24.0172	21.4936		2.04423	2.18835	2.42307	2.23354	2.27657	1.94307	2.0442	2.24115	1.74169	2.31576	2.35043
O49290	Carboxyvinyl-carboxyphosphonate phosphorylmutase, chloroplastic OS=Arabidopsis thaliana OX=3702 GN=At1g77060 PE=1 SV=2	AT1G77060	2.75138e+06	2.26489e+06	571546	2.85036e+06	3.34948e+06	674089	1.39412e+06	2.80557e+06	780835	3.28133e+06	2100099	530467	2.09142e+06	1.43477e+06	744531	764643	861046		21.3917	21.111	19.1245	21.4427	21.6755	19.3626	20.4109	21.4199	19.5747	21.6459	21.002	19.0169	20.9961	20.4524	19.506	19.5444	19.7157		-1.45451	-1.36709	-0.179826	-1.42444	-1.42632	-0.155648	-2.20379	-1.39339	-0.0951793	-1.07262	-2.36696
P42733	40S ribosomal protein S11-3 OS=Arabidopsis thaliana OX=3702 GN=RPS11C PE=2 SV=2	RPS11-BETA	3.83574e+06	3.7487e+06	90025.3	3.66905e+06	4.11666e+06	222138	2.05444e+06	3.15764e+06	368852	4.49632e+06	6.36994e+06	276198	4.3086e+06	3.96475e+06	436197	2.38811e+06	578940		21.8711	21.838	16.458	21.807	21.973	17.7611	20.9703	21.5904	18.4927	22.1003	22.6028	18.0753	22.0388	21.9188	18.7346	21.1874	19.1431		-0.975155	-0.640139	-2.84629	-1.06018	-1.12879	-1.75713	-1.6444	-1.22283	-1.17715	-0.618157	-0.766143
Q9M401	Branched-chain-amino-acid aminotransferase 3, chloroplastic OS=Arabidopsis thaliana OX=3702 GN=BCAT3 PE=1 SV=1	BCAT3	5.03258e+06	4.25422e+06	1.29608e+06	5.80751e+06	6.7486e+06	1.65709e+06	4.40862e+06	4.93329e+06	1.88711e+06	4.34229e+06	6.34161e+06	1.24377e+06	4.95476e+06	4.24074e+06	2.2568e+06	1.86058e+06	2.05414e+06		22.2629	22.0205	20.3057	22.4695	22.6862	20.6602	22.0719	22.2341	20.8477	22.05	22.5964	20.2463	22.2404	22.0159	21.1058	20.8273	20.9701		-0.583365	-0.457638	1.00138	-0.397667	-0.415673	1.142	-0.542818	-0.579131	1.17791	-0.668446	-0.772572
Q94A28	Aconitate hydratase 2, mitochondrial OS=Arabidopsis thaliana OX=3702 GN=ACO2 PE=1 SV=3	ACO2	8.10885e+06	6.5969e+06	226196	9.78677e+06	1.03749e+07	640255	8.81541e+06	1.03462e+07	643505	5.84863e+06	8.49919e+06	237640	5.06429e+06	4.48918e+06	561308	3.6844e+06	512340		22.9511	22.6534	17.7872	23.2224	23.3066	19.2883	23.0716	23.3026	19.2956	22.4797	23.0189	17.8584	22.2719	22.098	19.0984	21.813	18.9667		0.104836	0.175257	-1.51712	0.355248	0.204767	-0.229939	0.456881	0.489347	-0.374245	-0.238804	-0.350096
Q9M591	Magnesium-protoporphyrin IX monomethyl ester [oxidative] cyclase, chloroplastic OS=Arabidopsis thaliana OX=3702 GN=CRD1 PE=1 SV=2	CRD1	1.23098e+07	8.75773e+06	501374	7.80806e+06	1.01624e+07	374587	7.17532e+06	6.74036e+06	632773	1.04989e+07	1.49236e+07	705908	7.99032e+06	7.32239e+06	553152	2.64307e+06	355635		23.5533	23.0621	18.9355	22.8965	23.2767	18.5149	22.7746	22.6844	19.2713	23.3237	23.8311	19.4291	22.9298	22.8039	19.0773	21.3338	18.44		0.70707	0.584025	-0.368809	0.029379	0.174901	-1.00329	0.159897	-0.128858	-0.398509	0.605259	0.462101
Q9T076	Early nodulin-like protein 2 OS=Arabidopsis thaliana OX=3702 GN=At4g27520 PE=1 SV=1	ENODL2	2.76035e+07	2.38317e+07	1.76164e+06	3.68371e+07	4.32937e+07	2.16416e+06	3.2427e+07	3.66155e+07	2.70795e+06	2.57483e+07	4.15408e+07	2.57644e+06	3.0065e+07	2.68006e+07	2.65406e+06	1.68093e+07	2.78541e+06		24.7184	24.5064	20.7485	25.1347	25.3677	21.0454	24.9507	25.1259	21.3688	24.618	25.308	21.2969	24.8416	24.6758	21.3398	24.0028	21.4095		1.87212	2.02828	1.44415	2.2675	2.26582	1.52715	2.33598	2.3127	1.69893	1.89951	1.93903
Q9LU85	Probable plastid-lipid-associated protein 4, chloroplastic OS=Arabidopsis thaliana OX=3702 GN=PAP4 PE=1 SV=1	AT3G26070	1.37293e+07	9.5874e+06	650594	1.2438e+07	1.45955e+07	586465	1.20401e+07	1.34731e+07	540313	1.35891e+07	1.94736e+07	404116	9.33666e+06	7.70789e+06	576444	3.55323e+06	622430		23.7108	23.1927	19.3114	23.5683	23.799	19.1617	23.5213	23.6836	19.0434	23.6959	24.215	18.6244	23.1545	22.8779	19.1368	21.7607	19.2476		0.864522	0.714609	0.00706005	0.701101	0.697188	-0.356541	0.906632	0.870331	-0.6264	0.977479	0.846024
Q66GR6	Single-stranded DNA-binding protein WHY3, chloroplastic OS=Arabidopsis thaliana OX=3702 GN=WHY3 PE=1 SV=1	WHY3	6.39611e+06	4.78363e+06	832450	6.28008e+06	6.36404e+06	772105	3.60187e+06	5.17106e+06	714648	5.30632e+06	9.06157e+06	637032	4.36984e+06	3.52344e+06	794913	1.77712e+06	543982		22.6088	22.1897	19.667	22.5824	22.6015	19.5584	21.7803	22.302	19.4469	22.3393	23.1113	19.281	22.0592	21.7486	19.6004	20.7611	19.0532		-0.237466	-0.288424	0.362667	-0.284803	-0.500319	0.0402101	-0.834401	-0.511224	-0.222963	-0.37919	-0.257661
Q9ZW35	Proliferating cell nuclear antigen 2 OS=Arabidopsis thaliana OX=3702 GN=PCNA2 PE=1 SV=1	PCNA2	4.91855e+06	3.10284e+06	639681	5.38719e+06	6.50495e+06	842147	5408677	5.26493e+06	885765	5.13567e+06	7.90243e+06	833872	4.01e+06	3.67891e+06	1.15409e+06	2.67838e+06	1.11832e+06		22.2298	21.5652	19.287	22.3611	22.6331	19.6837	22.3668	22.328	19.7566	22.2921	22.9139	19.6695	21.9352	21.8108	20.1383	21.3529	20.0929		-0.61643	-0.91294	-0.0173444	-0.506053	-0.468724	0.165486	-0.24787	-0.485268	0.0867282	-0.426349	-0.455126
Q9LFD5	Binding partner of ACD11 1 OS=Arabidopsis thaliana OX=3702 GN=BPA1 PE=1 SV=1	BPA1	5.41216e+06	5.55618e+06	987091	6.90783e+06	8.24283e+06	1.38075e+06	6.22785e+06	9.02482e+06	1.55194e+06	5.35431e+06	6.92759e+06	1.2674e+06	6.24168e+06	5.41681e+06	1.71952e+06	3.51115e+06	1.72167e+06		22.3678	22.4057	19.9128	22.7198	22.9747	20.397	22.5703	23.1055	20.5656	22.3523	22.7239	20.2734	22.5735	22.369	20.7136	21.7435	20.7154		-0.478457	-0.0724383	0.608486	-0.147352	-0.127121	0.878798	-0.044412	0.292215	0.895801	-0.366202	-0.645069
P42699	Plastocyanin major isoform, chloroplastic OS=Arabidopsis thaliana OX=3702 GN=DRT112 PE=1 SV=2	DRT112	192304345	204093055	1.01309e+06	180678933	151798365	857819	197427645	161868574	771009	185088740	318993162	949951	1.84453e+08	1.70013e+08	592495	6.564e+07	519294		27.5188	27.6047	19.9503	27.4289	27.1776	19.7103	27.5567	27.2702	19.5564	27.4636	28.249	19.8575	27.4587	27.3411	19.1764	25.9681	18.9862		4.67259	5.12655	0.645993	4.5617	4.07575	0.192088	4.94203	4.457	-0.113449	4.74517	4.87996
Q96250	ATP synthase subunit gamma, mitochondrial OS=Arabidopsis thaliana OX=3702 GN=ATPC PE=1 SV=1	ATP3	1.38619e+07	9.03462e+06	331116	1.6018e+07	1.92797e+07	398608	1.47628e+07	1.62378e+07	466043	9.65556e+06	1.7999e+07	352450	9.53303e+06	8.10536e+06	378832	5.14777e+06	400413		23.7246	23.107	18.337	23.9332	24.2006	18.6046	23.8155	23.9529	18.8301	23.2029	24.1014	18.4271	23.1845	22.9504	18.5312	22.2955	18.6111		0.878393	0.628933	-0.967359	1.06603	1.09875	-0.913614	1.20075	1.1396	-0.839735	0.484457	0.732422
Q9C8D6	Probable thionin-2.4 OS=Arabidopsis thaliana OX=3702 GN=At1g66100 PE=2 SV=1	AT1G66100	1.48313e+06	2050830	151594	3.06685e+06	3733641	426583	2.3831e+06	2.65377e+06	378106	680215	2.25992e+06	646951	5.80217e+06	4.60503e+06	1.2283e+06	2.17553e+06	1.08571e+06		20.5002	20.9678	17.2099	21.5483	21.8322	18.7025	21.1844	21.3396	18.5284	19.3756	21.1078	19.3033	22.4682	22.1348	20.2282	21.0529	20.0502		-2.34601	-1.51032	-2.09449	-1.31883	-1.26968	-0.815758	-1.43031	-1.47364	-1.14141	-3.34284	-2.26115
Q9FNB0	Magnesium-chelatase subunit ChlH, chloroplastic OS=Arabidopsis thaliana OX=3702 GN=CHLH PE=1 SV=1	GUN5	1.6433e+07	1.23874e+07	127018	1.24755e+07	1.60976e+07	378440	6.5627e+06	6.32726e+06	350044	1.54728e+07	2.85477e+07	427196	9.83109e+06	8.42324e+06	423871	1.7264e+06	272286		23.9701	23.5624	16.9547	23.5726	23.9403	18.5297	22.6459	22.5931	18.4172	23.8832	24.7669	18.7045	23.2289	23.0059	18.6933	20.7193	18.0548		1.12386	1.08427	-2.34966	0.705444	0.838509	-0.988522	0.0311443	-0.220102	-1.25266	1.16476	1.39788
P31167	ADP,ATP carrier protein 1, mitochondrial OS=Arabidopsis thaliana OX=3702 GN=AAC1 PE=1 SV=2	AAC1			1.57755e+06			509134			645272			1.45099e+06			1.00461e+06		653590				20.5893			18.9577			19.2995			20.4686			19.9382		19.318				1.28491			-0.56054			-0.370288
O81149	Proteasome subunit alpha type-5-A OS=Arabidopsis thaliana OX=3702 GN=PAE1 PE=1 SV=1	PAE1	1.86301e+07	1.33951e+07	580750	1.87522e+07	2.27981e+07	794801	1.64749e+07	1.90589e+07	901709	1.81997e+07	2.6887e+07	779166	1.45824e+07	1.29804e+07	957186	9.04984e+06	1.28447e+06		24.1511	23.6752	19.1476	24.1606	24.4424	19.6002	23.9738	24.184	19.7823	24.1174	24.6804	19.5716	23.7977	23.6298	19.8684	23.1095	20.2927		1.30491	1.1971	-0.15678	1.2934	1.34058	0.0820082	1.35905	1.37071	0.112465	1.39894	1.31141
Q9LRX8	60S ribosomal protein L13a-2 OS=Arabidopsis thaliana OX=3702 GN=RPL13AB PE=2 SV=1	AT3G24830	2.04178e+07	1.8728e+07	273154	1.80095e+07	2.16823e+07	532589	1.11045e+07	1.31569e+07	537787	2.084e+07	3.5207e+07	566507	1.98953e+07	1.84984e+07	531080	1.0474e+07	650115		24.2833	24.1587	18.0594	24.1023	24.37	19.0227	23.4046	23.6493	19.0367	24.3128	25.0694	19.1117	24.2459	24.1409	19.0186	23.3203	19.3103		1.4371	1.68059	-1.24498	1.2351	1.26819	-0.495564	0.789928	0.836066	-0.633161	1.59438	1.70037
Q42545	Cell division protein FtsZ homolog 1, chloroplastic OS=Arabidopsis thaliana OX=3702 GN=FTSZ1 PE=1 SV=2	FTSZ1-1	3.33603e+06	5.26552e+06	1.36155e+06	4.15958e+06	9.13534e+06	2.1034e+06	4.14011e+06	3.45315e+06	1.75566e+06	2.85509e+06	33986800	1.65172e+06	2.8985e+06	2.70837e+06	2.20354e+06	2.23423e+06	1.70621e+06		21.6697	22.3281	20.3768	21.988	23.123	21.0043	21.9812	21.7195	20.7436	21.4451	25.0185	20.6555	21.4669	21.369	21.0714	21.0913	20.7024		-1.17653	-0.149954	1.07248	-0.879146	0.0211972	1.48607	-0.633476	-1.09377	1.07374	-1.27337	1.64948
P56753	NAD(P)H-quinone oxidoreductase subunit H, chloroplastic OS=Arabidopsis thaliana OX=3702 GN=ndhH PE=1 SV=1	ndhH	4.49409e+06	3.34558e+06	121115	3.70501e+06	3.73692e+06	210035	1.68699e+06	1.69129e+06	131680	3.69917e+06	6.75283e+06	291398	2.87912e+06	2.54639e+06	218093	894307	167757		22.0996	21.6738	16.886	21.821	21.8334	17.6803	20.686	20.6897	17.0067	21.8188	22.6871	18.1526	21.4572	21.28	17.7346	19.7704	17.356		-0.746633	-0.804276	-2.41832	-1.04611	-1.26841	-1.83796	-1.92869	-2.12356	-2.66316	-0.8997	-0.681931
Q9SV21	Coatomer subunit beta-1 OS=Arabidopsis thaliana OX=3702 GN=At4g31480 PE=3 SV=2	AT4G31480	427165	260267	2.4492e+06	728577	797770	2.08004e+06	443402	584856	3.4308e+06	317337	591505	651995	496013	367219	2421114	274415	2.62905e+06		18.7044	17.9896	21.2239	19.4747	19.6056	20.9882	18.7583	19.1577	21.7101	18.2757	19.174	19.3145	18.92	18.4863	21.2072	18.066	21.3261		-4.1418	-4.48846	1.91954	-3.39243	-3.49622	1.46995	-3.85646	-3.65553	2.04028	-4.44281	-4.19496
Q9STY6	40S ribosomal protein S20-2 OS=Arabidopsis thaliana OX=3702 GN=RPS20B PE=2 SV=1	AT3G47370	7.39115e+06	5390353	732016	8.75179e+06	9728176	830426	5.91811e+06	8.15206e+06	901101	7887136	8922198	839546	5.12144e+06	4.10653e+06	824671	2.5468e+06	498827		22.8174	22.3619	19.4815	23.0611	23.2137	19.6635	22.4967	22.9587	19.7813	22.9111	23.089	19.6792	22.2881	21.9695	19.6535	21.2803	18.9282		-0.0288622	-0.116151	0.177178	0.193994	0.111908	0.145265	-0.118009	0.145482	0.111492	0.192599	-0.280023
Q8L719	THO complex subunit 4B OS=Arabidopsis thaliana OX=3702 GN=ALY2 PE=1 SV=1	AT5G02530	2.71777e+06	2.10128e+06	1.17705e+06	3.32606e+06	3.71104e+06	1.60478e+06	2.34117e+06	2.64857e+06	2.01822e+06	2.28026e+06	3.98638e+06	860696	2.11453e+06	1.91837e+06	1.71941e+06	1.07166e+06	1.9694e+06		21.374	21.0028	20.1667	21.6654	21.8234	20.6139	21.1588	21.3368	20.9447	21.1208	21.9266	19.7151	21.0119	20.8715	20.7135	20.0314	20.9093		-1.47224	-1.47526	0.862405	-1.20177	-1.27844	1.09571	-1.45592	-1.47647	1.27481	-1.5977	-1.44234
O49326	Nitrile-specifier protein 2 OS=Arabidopsis thaliana OX=3702 GN=NSP2 PE=2 SV=1	NSP2	10322096	1.41422e+07	2.05937e+06	1.13753e+07	10119005	928515	8.35718e+06	10935020	1.27593e+06	1.1826e+07	1.78907e+07	1.00309e+06	9.69263e+06	7.75229e+06	1.20216e+06	6.23388e+06	1.30714e+06		23.2992	23.7535	20.9738	23.4394	23.2706	19.8246	22.9946	23.3825	20.2831	23.4955	24.0927	19.936	23.2085	22.8862	20.1972	22.5717	20.318		0.453002	1.27541	1.66944	0.57225	0.168734	0.306339	0.37987	0.569201	0.613286	0.776983	0.723717
Q9SRG3	Protein disulfide isomerase-like 1-2 OS=Arabidopsis thaliana OX=3702 GN=PDIL1-2 PE=2 SV=1	PDIL1-2	1.00875e+07	8.13507e+06	28423.2	1.11366e+07	1.27636e+07	68709.8	1.09021e+07	1.13444e+07	82279.6	8.84794e+06	13746844	687433	7.57095e+06	7.39014e+06		6.5965e+06	74112.8		23.2661	22.9557	14.7948	23.4088	23.6055	16.0682	23.3781	23.4355	16.3282	23.0769	23.7126	19.3909	22.852	22.8172		22.6533	16.1774		0.41983	0.477624	-4.50956	0.541653	0.503707	-3.45	0.763394	0.622227	-3.34159	0.358439	0.343606
Q9FF55	Protein disulfide isomerase-like 1-4 OS=Arabidopsis thaliana OX=3702 GN=PDIL1-4 PE=1 SV=1	PDIL1-4	1.23858e+07	1.10333e+07	149129	1.52169e+07	1.78783e+07	469682	1.37504e+07	1.6066e+07	491076	1.2999e+07	17287531	459042	1.20156e+07	1.1883e+07	609061	7.97432e+06	558745		23.5622	23.3954	17.1862	23.8592	24.0917	18.8413	23.713	23.9375	18.9056	23.6319	24.0432	18.8083	23.5184	23.5024	19.2162	22.9269	19.0918		0.71595	0.917258	-2.11813	0.992018	0.989875	-0.676901	1.09825	1.12426	-0.764249	0.913427	0.674238
Q9LPT6	OVARIAN TUMOR DOMAIN-containing deubiquitinating enzyme 2 OS=Arabidopsis thaliana OX=3702 GN=OTU2 PE=1 SV=1	AT1G50670			304011			345115			336961			313980			419847		303225				18.2138			18.3967			18.3622			18.2603			18.6795		18.21				-1.09057			-1.12151			-1.30762
Q8LDL0	Protein HHL1, chloroplastic OS=Arabidopsis thaliana OX=3702 GN=HHL1 PE=1 SV=1	AT1G67700	2.17439e+07	17145966	1.2955e+06	1.88657e+07	2.20784e+07	1.07304e+06	1.30119e+07	1.51819e+07	1.20993e+06	2.29655e+07	3.39957e+07	1.46427e+06	1.61535e+07	1.35703e+07	1458818	4.53812e+06	664226		24.3741	24.0314	20.3051	24.1693	24.3961	20.0333	23.6333	23.8559	20.2065	24.453	25.0188	20.4818	23.9453	23.694	20.4764	22.1137	19.3413		1.52788	1.55327	1.00074	1.30211	1.2943	0.515049	1.01862	1.0426	0.536658	1.7345	1.64986
O64530	Thiosulfate/3-mercaptopyruvate sulfurtransferase 1, mitochondrial OS=Arabidopsis thaliana OX=3702 GN=STR1 PE=1 SV=1	MST1	8362185	5.82779e+06	321729	8.96483e+06	1.01922e+07	409203	7059896	7.73684e+06	435261	7.79746e+06	1.21695e+07	418302	5.80874e+06	5.44892e+06	515100	3.36971e+06	432809		22.9954	22.4745	18.2955	23.0958	23.281	18.6425	22.7512	22.8833	18.7315	22.8946	23.5368	18.6742	22.4698	22.3775	18.9745	21.6842	18.7234		0.149218	-0.00358252	-1.00885	0.228691	0.17913	-0.875769	0.136501	0.0700614	-0.938317	0.176103	0.167774
Q9LZP9	Calvin cycle protein CP12-2, chloroplastic OS=Arabidopsis thaliana OX=3702 GN=CP12-2 PE=1 SV=1	CP12-2	2.7775e+07	23011880	1.90355e+06	2.47515e+07	2.91243e+07	1.94494e+06	1.3991e+07	1.60469e+07	1.44274e+06	1.55615e+07	3.58394e+07	1.68593e+06	1.72289e+07	1.62747e+07	1.83805e+06	6.19449e+06	1.23689e+06		24.7273	24.4559	20.8603	24.561	24.7957	20.8913	23.738	23.9358	20.4604	23.8915	25.095	20.6851	24.0383	23.9561	20.8097	22.5626	20.2383		1.88106	1.97778	1.55593	1.69386	1.69389	1.37306	1.12328	1.12254	0.790545	1.17301	1.72605
Q9ZPF5	Arginase 2, chloroplastic/mitochondrial OS=Arabidopsis thaliana OX=3702 GN=ARGAH2 PE=1 SV=1	AT4G08870; ARGAH2	1.41944e+06	1.23819e+06	484793	2.15826e+06	2.03104e+06	727539	1.97604e+06	2.78751e+06	932162	604843	1.46647e+06	559741	996455	899478	1.09563e+06	385977	905143		20.4369	20.2398	18.887	21.0414	20.9538	19.4727	20.9142	21.4105	19.8302	19.2062	20.4839	19.0944	19.9264	19.7787	20.0633	18.5582	19.7878		-2.40934	-2.2383	-0.417327	-1.82571	-2.14804	-0.0455616	-1.70054	-1.40271	0.160384	-3.51227	-2.88508
Q93ZB6	Uroporphyrinogen decarboxylase 1, chloroplastic OS=Arabidopsis thaliana OX=3702 GN=HEME1 PE=2 SV=2	HEME1	6.54265e+06	4.74579e+06	110379	5846992	6.54445e+06	76490	3.26309e+06	3.93987e+06	130843	9.41033e+06	1.36548e+07	251384	4.65044e+06	4.55427e+06	164382	1.83284e+06	91403.1		22.6414	22.1782	16.7521	22.4793	22.6418	16.223	21.6378	21.9097	16.9975	23.1658	23.7029	17.9395	22.1489	22.1188	17.3267	20.8056	16.48		-0.204788	-0.299883	-2.55223	-0.387891	-0.45999	-3.29524	-0.976907	-0.903536	-2.67236	0.447343	0.33391
Q9SN73	Protein BUNDLE SHEATH DEFECTIVE 2, chloroplastic OS=Arabidopsis thaliana OX=3702 GN=BSD2 PE=1 SV=1	AT3G47650			750611			1.31241e+06			1.23476e+06			1.7955e+06			1.35255e+06		1.19925e+06				19.5177			20.3238			20.2358			20.776			20.3672		20.1937				0.213369			0.805555			0.565963
Q9SN95	UDP-glucuronic acid decarboxylase 5 OS=Arabidopsis thaliana OX=3702 GN=UXS5 PE=2 SV=1	UXS5	6.39746e+06	4.44211e+06	133572	6.75728e+06	8.31588e+06	98629	6.47829e+06	7.48397e+06	163873	6.04312e+06	8.61335e+06	58299.1	4.76083e+06	4.24381e+06	136148	2.21287e+06	142846		22.6091	22.0828	17.0273	22.688	22.9874	16.5897	22.6272	22.8354	17.3222	22.5269	23.0381	15.8312	22.1828	22.0169	17.0548	21.0775	17.1241		-0.237163	-0.395287	-2.27708	-0.179142	-0.114393	-2.9285	0.0124663	0.0221216	-2.34762	-0.191607	-0.330848
Q56YU0	Aldehyde dehydrogenase family 2 member C4 OS=Arabidopsis thaliana OX=3702 GN=ALDH2C4 PE=1 SV=2	ALDH2C4	1.18218e+07	8.89952e+06	357899	9.2442e+06	1.06197e+07	401520	7.9983e+06	8.39068e+06	458900	9.00022e+06	1.55988e+07	590209	6.81672e+06	6.08747e+06	485140	3.65229e+06	470123		23.4949	23.0853	18.4492	23.1401	23.3402	18.6151	22.9313	23.0004	18.8078	23.1015	23.8949	19.1709	22.7006	22.5374	18.888	21.8004	18.8427		0.648713	0.607196	-0.855144	0.272964	0.238406	-0.903116	0.316548	0.187105	-0.862015	0.383059	0.525944
Q9M8D3	Probable phosphoribosylformylglycinamidine synthase, chloroplastic/mitochondrial OS=Arabidopsis thaliana OX=3702 GN=At1g74260 PE=2 SV=3	PUR4	7.39498e+06	5.79642e+06	114561	7.0733e+06	8.51235e+06	241183	4.52904e+06	5.40266e+06	253712	6.50777e+06	1.16213e+07	146915	4.57407e+06	4.35983e+06	244998	2.28257e+06	229094		22.8181	22.4667	16.8058	22.754	23.0211	17.8798	22.1108	22.3652	17.9528	22.6337	23.4703	17.1646	22.125	22.0558	17.9024	21.1222	17.8056		-0.0281152	-0.0113685	-2.49858	-0.113202	-0.0807033	-1.63846	-0.503941	-0.448013	-1.717	-0.0847385	0.101274
O23264	Selenium-binding protein 1 OS=Arabidopsis thaliana OX=3702 GN=SBP1 PE=1 SV=1	SBP1	4.38891e+06	3.55006e+06	183195	4.61021e+06	6.1462e+06	445251	3.90828e+06	4.2573e+06	608851	3.48656e+06	7.40782e+06	258206	2.75278e+06	2.01209e+06	314337	1.1671e+06	254136		22.0654	21.7594	17.483	22.1364	22.5513	18.7643	21.8981	22.0215	19.2157	21.7334	22.8206	17.9782	21.3925	20.9403	18.262	20.1545	17.9552		-0.7808	-0.718686	-1.82132	-0.730753	-0.550568	-0.753966	-0.716611	-0.791746	-0.454108	-0.985098	-0.548374
Q9LFN6	DEAD-box ATP-dependent RNA helicase 56 OS=Arabidopsis thaliana OX=3702 GN=RH56 PE=1 SV=2	AT5G11170; UAP56a; AT5G11200; UAP56b	2.04519e+07	1.70309e+07	1.24343e+06	2.32775e+07	2.8445e+07	1.93377e+06	1.68575e+07	2.14106e+07	1.83386e+06	1.72706e+07	2.91067e+07	1.47238e+06	1.7727e+07	1.66249e+07	1994751	1.06703e+07	2.131e+06		24.2857	24.0217	20.2459	24.4724	24.7617	20.883	24.0069	24.3518	20.8065	24.0418	24.7948	20.4897	24.0794	23.9868	20.9278	23.3471	21.0231		1.4395	1.54355	0.941563	1.60528	1.65984	1.36476	1.39217	1.53857	1.13662	1.32334	1.42586
Q93ZT6	Eukaryotic translation initiation factor isoform 4G-1 OS=Arabidopsis thaliana OX=3702 GN=EIF(ISO)4G1 PE=1 SV=1	eIFiso4G1	1.49676e+07	1.17595e+07	1.05346e+06	1.43945e+07	1.80305e+07	821524	1.20814e+07	1.374e+07	995334	1.16093e+07	1.87281e+07	934414	1.14272e+07	9.44849e+06	1.0862e+06	5.8604e+06	1.00089e+06		23.8353	23.4873	20.0067	23.779	24.1039	19.6479	23.5263	23.7119	19.9248	23.4688	24.1587	19.8337	23.446	23.1717	20.0509	22.4826	19.9329		0.989114	1.00922	0.702368	0.911865	1.00211	0.129717	0.911567	0.898625	0.254984	0.750309	0.789707
Q93VT9	60S ribosomal protein L10-1 OS=Arabidopsis thaliana OX=3702 GN=RPL10A PE=1 SV=1	SAC52	2.82214e+07	2.42799e+07	3.69816e+06	2.44146e+07	2.95402e+07	4.40141e+06	1.72236e+07	1.97239e+07	4.80974e+06	2.16632e+07	4.90891e+07	3.84511e+06	2.5333e+07	2.3534e+07	4.34528e+06	1.37054e+07	5.86911e+06		24.7503	24.5333	21.8184	24.5412	24.8162	22.0695	24.0379	24.2334	22.1975	24.3687	25.5489	21.8746	24.5945	24.4882	22.051	23.7082	22.4847		1.90406	2.05516	2.51404	1.67409	1.71434	2.55131	1.42317	1.42019	2.52769	1.65027	2.17991
Q9S7N7	Photosystem I reaction center subunit V, chloroplastic OS=Arabidopsis thaliana OX=3702 GN=PSAG PE=1 SV=1	PSAG	3.42981e+07	2.69094e+07	1.46739e+06	2.91133e+07	3.63807e+07	1.119e+06	2.97243e+07	3.9475e+07	1.5937e+06	3.63954e+07	6.30531e+07	1.05818e+06	2.67817e+07	2.37611e+07	1.0603e+06	1.27124e+07	684611		25.0316	24.6816	20.4848	24.7952	25.1167	20.0938	24.8251	25.2344	20.6039	25.1173	25.9101	20.0132	24.6747	24.5021	20.016	23.5997	19.3849		2.1854	2.2035	1.18048	1.92802	2.01484	0.575556	2.21042	2.42118	0.934109	2.39878	2.54107
Q9FY64	40S ribosomal protein S15-4 OS=Arabidopsis thaliana OX=3702 GN=RPS15D PE=2 SV=1	AT5G09510	1.97403e+06	1.5987e+06	2.78745e+06	1.81127e+06	2.21913e+06	2.05367e+06	1.61571e+06	2.1991e+06	1.64592e+06	2265236	3.49194e+06		1.73607e+06	1.42048e+06	1.82443e+06	761129			20.9127	20.6085	21.4105	20.7886	21.0816	20.9698	20.6237	21.0685	20.6505	21.1112	21.7356		20.7274	20.4379	20.799	19.5378			-1.93352	-1.86963	2.10618	-2.07859	-2.02027	1.45155	-1.99098	-1.74477	0.980629	-1.60724	-1.63339
P54150	Peptide methionine sulfoxide reductase A4, chloroplastic OS=Arabidopsis thaliana OX=3702 GN=MSR4 PE=1 SV=2	PMSR4	1.92299e+07	1.46891e+07	2.62093e+06	1.58421e+07	18801715	2.44091e+06	1.00721e+07	1.16482e+07	2.49253e+06	1.71268e+07	2.42406e+07	2.27678e+06	1.26992e+07	1.15594e+07	2.39408e+06	5.31055e+06	1.71144e+06		24.1968	23.8082	21.3216	23.9173	24.1644	21.219	23.2639	23.4736	21.2492	24.0298	24.5309	21.1186	23.5982	23.4626	21.191	22.3404	20.7068		1.35062	1.33014	2.01731	1.0501	1.06253	1.70076	0.649141	0.660348	1.57934	1.31128	1.16193
Q00218	Phospho-2-dehydro-3-deoxyheptonate aldolase 2, chloroplastic OS=Arabidopsis thaliana OX=3702 GN=DHS2 PE=2 SV=2	DHS2	1.25273e+07	1.07842e+07	834517	1.12121e+07	1.30681e+07	753059	6.50335e+06	7.67178e+06	727259	1.34824e+07	1.98032e+07	633078	9.12993e+06	8.25556e+06	809617	3.89056e+06	756788		23.5786	23.3624	19.6706	23.4186	23.6395	19.5224	22.6328	22.8711	19.4721	23.6846	24.2392	19.272	23.1222	22.9769	19.6269	21.8915	19.5295		0.732339	0.884316	0.366245	0.551405	0.537717	0.0041766	0.0180367	0.0578784	-0.197728	0.966102	0.870243
Q8H0X6	Cysteine proteinase inhibitor 6 OS=Arabidopsis thaliana OX=3702 GN=CYS6 PE=1 SV=2	CYSB	9.98616e+06	6.98887e+06	711352	9.82251e+06	1.16991e+07	634874	1.13478e+07	1.29612e+07	812214	9.04834e+06	1.12083e+07	732492	7.80903e+06	6.60269e+06	685146	5.36595e+06	795183		23.2515	22.7366	19.4402	23.2277	23.4799	19.2761	23.4359	23.6277	19.6315	23.1092	23.4181	19.4825	22.8967	22.6546	19.3861	22.3554	19.6009		0.405269	0.258527	0.135867	0.360507	0.378065	-0.242115	0.821196	0.814446	-0.0383359	0.390751	0.0490708
[truncated: 977 more rows]
[truncated: 28 more columns]

## Sheet: Combined ratio
Accession	Description	Gene Symbol	E/C volcano	E/C	p-value	Abundance in E
O03042	Ribulose bisphosphate carboxylase large chain OS=Arabidopsis thaliana OX=3702 GN=rbcL PE=1 SV=1	rbcL		0.0135275	0.0305791	885.483
[truncated: 1,738 more rows]

## Sheet: Linearity (sorted ascending)
Accession	Description	Gene Symbol	W1 E-1	W1 E-2	W1 E-3	W2 E-1	W2 E-2	W1 E-3	W3 E-1	W3 E-3	Revert	W1 E-1	W1 E-2	W1 E-3	W2 E-1	W2 E-2	W1 E-3	W3 E-1	W3 E-3	Ref.1	Ref.2	Ref.3	Average	Gene Symbol	W1	W2	W3	Stdev	W1	W2	W3	CV	Linearity & reproducibility
[truncated: 1,739 more rows]
