# Supplementary material for: VAL genes regulate vegetative phase change via miR156-dependent and independent mechanisms
Source: PLoS Genet. 2021 Jun 28;17(6):e1009626. doi: 10.1371/journal.pgen.1009626 (PMC8270478; doi:10.1371/journal.pgen.1009626)
Supplement: S3 Data — This dataset includes all the data used to generate Figs 1–6 and S1–S6 Figs. (XLSX) [file pgen.1009626.s011.xlsx]

## Sheet: Fig 1
Panel C			Panel D			Panel E
genotype	first_leaf_ab_tri		genotype	rosette_leaf_number		genotype	leaf	length	width	ratio		genotype	leaf	angle
WT	7		WT	9		val1-5(sd)	1	0.23	0.251	0.916335		val1-5(sd)	1	137.403
WT	6		WT	11		val1-5(sd)	1	0.296	0.28	1.05714		val1-5(sd)	1	130.244
WT	5		WT	11		val1-5(sd)	1	0.314	0.28	1.12143		val1-5(sd)	1	115.716
WT	7		WT	12		val1-5(sd)	1	0.254	0.253	1.00395		val1-5(sd)	1	127.972
WT	6		WT	9		val1-5(sd)	1	0.18	0.207	0.869565		val1-5(sd)	1	119.745
WT	6		WT	10		val1-5(sd)	1	0.211	0.231	0.91342		val1-5(sd)	1	123.996
WT	5		WT	9		val1-5(sd)	1	0.235	0.224	1.04911		val1-5(sd)	1	131.295
WT	6		WT	9		val1-5(sd)	1	0.255	0.251	1.01594		val1-5(sd)	1	127.739
WT	5		WT	10		val1-5(sd)	1	0.306	0.298	1.02685		val1-5(sd)	1	128.418
WT	5		WT	10		val1-5(sd)	1	0.308	0.308	1		val1-5(sd)	1	132.814
WT	6		WT	11		val1-5(sd)	1	0.267	0.287	0.930314		val1-5(sd)	1	138.366
WT	6		WT	13		val1-5(sd)	1	0.268	0.265	1.01132		val1-5(sd)	1	131.878
WT	5		WT	12		val1-5(sd)	1	0.261	0.281	0.928826		val1-5(sd)	1	123.366
WT	5		WT	12		val1-5(sd)	1	0.216	0.222	0.972973		val1-5(sd)	1	120.466
WT	5		WT	10		val1-5(sd)	1	0.233	0.221	1.0543		val1-5(sd)	1	111.987
WT	6		WT	10		val1-5(sd)	1	0.221	0.254	0.870079		val1-5(sd)	1	133.044
WT	5		WT	12		val1-5(sd)	1	0.209	0.222	0.941441		val1-5(sd)	1	116.39
WT	6		WT	13		val1-5(sd)	1	0.18	0.2	0.9		val1-5(sd)	1	120.303
WT	6		WT	11		val1-5(sd)	1	0.203	0.229	0.886463		val1-5(sd)	1	133.995
WT	6		WT	10		val1-5(sd)	1	0.17	0.204	0.833333		val1-5(sd)	1	117.564
WT	5		WT	9		val1-5(sd)	1	0.227	0.217	1.04608		val1-5(sd)	1	127.235
WT	5		WT	11		val1-5(sd)	1	0.217	0.212	1.02358		val1-5(sd)	1	131.511
WT	6		WT	9		val1-5(sd)	1	0.207	0.227	0.911894		val1-5(sd)	1	124.431
WT	5		WT	12		val1-5(sd)	1	0.223	0.247	0.902834		val1-5(sd)	1	129.92
WT	6		WT	9		val1-5(sd)	1	0.19	0.22	0.863636		val1-5(sd)	1	125.362
WT	6		val1-2	16		val1-5(sd)	1	0.207	0.22	0.940909		val1-5(sd)	1	123.835
WT	6		val1-2	13		val1-5(sd)	1	0.207	0.223	0.928251		val1-5(sd)	1	129.392
val1-2	9		val1-2	12		val1-5(sd)	1	0.214	0.227	0.942731		val1-5(sd)	1	113.02
val1-2	7		val1-2	13		val1-5(sd)	1	0.213	0.234	0.910256		val1-5(sd)	1	128.454
val1-2	8		val1-2	14		val1-5(sd)	1	0.23	0.239	0.962343		val1-5(sd)	1	130.732
val1-2	8		val1-2	13		val1-5(sd)	1	0.23	0.23	1		val1-5(sd)	1	133.542
val1-2	9		val1-2	13		val1-5(sd)	1	0.247	0.247	1		val1-5(sd)	3	123.204
val1-2	8		val1-2	13		val1-5(sd)	3	0.4	0.387	1.03359		val1-5(sd)	3	138.708
val1-2	9		val1-2	11		val1-5(sd)	3	0.466	0.408	1.14216		val1-5(sd)	3	126.605
val1-2	7		val1-2	14		val1-5(sd)	3	0.394	0.348	1.13218		val1-5(sd)	3	128.713
val1-2	9		val1-2	14		val1-5(sd)	3	0.458	0.383	1.19582		val1-5(sd)	3	134.923
val1-2	7		val1-2	14		val1-5(sd)	3	0.467	0.393	1.1883		val1-5(sd)	3	129.35
val1-2	6		val1-2	14		val1-5(sd)	3	0.383	0.34	1.12647		val1-5(sd)	3	133.605
val1-2	6		val1-2	16		val1-5(sd)	3	0.389	0.328	1.18598		val1-5(sd)	3	125.272
val1-2	8		val1-2	13		val1-5(sd)	3	0.434	0.4	1.085		val1-5(sd)	3	138.406
val1-2	7		val1-2	16		val1-5(sd)	3	0.434	0.421	1.03088		val1-5(sd)	3	132.727
val1-2	7		val1-2	14		val1-5(sd)	3	0.415	0.394	1.0533		val1-5(sd)	3	152.974
val1-2	7		val1-2	16		val1-5(sd)	3	0.514	0.473	1.08668		val1-5(sd)	3	135.516
val1-2	7		val1-2	15		val1-5(sd)	3	0.441	0.373	1.18231		val1-5(sd)	3	143.089
val1-2	7		val1-2	16		val1-5(sd)	3	0.36	0.307	1.17264		val1-5(sd)	3	136.277
val1-2	8		val1-2	17		val1-5(sd)	3	0.313	0.327	0.957187		val1-5(sd)	3	129.319
val1-2	8		val1-2	14		val1-5(sd)	3	0.193	0.22	0.877273		val1-5(sd)	3	141.758
val1-2	8		val1-2	14		val1-5(sd)	3	0.34	0.294	1.15646		val1-5(sd)	3	139.946
val1-2	7		val1-2	14		val1-5(sd)	3	0.29	0.295	0.983051		val1-5(sd)	3	126.08
val1-2	8		val1-2	13		val1-5(sd)	3	0.314	0.301	1.04319		val1-5(sd)	3	139.399
val1-2	7		val1-2	13		val1-5(sd)	3	0.353	0.314	1.1242		val1-5(sd)	3	133.283
val1-2	8		val1-2	13		val1-5(sd)	3	0.298	0.295	1.01017		val1-5(sd)	3	145.115
val1-2	7		val1-2	14		val1-5(sd)	3	0.347	0.36	0.963889		val1-5(sd)	3	132.52
val1-2	7		val1-2	11		val1-5(sd)	3	0.427	0.34	1.25588		val1-5(sd)	3	128.268
val1-2	7		val1-2	10		val1-5(sd)	3	0.437	0.374	1.16845		val1-5(sd)	3	114.429
val1-2	7		val1-2	11		val1-5(sd)	3	0.26	0.274	0.948905		val1-5(sd)	3	126.741
val1-2	7		val1-2	12		val1-5(sd)	3	0.45	0.374	1.20321		val1-5(sd)	3	142.453
val1-2	7		val1-5(sd)	16		val1-5(sd)	3	0.46	0.44	1.04545		val1-5(sd)	5	141.554
val1-2	6		val1-5(sd)	17		val1-5(sd)	5	0.569	0.46	1.23696		val1-5(sd)	5	135
val1-2	8		val1-5(sd)	16		val1-5(sd)	5	0.588	0.48	1.225		val1-5(sd)	5	131.049
val1-2	7		val1-5(sd)	18		val1-5(sd)	5	0.643	0.482	1.33402		val1-5(sd)	5	131.748
val1-5(sd)	11		val1-5(sd)	16		val1-5(sd)	5	0.667	0.507	1.31558		val1-5(sd)	5	123.48
val1-5(sd)	7		val1-5(sd)	17		val1-5(sd)	5	0.582	0.484	1.20248		val1-5(sd)	5	131.021
val1-5(sd)	9		val1-5(sd)	13		val1-5(sd)	5	0.607	0.5	1.214		val1-5(sd)	5	127.34
val1-5(sd)	9		val1-5(sd)	20		val1-5(sd)	5	0.607	0.44	1.37955		val1-5(sd)	5	143.054
val1-5(sd)	8		val1-5(sd)	18		val1-5(sd)	5	0.653	0.467	1.39829		val1-5(sd)	5	131.82
val1-5(sd)	10		val1-5(sd)	16		val1-5(sd)	5	0.602	0.481	1.25156		val1-5(sd)	5	124.245
val1-5(sd)	9		val1-5(sd)	15		val1-5(sd)	5	0.568	0.414	1.37198		val1-5(sd)	5	139.613
val1-5(sd)	11		val1-5(sd)	19		val1-5(sd)	5	0.527	0.44	1.19773		val1-5(sd)	5	141.388
val1-5(sd)	8		val1-5(sd)	19		val1-5(sd)	5	0.524	0.356	1.47191		val1-5(sd)	5	126.273
val1-5(sd)	7		val1-5(sd)	21		val1-5(sd)	5	0.421	0.354	1.18927		val1-5(sd)	5	145.029
val1-5(sd)	8		val1-5(sd)	15		val1-5(sd)	5	0.37	0.31	1.19355		val1-5(sd)	5	131.771
val1-5(sd)	9		val1-5(sd)	15		val1-5(sd)	5	0.334	0.314	1.06369		val1-5(sd)	5	150.619
val1-5(sd)	10		val1-5(sd)	17		val1-5(sd)	5	0.444	0.375	1.184		val1-5(sd)	5	145.418
val1-5(sd)	11		val1-5(sd)	18		val1-5(sd)	5	0.365	0.296	1.23311		val1-5(sd)	5	123.232
val1-5(sd)	8		val1-5(sd)	18		val1-5(sd)	5	0.567	0.403	1.40695		val1-5(sd)	5	125.915
val1-5(sd)	10		val1-5(sd)	16		val1-5(sd)	5	0.467	0.4	1.1675		val1-5(sd)	5	136.715
val1-5(sd)	9		val1-5(sd)	18		val1-5(sd)	5	0.467	0.367	1.27248		val1-5(sd)	5	123.198
val1-5(sd)	10		val1-5(sd)	15		val1-5(sd)	5	0.608	0.475	1.28		val1-5(sd)	5	128.521
val1-5(sd)	11		val1-5(sd)	15		val1-5(sd)	5	0.544	0.419	1.29833		val1-5(sd)	5	131.668
val1-5(sd)	10		val1-5(sd)	17		val1-2 val2-1	1	0.18	0.168	1.07143		val1-5(sd)	5	134.465
val1-5(sd)	8		val1-5(sd)	18		val1-2 val2-1	1	0.153	0.147	1.04082		val1-5(sd)	5	123.635
val1-5(sd)	8		val1-5(sd)	15		val1-2 val2-1	1	0.167	0.189	0.883598		val1-2 val2-1	1	121.535
val1-5(sd)	8		val1-5(sd)	15		val1-2 val2-1	1	0.16	0.153	1.04575		val1-2 val2-1	1	138.18
val1-5(sd)	9		val1-5(sd)	16		val1-2 val2-1	1	0.147	0.174	0.844828		val1-2 val2-1	1	146.497
val1-5(sd)	10		val1-5(sd)	18		val1-2 val2-1	1	0.147	0.167	0.88024		val1-2 val2-1	1	130.815
val1-5(sd)	7		val1-5(sd)	17		val1-2 val2-1	1	0.173	0.2	0.865		val1-2 val2-1	1	133.798
val1-5(sd)	8		val1-5(sd)	17		val1-2 val2-1	1	0.168	0.174	0.965517		val1-2 val2-1	1	142.001
val1-5(sd)	9		val1-5(sd)	14		val1-2 val2-1	1	0.227	0.207	1.09662		val1-2 val2-1	1	146.524
val1-5(sd)	10		val1-5(sd)	14		val1-2 val2-1	1	0.229	0.235	0.974468		val1-2 val2-1	1	148.634
val1-5(sd)	7		val1-5(sd)	20		val1-2 val2-1	1	0.149	0.15	0.993333		val1-2 val2-1	1	131.1
val1-5(sd)	10		val1-5(sd)	16		val1-2 val2-1	1	0.136	0.137	0.992701		val1-2 val2-1	1	141.483
val1-5(sd)	9		val1-5(sd)	15		val1-2 val2-1	1	0.171	0.204	0.838235		val1-2 val2-1	1	124.924
val1-5(sd)	9		val1-5(sd)	18		val1-2 val2-1	1	0.199	0.197	1.01015		val1-2 val2-1	1	129.207
val1-5(sd)	8		val1-5(sd)	20		val1-2 val2-1	1	0.202	0.18	1.12222		val1-2 val2-1	1	146.31
val1-5(sd)	9		val1-5(sd)	23		val1-2 val2-1	1	0.211	0.215	0.981395		val1-2 val2-1	1	139.699
val1-5(sd)	9		val1-5(sd)	15		val1-2 val2-1	3	0.174	0.178	0.977528		val1-2 val2-1	1	138.691
val1-5(sd)	9		val1-5(sd)	20		val1-2 val2-1	3	0.175	0.152	1.15132		val1-2 val2-1	1	136.032
val1-5(sd)	8		val1-5(sd)	19		val1-2 val2-1	3	0.18	0.167	1.07784		val1-2 val2-1	3	138.262
val1-5(sd)	9		val1-5(sd)	20		val1-2 val2-1	3	0.244	0.214	1.14019		val1-2 val2-1	3	125.32
val1-5(sd)	8		val1-5(sd)	18		val1-2 val2-1	3	0.208	0.194	1.07216		val1-2 val2-1	3	135.538
val1-5(sd)	9		val1-2 val2-4	14		val1-2 val2-1	3	0.202	0.207	0.975845		val1-2 val2-1	3	129.611
val1-5(sd)	8		val1-2 val2-4	10		val1-2 val2-1	3	0.277	0.256	1.08203		val1-2 val2-1	3	140.154
val1-5(sd)	10		val1-2 val2-4	11		val1-2 val2-1	3	0.187	0.183	1.02186		val1-2 val2-1	3	151.235
val1-5(sd)	7		val1-2 val2-4	12		val1-2 val2-1	3	0.247	0.222	1.11261		val1-2 val2-1	3	134.787
val1-5(sd)	10		val1-2 val2-4	11		val1-2 val2-1	3	0.208	0.201	1.03483		val1-2 val2-1	3	145.217
val1-5(sd)	9		val1-2 val2-4	15		val1-2 val2-1	3	0.281	0.247	1.13765		val1-2 val2-1	3	148.173
val1-2 val2-4	9		val1-2 val2-4	17		val1-2 val2-1	3	0.234	0.227	1.03084		val1-2 val2-1	3	138.18
val1-2 val2-4	9		val1-2 val2-4	11		val1-2 val2-1	3	0.26	0.253	1.02767		val1-2 val2-1	3	146.821
val1-2 val2-4	9		val1-2 val2-4	10		val1-2 val2-1	5	0.233	0.22	1.05909		val1-2 val2-1	3	154.337
val1-2 val2-4	9		val1-2 val2-4	13		val1-2 val2-1	5	0.241	0.213	1.13146		val1-2 val2-1	3	144.047
val1-2 val2-4	8		val1-2 val2-4	12		val1-2 val2-1	5	0.174	0.162	1.07407		val1-2 val2-1	5	140.845
val1-2 val2-4	10		val1-2 val2-4	12		val1-2 val2-1	5	0.208	0.208	1		val1-2 val2-1	5	133.835
val1-2 val2-4	11		val1-2 val2-4	12		val1-2 val2-1	5	0.307	0.275	1.11636		val1-2 val2-1	5	140.277
val1-2 val2-4	10		val1-2 val2-4	14		val1-2 val2-1	5	0.234	0.22	1.06364		val1-2 val2-1	5	154
val1-2 val2-4	9		val1-2 val2-4	14		val1-2 val2-1	5	0.247	0.253	0.976285		val1-2 val2-1	5	145.049
val1-2 val2-4	10		val1-2 val2-4	13		val1-2 val2-1	5	0.38	0.314	1.21019		val1-2 val2-1	5	146.634
val1-2 val2-4	8		val1-2 val2-4	18		val1-2 val2-1	5	0.287	0.234	1.2265		val1-2 val2-1	5	135.909
val1-2 val2-4	9		val1-2 val2-4	13		val1-2 val2-1	5	0.227	0.227	1		val1-2 val2-1	5	142.749
val1-2 val2-4	9		val1-2 val2-4	10		val1-2 val2-1	5	0.333	0.307	1.08469		val1-2 val2-1	5	149.767
val1-2 val2-4	10		val1-2 val2-4	10		val1-2 val2-1	5	0.205	0.215	0.953488		val1-2 val2-1	5	141.674
val1-2 val2-4	7		val1-2 val2-4	13		val1-2 val2-1	5	0.29	0.272	1.06618		val1-2 val2-1	5	140.631
val1-2 val2-4	9		val1-2 val2-4	12		val1-5(sd) val2-3	1	0.234	0.241	0.970954		val1-2 val2-1	5	143.943
val1-2 val2-4	8		val1-2 val2-4	13		val1-5(sd) val2-3	1	0.214	0.22	0.972727		val1-2 val2-1	5	130.904
val1-2 val2-4	11		val1-2 val2-4	12		val1-5(sd) val2-3	1	0.262	0.234	1.11966		val1-5(sd) val2-3	1	136.736
val1-2 val2-4	8		val1-2 val2-4	13		val1-5(sd) val2-3	1	0.214	0.221	0.968326		val1-5(sd) val2-3	1	141.34
val1-2 val2-4	8		val1-2 val2-4	11		val1-5(sd) val2-3	1	0.243	0.228	1.06579		val1-5(sd) val2-3	1	125.838
val1-2 val2-4	7		val1-2 val2-4	13		val1-5(sd) val2-3	1	0.233	0.226	1.03097		val1-5(sd) val2-3	1	126.302
val1-2 val2-4	9		val1-5(sd) val2-3	19		val1-5(sd) val2-3	1	0.273	0.24	1.1375		val1-5(sd) val2-3	1	134.15
val1-2 val2-4	9		val1-5(sd) val2-3	17		val1-5(sd) val2-3	1	0.233	0.227	1.02643		val1-5(sd) val2-3	1	138.366
val1-2 val2-4	8		val1-5(sd) val2-3	23		val1-5(sd) val2-3	1	0.26	0.227	1.14537		val1-5(sd) val2-3	1	126.87
val1-2 val2-4	9		val1-5(sd) val2-3	18		val1-5(sd) val2-3	1	0.262	0.235	1.11489		val1-5(sd) val2-3	1	133.733
val1-2 val2-4	7		val1-5(sd) val2-3	21		val1-5(sd) val2-3	1	0.209	0.215	0.972093		val1-5(sd) val2-3	1	130.836
val1-2 val2-4	10		val1-5(sd) val2-3	20		val1-5(sd) val2-3	1	0.208	0.2	1.04		val1-5(sd) val2-3	1	130.024
val1-2 val2-4	9		val1-5(sd) val2-3	13		val1-5(sd) val2-3	1	0.228	0.222	1.02703		val1-5(sd) val2-3	1	128.83
val1-2 val2-4	10		val1-5(sd) val2-3	25		val1-5(sd) val2-3	1	0.239	0.231	1.03463		val1-5(sd) val2-3	1	123.69
val1-2 val2-4	9		val1-5(sd) val2-3	18		val1-5(sd) val2-3	1	0.207	0.2	1.035		val1-5(sd) val2-3	1	120.097
val1-5(sd) val2-3	9		val1-5(sd) val2-3	24		val1-5(sd) val2-3	1	0.255	0.228	1.11842		val1-5(sd) val2-3	1	130.601
val1-5(sd) val2-3	10		val1-5(sd) val2-3	24		val1-5(sd) val2-3	1	0.287	0.293	0.979522		val1-5(sd) val2-3	1	122.248
val1-5(sd) val2-3	9		val1-5(sd) val2-3	22		val1-5(sd) val2-3	1	0.26	0.26	1		val1-5(sd) val2-3	1	146.908
val1-5(sd) val2-3	10		val1-5(sd) val2-3	17		val1-5(sd) val2-3	1	0.203	0.203	1		val1-5(sd) val2-3	1	132.281
val1-5(sd) val2-3	9		val1-5(sd) val2-3	25		val1-5(sd) val2-3	1	0.215	0.225	0.955556		val1-5(sd) val2-3	1	129.094
val1-5(sd) val2-3	11		val1-5(sd) val2-3	19		val1-5(sd) val2-3	1	0.256	0.236	1.08475		val1-5(sd) val2-3	1	130.365
val1-5(sd) val2-3	9		val1-5(sd) val2-3	18		val1-5(sd) val2-3	1	0.254	0.234	1.08547		val1-5(sd) val2-3	1	131.647
val1-5(sd) val2-3	10		val1-5(sd) val2-3	18		val1-5(sd) val2-3	1	0.194	0.207	0.937198		val1-5(sd) val2-3	1	130.836
val1-5(sd) val2-3	10		val1-5(sd) val2-3	18		val1-5(sd) val2-3	1	0.221	0.214	1.03271		val1-5(sd) val2-3	1	127.499
val1-5(sd) val2-3	11		val1-5(sd) val2-3	20		val1-5(sd) val2-3	1	0.241	0.24	1.00417		val1-5(sd) val2-3	1	122.005
val1-5(sd) val2-3	11		val1-5(sd) val2-3	18		val1-5(sd) val2-3	1	0.259	0.231	1.12121		val1-5(sd) val2-3	1	138.022
val1-5(sd) val2-3	10		val1-5(sd) val2-3	20		val1-5(sd) val2-3	1	0.23	0.247	0.931174		val1-5(sd) val2-3	1	132.337
val1-5(sd) val2-3	10		val1-5(sd) val2-3	19		val1-5(sd) val2-3	1	0.234	0.223	1.04933		val1-5(sd) val2-3	1	125.838
val1-5(sd) val2-3	11		val1-5(sd) val2-3	25		val1-5(sd) val2-3	1	0.24	0.261	0.91954		val1-5(sd) val2-3	1	116.896
val1-5(sd) val2-3	11		val1-5(sd) val2-3	25		val1-5(sd) val2-3	1	0.239	0.228	1.04825		val1-5(sd) val2-3	1	121.827
val1-5(sd) val2-3	9		val1-5(sd) val2-3	16		val1-5(sd) val2-3	3	0.362	0.316	1.14557		val1-5(sd) val2-3	1	140.577
val1-5(sd) val2-3	10		val1-5(sd) val2-3	19		val1-5(sd) val2-3	3	0.353	0.327	1.07951		val1-5(sd) val2-3	1	136.477
val1-5(sd) val2-3	10		val1-5(sd) val2-3	17		val1-5(sd) val2-3	3	0.383	0.334	1.14671		val1-5(sd) val2-3	3	123.762
val1-5(sd) val2-3	11		val1-5(sd) val2-3	23		val1-5(sd) val2-3	3	0.369	0.318	1.16038		val1-5(sd) val2-3	3	136.109
val1-5(sd) val2-3	10		val1-5(sd) val2-3	19		val1-5(sd) val2-3	3	0.423	0.369	1.14634		val1-5(sd) val2-3	3	134.858
val1-5(sd) val2-3	9		val1-5(sd) val2-3	20		val1-5(sd) val2-3	3	0.386	0.344	1.12209		val1-5(sd) val2-3	3	127.968
val1-5(sd) val2-3	10		val1-5(sd) val2-3	16		val1-5(sd) val2-3	3	0.376	0.362	1.03867		val1-5(sd) val2-3	3	131.358
val1-5(sd) val2-3	10		val1-5(sd) val2-3	20		val1-5(sd) val2-3	3	0.356	0.303	1.17492		val1-5(sd) val2-3	3	142.443
val1-5(sd) val2-3	11		val1-5(sd) val2-3	18		val1-5(sd) val2-3	3	0.328	0.329	0.99696		val1-5(sd) val2-3	3	141.801
val1-5(sd) val2-3	10		val1-5(sd) val2-3	13		val1-5(sd) val2-3	3	0.327	0.307	1.06515		val1-5(sd) val2-3	3	132.493
val1-5(sd) val2-3	10		val1-5(sd) val2-3	15		val1-5(sd) val2-3	3	0.32	0.28	1.14286		val1-5(sd) val2-3	3	138.731
val1-5(sd) val2-3	10		val1-5(sd) val2-3	22		val1-5(sd) val2-3	3	0.423	0.361	1.17175		val1-5(sd) val2-3	3	139.399
val1-5(sd) val2-3	10		val1-5(sd) val2-3	22		val1-5(sd) val2-3	3	0.23	0.215	1.06977		val1-5(sd) val2-3	3	136.361
val1-5(sd) val2-3	10		val1-5(sd) val2-3	16		val1-5(sd) val2-3	3	0.315	0.289	1.08997		val1-5(sd) val2-3	3	136.518
val1-5(sd) val2-3	11		val1-5(sd) val2-3	14		val1-5(sd) val2-3	3	0.327	0.307	1.06515		val1-5(sd) val2-3	3	139.722
val1-5(sd) val2-3	10		val1-5(sd) val2-3	16		val1-5(sd) val2-3	3	0.367	0.347	1.05764		val1-5(sd) val2-3	3	141.445
val1-5(sd) val2-3	11		val1-2 val2-1	26		val1-5(sd) val2-3	3	0.303	0.289	1.04844		val1-5(sd) val2-3	3	120.911
val1-5(sd) val2-3	7		val1-2 val2-1	19		val1-5(sd) val2-3	3	0.367	0.327	1.12232		val1-5(sd) val2-3	3	134.917
val1-5(sd) val2-3	9		val1-2 val2-1	20		val1-5(sd) val2-3	3	0.327	0.327	1		val1-5(sd) val2-3	3	138.655
val1-5(sd) val2-3	8		val1-2 val2-1	25		val1-5(sd) val2-3	3	0.381	0.327	1.16514		val1-5(sd) val2-3	3	146.006
val1-5(sd) val2-3	9		val1-2 val2-1	18		val1-5(sd) val2-3	3	0.338	0.293	1.15358		val1-5(sd) val2-3	3	131.594
val1-5(sd) val2-3	10		val1-2 val2-1	23		val1-5(sd) val2-3	3	0.362	0.295	1.22712		val1-5(sd) val2-3	3	150.781
val1-5(sd) val2-3	10		val1-2 val2-1	21		val1-5(sd) val2-3	5	0.408	0.321	1.27103		val1-5(sd) val2-3	3	125.789
val1-5(sd) val2-3	9		val1-2 val2-1	19		val1-5(sd) val2-3	5	0.388	0.327	1.18654		val1-5(sd) val2-3	3	146.434
val1-5(sd) val2-3	9		val1-2 val2-1	25		val1-5(sd) val2-3	5	0.441	0.36	1.225		val1-5(sd) val2-3	3	132.917
val1-5(sd) val2-3	9		val1-2 val2-1	18		val1-5(sd) val2-3	5	0.454	0.36	1.26111		val1-5(sd) val2-3	5	132.605
val1-5(sd) val2-3	9		val1-2 val2-1	21		val1-5(sd) val2-3	5	0.396	0.342	1.15789		val1-5(sd) val2-3	5	133.423
val1-2 val2-1	15		val1-2 val2-1	29		val1-5(sd) val2-3	5	0.461	0.329	1.40122		val1-5(sd) val2-3	5	150.501
val1-2 val2-1	12		val1-2 val2-1	18		val1-5(sd) val2-3	5	0.46	0.34	1.35294		val1-5(sd) val2-3	5	133.758
val1-2 val2-1	12		val1-2 val2-1	28		val1-5(sd) val2-3	5	0.492	0.354	1.38983		val1-5(sd) val2-3	5	132.762
val1-2 val2-1	14		val1-2 val2-1	18		val1-5(sd) val2-3	5	0.508	0.367	1.3842		val1-5(sd) val2-3	5	129.437
val1-2 val2-1	11		val1-2 val2-1	21		val1-5(sd) val2-3	5	0.514	0.4	1.285		val1-5(sd) val2-3	5	122.435
val1-2 val2-1	15		val1-2 val2-1	27		val1-5(sd) val2-3	5	0.496	0.374	1.3262		val1-5(sd) val2-3	5	120.4
val1-2 val2-1	13		val1-2 val2-1	23		val1-5(sd) val2-3	5	0.475	0.322	1.47516		val1-5(sd) val2-3	5	128.718
val1-2 val2-1	14		val1-2 val2-1	21		val1-5(sd) val2-3	5	0.462	0.378	1.22222		val1-5(sd) val2-3	5	138.74
val1-2 val2-1	13		val1-2 val2-1	24		val1-5(sd) val2-3	5	0.447	0.354	1.26271		val1-5(sd) val2-3	5	133.5
val1-2 val2-1	14		val1-2 val2-1	20		val1-5(sd) val2-3	5	0.569	0.401	1.41895		val1-5(sd) val2-3	5	131.934
val1-2 val2-1	14					val1-5(sd) val2-3	5	0.45	0.333	1.35135		val1-5(sd) val2-3	5	125.002
val1-2 val2-1	12					val1-5(sd) val2-3	5	0.621	0.44	1.41136		val1-5(sd) val2-3	5	130.359
val1-2 val2-1	15					val1-5(sd) val2-3	5	0.501	0.374	1.33957		val1-5(sd) val2-3	5	118.97
val1-2 val2-1	18					val1-5(sd) val2-3	5	0.503	0.373	1.34853		val1-5(sd) val2-3	5	128.565
val1-2 val2-1	15					val1-2 val2-4	1	0.22	0.261	0.842912		val1-5(sd) val2-3	5	124.703
val1-2 val2-1	12					val1-2 val2-4	1	0.228	0.221	1.03167		val1-5(sd) val2-3	5	115.731
val1-2 val2-1	14					val1-2 val2-4	1	0.26	0.267	0.973783		val1-5(sd) val2-3	5	126.334
val1-2 val2-1	15					val1-2 val2-4	1	0.273	0.254	1.0748		val1-2 val2-4	1	137.936
val1-2 val2-1	14					val1-2 val2-4	1	0.242	0.241	1.00415		val1-2 val2-4	1	131.566
val1-2 val2-1	11					val1-2 val2-4	1	0.229	0.228	1.00439		val1-2 val2-4	1	144.7
val1-2 val2-1	11					val1-2 val2-4	1	0.18	0.194	0.927835		val1-2 val2-4	1	125.726
						val1-2 val2-4	1	0.2	0.213	0.938967		val1-2 val2-4	1	136.948
						val1-2 val2-4	1	0.261	0.256	1.01953		val1-2 val2-4	1	146.383
						val1-2 val2-4	1	0.262	0.255	1.02745		val1-2 val2-4	1	128.234
						val1-2 val2-4	1	0.26	0.261	0.996169		val1-2 val2-4	1	128.784
						val1-2 val2-4	1	0.253	0.267	0.947566		val1-2 val2-4	1	138.33
						val1-2 val2-4	1	0.243	0.255	0.952941		val1-2 val2-4	1	155.08
						val1-2 val2-4	1	0.236	0.241	0.979253		val1-2 val2-4	1	144.605
						val1-2 val2-4	1	0.224	0.217	1.03226		val1-2 val2-4	1	128.837
						val1-2 val2-4	1	0.252	0.239	1.05439		val1-2 val2-4	1	133.807
						val1-2 val2-4	1	0.234	0.254	0.92126		val1-2 val2-4	1	127.77
						val1-2 val2-4	1	0.253	0.253	1		val1-2 val2-4	1	122.969
						val1-2 val2-4	1	0.231	0.228	1.01316		val1-2 val2-4	1	125.054
						val1-2 val2-4	1	0.233	0.22	1.05909		val1-2 val2-4	1	132.397
						val1-2 val2-4	1	0.24	0.26	0.923077		val1-2 val2-4	1	133.99
						val1-2 val2-4	1	0.22	0.24	0.916667		val1-2 val2-4	1	122.451
						val1-2 val2-4	1	0.207	0.213	0.971831		val1-2 val2-4	1	123.69
						val1-2 val2-4	1	0.214	0.234	0.91453		val1-2 val2-4	1	130.299
						val1-2 val2-4	1	0.227	0.22	1.03182		val1-2 val2-4	1	134.279
						val1-2 val2-4	1	0.223	0.223	1		val1-2 val2-4	1	135
						val1-2 val2-4	1	0.239	0.23	1.03913		val1-2 val2-4	1	153.435
						val1-2 val2-4	1	0.227	0.234	0.970085		val1-2 val2-4	1	136.403
						val1-2 val2-4	1	0.234	0.228	1.02632		val1-2 val2-4	1	131.785
						val1-2 val2-4	1	0.24	0.234	1.02564		val1-2 val2-4	1	141.213
						val1-2 val2-4	1	0.213	0.24	0.8875		val1-2 val2-4	1	129.569
						val1-2 val2-4	1	0.191	0.203	0.940887		val1-2 val2-4	1	150.448
						val1-2 val2-4	1	0.187	0.22	0.85		val1-2 val2-4	1	128.395
						val1-2 val2-4	1	0.2	0.194	1.03093		val1-2 val2-4	1	148.526
						val1-2 val2-4	1	0.182	0.195	0.933333		val1-2 val2-4	1	145.816
						val1-2 val2-4	1	0.24	0.227	1.05727		val1-2 val2-4	1	141.911
						val1-2 val2-4	1	0.265	0.269	0.98513		val1-2 val2-4	1	143.13
						val1-2 val2-4	3	0.331	0.315	1.05079		val1-2 val2-4	1	141.009
						val1-2 val2-4	3	0.354	0.295	1.2		val1-2 val2-4	1	147.529
						val1-2 val2-4	3	0.362	0.31	1.16774		val1-2 val2-4	1	130.781
						val1-2 val2-4	3	0.274	0.287	0.954704		val1-2 val2-4	1	136.332
						val1-2 val2-4	3	0.36	0.267	1.34831		val1-2 val2-4	1	138.1
						val1-2 val2-4	3	0.34	0.292	1.16438		val1-2 val2-4	1	133.152
						val1-2 val2-4	3	0.314	0.281	1.11744		val1-2 val2-4	3	144.788
						val1-2 val2-4	3	0.32	0.287	1.11498		val1-2 val2-4	3	139.399
						val1-2 val2-4	3	0.353	0.314	1.1242		val1-2 val2-4	3	132.56
						val1-2 val2-4	3	0.341	0.327	1.04281		val1-2 val2-4	3	151.726
						val1-2 val2-4	3	0.335	0.304	1.10197		val1-2 val2-4	3	126.027
						val1-2 val2-4	3	0.372	0.31	1.2		val1-2 val2-4	3	138.591
						val1-2 val2-4	3	0.38	0.34	1.11765		val1-2 val2-4	3	137.121
						val1-2 val2-4	3	0.406	0.342	1.18713		val1-2 val2-4	3	136.312
						val1-2 val2-4	3	0.374	0.32	1.16875		val1-2 val2-4	3	135.573
						val1-2 val2-4	3	0.354	0.314	1.12739		val1-2 val2-4	3	143.656
						val1-2 val2-4	3	0.34	0.273	1.24542		val1-2 val2-4	3	131.341
						val1-2 val2-4	3	0.337	0.34	0.991176		val1-2 val2-4	3	140.248
						val1-2 val2-4	3	0.28	0.287	0.97561		val1-2 val2-4	3	137.27
						val1-2 val2-4	3	0.299	0.27	1.10741		val1-2 val2-4	3	139.02
						val1-2 val2-4	3	0.4	0.353	1.13314		val1-2 val2-4	3	133.261
						val1-2 val2-4	3	0.4	0.353	1.13314		val1-2 val2-4	3	137.353
						val1-2 val2-4	3	0.414	0.381	1.08661		val1-2 val2-4	3	133.968
						val1-2 val2-4	3	0.321	0.308	1.04221		val1-2 val2-4	3	145.065
						val1-2 val2-4	3	0.293	0.28	1.04643		val1-2 val2-4	3	141.499
						val1-2 val2-4	5	0.476	0.415	1.14699		val1-2 val2-4	3	141.17
						val1-2 val2-4	5	0.477	0.41	1.16341		val1-2 val2-4	3	127.026
						val1-2 val2-4	5	0.408	0.375	1.088		val1-2 val2-4	3	143.894
						val1-2 val2-4	5	0.498	0.363	1.3719		val1-2 val2-4	3	137.121
						val1-2 val2-4	5	0.415	0.351	1.18234		val1-2 val2-4	3	130.365
						val1-2 val2-4	5	0.396	0.355	1.11549		val1-2 val2-4	3	136.818
						val1-2 val2-4	5	0.333	0.334	0.997006		val1-2 val2-4	5	144.211
						val1-2 val2-4	5	0.409	0.357	1.14566		val1-2 val2-4	5	139.482
						val1-2 val2-4	5	0.441	0.354	1.24576		val1-2 val2-4	5	137.057
						val1-2 val2-4	5	0.427	0.367	1.16349		val1-2 val2-4	5	130.601
						val1-2 val2-4	5	0.367	0.333	1.1021		val1-2 val2-4	5	136.378
						val1-2 val2-4	5	0.441	0.374	1.17914		val1-2 val2-4	5	148.736
						val1-2 val2-4	5	0.4	0.34	1.17647		val1-2 val2-4	5	127.592
						val1-2 val2-4	5	0.38	0.34	1.11765		val1-2 val2-4	5	132.989
						val1-2 val2-4	5	0.429	0.375	1.144		val1-2 val2-4	5	138.591
						val1-2 val2-4	5	0.496	0.371	1.33693		val1-2 val2-4	5	138.159
						val1-2 val2-4	5	0.431	0.385	1.11948		val1-2 val2-4	5	133.5
						val1-2 val2-4	5	0.427	0.38	1.12368		val1-2 val2-4	5	152.468
						val1-2 val2-4	5	0.454	0.4	1.135		val1-2 val2-4	5	135.464
						val1-2 val2-4	5	0.429	0.388	1.10567		val1-2 val2-4	5	132.663
						val1-2 val2-4	5	0.464	0.343	1.35277		val1-2 val2-4	5	152.888
						val1-2 val2-4	5	0.457	0.386	1.18394		val1-2 val2-4	5	127.589
						val1-2 val2-4	5	0.427	0.373	1.14477		val1-2 val2-4	5	154.537
						val1-2 val2-4	5	0.387	0.361	1.07202		val1-2 val2-4	5	143.567
						val1-2 val2-4	5	0.374	0.32	1.16875		val1-2 val2-4	5	149.103
						val1-2 val2-4	5	0.502	0.439	1.14351		val1-2 val2-4	5	151.636
						val1-2	1	0.22	0.233	0.944206		val1-2 val2-4	5	139.399
						val1-2	1	0.275	0.275	1		val1-2 val2-4	5	133.185
						val1-2	1	0.2	0.22	0.909091		val1-2 val2-4	5	134.187
						val1-2	1	0.263	0.261	1.00766		val1-2 val2-4	5	134.667
						val1-2	1	0.233	0.267	0.872659		val1-2 val2-4	5	139.399
						val1-2	1	0.205	0.186	1.10215		val1-2 val2-4	5	133.725
						val1-2	1	0.187	0.215	0.869767		val1-2	1	136.245
						val1-2	1	0.261	0.277	0.942238		val1-2	1	147.68
						val1-2	1	0.263	0.303	0.867987		val1-2	1	142.815
						val1-2	1	0.28	0.284	0.985915		val1-2	1	129.547
						val1-2	1	0.254	0.283	0.897527		val1-2	1	148.046
						val1-2	1	0.253	0.253	1		val1-2	1	141.674
						val1-2	1	0.287	0.287	1		val1-2	1	137.211
						val1-2	1	0.288	0.277	1.03971		val1-2	1	137.395
						val1-2	1	0.27	0.281	0.960854		val1-2	1	138.635
						val1-2	1	0.273	0.274	0.99635		val1-2	1	149.226
						val1-2	1	0.274	0.294	0.931973		val1-2	1	141.277
						val1-2	1	0.242	0.274	0.883212		val1-2	1	135
						val1-2	1	0.262	0.288	0.909722		val1-2	1	128.811
						val1-2	1	0.267	0.295	0.905085		val1-2	1	156.991
						val1-2	1	0.249	0.251	0.992032		val1-2	1	133.807
						val1-2	1	0.241	0.247	0.975709		val1-2	1	132.908
						val1-2	1	0.273	0.261	1.04598		val1-2	1	137.49
						val1-2	3	0.36	0.347	1.03746		val1-2	1	146.31
						val1-2	3	0.496	0.395	1.2557		val1-2	1	140.906
						val1-2	3	0.46	0.4	1.15		val1-2	1	134.478
						val1-2	3	0.42	0.354	1.18644		val1-2	1	132.207
						val1-2	3	0.421	0.38	1.10789		val1-2	1	134.462
						val1-2	3	0.367	0.327	1.12232		val1-2	3	155.219
						val1-2	3	0.415	0.388	1.06959		val1-2	3	136.703
						val1-2	3	0.4	0.347	1.15274		val1-2	3	134.215
						val1-2	3	0.461	0.408	1.1299		val1-2	3	132.296
						val1-2	3	0.33	0.302	1.09272		val1-2	3	134.26
						val1-2	3	0.348	0.321	1.08411		val1-2	3	130.815
						val1-2	3	0.302	0.306	0.986928		val1-2	3	139.399
						val1-2	3	0.454	0.408	1.11275		val1-2	3	145.812
						val1-2	3	0.427	0.394	1.08376		val1-2	3	122.435
						val1-2	3	0.393	0.36	1.09167		val1-2	3	139.639
						val1-2	3	0.46	0.387	1.18863		val1-2	3	147.711
						val1-2	3	0.361	0.367	0.983651		val1-2	3	141.659
						val1-2	3	0.374	0.338	1.10651		val1-2	3	149.452
						val1-2	3	0.488	0.4	1.22		val1-2	3	150.487
						val1-2	3	0.413	0.381	1.08399		val1-2	3	137.851
						val1-2	5	0.636	0.472	1.34746		val1-2	3	133.979
						val1-2	5	0.496	0.448	1.10714		val1-2	3	142.775
						val1-2	5	0.547	0.461	1.18655		val1-2	3	148.854
						val1-2	5	0.561	0.473	1.18605		val1-2	3	140.236
						val1-2	5	0.58	0.454	1.27753		val1-2	3	148.046
						val1-2	5	0.715	0.515	1.38835		val1-2	5	124.891
						val1-2	5	0.571	0.414	1.37923		val1-2	5	131.032
						val1-2	5	0.467	0.361	1.29363		val1-2	5	134.703
						val1-2	5	0.6	0.46	1.30435		val1-2	5	149.246
						val1-2	5	0.622	0.434	1.43318		val1-2	5	135.559
						val1-2	5	0.523	0.415	1.26024		val1-2	5	125.004
						val1-2	5	0.547	0.434	1.26037		val1-2	5	129.996
						val1-2	5	0.587	0.447	1.3132		val1-2	5	121.996
						val1-2	5	0.601	0.434	1.38479		val1-2	5	129.806
						val1-2	5	0.545	0.422	1.29147		val1-2	5	127.725
						val1-2	5	0.483	0.368	1.3125		val1-2	5	117.397
						val1-5(sd)	1	0.253	0.267	0.947566		val1-2	5	133.274
						val1-5(sd)	1	0.24	0.233	1.03004		val1-2	5	135.822
						val1-5(sd)	1	0.27	0.268	1.00746		val1-2	5	139.203
						val1-5(sd)	1	0.287	0.274	1.04745		val1-2	5	136.598
						val1-5(sd)	1	0.247	0.273	0.904762		val1-5(sd)	1	127.421
						val1-5(sd)	1	0.274	0.273	1.00366		val1-5(sd)	1	138.853
						val1-5(sd)	1	0.241	0.227	1.06167		val1-5(sd)	1	145.775
						val1-5(sd)	1	0.254	0.261	0.97318		val1-5(sd)	1	136.245
						val1-5(sd)	1	0.28	0.287	0.97561		val1-5(sd)	1	147.529
						val1-5(sd)	1	0.281	0.267	1.05243		val1-5(sd)	1	130.601
						val1-5(sd)	1	0.247	0.247	1		val1-5(sd)	1	123.492
						val1-5(sd)	1	0.248	0.26	0.953846		val1-5(sd)	1	137.395
						val1-5(sd)	1	0.254	0.28	0.907143		val1-5(sd)	1	142.05
						val1-5(sd)	1	0.233	0.247	0.94332		val1-5(sd)	1	138.845
						val1-5(sd)	1	0.24	0.24	1		val1-5(sd)	1	143.206
						val1-5(sd)	3	0.389	0.334	1.16467		val1-5(sd)	1	135
						val1-5(sd)	3	0.407	0.367	1.10899		val1-5(sd)	1	132.917
						val1-5(sd)	3	0.427	0.387	1.10336		val1-5(sd)	1	149.574
						val1-5(sd)	3	0.36	0.333	1.08108		val1-5(sd)	1	142.125
						val1-5(sd)	3	0.34	0.327	1.03976		val1-5(sd)	3	148.314
						val1-5(sd)	5	0.561	0.42	1.33571		val1-5(sd)	3	137.816
						val1-5(sd)	5	0.574	0.421	1.36342		val1-5(sd)	3	140.194
						val1-5(sd)	5	0.554	0.441	1.25624		val1-5(sd)	3	145.67
						val1-5(sd)	5	0.447	0.409	1.09291		val1-5(sd)	3	136.388
						val1-5(sd)	5	0.541	0.441	1.22676		val1-5(sd)	5	147.858
						val1-5(sd)	5	0.613	0.473	1.29598		val1-5(sd)	5	140.547
						val1-5(sd)	5	0.474	0.387	1.22481		val1-5(sd)	5	137.155
						val1-5(sd)	5	0.52	0.4	1.3		val1-5(sd)	5	142.253
						val1-5(sd)	5	0.54	0.407	1.32678		val1-5(sd)	5	137.445
						val1-5(sd)	5	0.493	0.38	1.29737		val1-5(sd)	5	139.105
						WT	1	0.24	0.22	1.09091		val1-5(sd)	5	139.536
						WT	1	0.267	0.253	1.05534		val1-5(sd)	5	134.588
						WT	1	0.261	0.227	1.14978		val1-5(sd)	5	129.594
						WT	1	0.256	0.24	1.06667		val1-5(sd)	5	142.9
						WT	1	0.229	0.227	1.00881		WT	1	138.845
						WT	1	0.307	0.28	1.09643		WT	1	122.707
						WT	1	0.28	0.267	1.04869		WT	1	118.413
						WT	1	0.241	0.261	0.923372		WT	1	134.024
						WT	1	0.353	0.32	1.10312		WT	1	140.517
						WT	1	0.301	0.275	1.09455		WT	1	124.637
						WT	1	0.302	0.289	1.04498		WT	1	130.244
						WT	1	0.311	0.307	1.01303		WT	1	127.444
						WT	1	0.34	0.327	1.03976		WT	1	135
						WT	1	0.327	0.307	1.06515		WT	1	115.484
						WT	1	0.347	0.307	1.13029		WT	1	145.357
						WT	1	0.287	0.301	0.953488		WT	1	144.252
						WT	1	0.304	0.286	1.06294		WT	1	142.218
						WT	3	0.5	0.407	1.2285		WT	1	129.388
						WT	3	0.46	0.36	1.27778		WT	1	144.949
						WT	3	0.398	0.331	1.20242		WT	1	133.493
						WT	3	0.441	0.354	1.24576		WT	1	151.862
						WT	3	0.514	0.413	1.24455		WT	3	137.889
						WT	3	0.494	0.38	1.3		WT	3	145.635
						WT	3	0.574	0.42	1.36667		WT	3	152.344
						WT	3	0.46	0.321	1.43302		WT	3	147.529
						WT	3	0.461	0.387	1.19121		WT	3	142.125
						WT	3	0.427	0.367	1.16349		WT	3	128.594
						WT	3	0.54	0.407	1.32678		WT	3	119.973
						WT	3	0.494	0.353	1.39943		WT	3	127.817
						WT	3	0.376	0.328	1.14634		WT	3	130.236
						WT	5	0.72	0.467	1.54176		WT	3	132.574
						WT	5	0.667	0.487	1.36961		WT	3	120.816
						WT	5	0.674	0.434	1.553		WT	3	128.196
						WT	5	0.594	0.433	1.37182		WT	3	130.344
						WT	5	0.747	0.493	1.51521		WT	5	122.784
						WT	5	0.647	0.427	1.51522		WT	5	132.163
						WT	5	0.684	0.449	1.52339		WT	5	124.261
						WT	5	0.7	0.468	1.49573		WT	5	132.609
						WT	5	0.894	0.52	1.71923		WT	5	121.444
						WT	5	0.801	0.473	1.69345		WT	5	116.535
						WT	5	0.667	0.44	1.51591		WT	5	123.764
						WT	5	0.667	0.447	1.49217		WT	5	121.301
						WT	5	0.774	0.474	1.63291		WT	5	122.402
						val1-5(sd) val2-3	1	0.28	0.26	1.07692		WT	5	108.491
						val1-5(sd) val2-3	1	0.28	0.26	1.07692		WT	5	126.656
						val1-5(sd) val2-3	1	0.224	0.211	1.06161		WT	5	124.946
						val1-5(sd) val2-3	1	0.242	0.256	0.945312		WT	5	130.888
						val1-5(sd) val2-3	1	0.202	0.22	0.918182		val1-5(sd) val2-3	1	128.234
						val1-5(sd) val2-3	1	0.234	0.228	1.02632		val1-5(sd) val2-3	1	125.441
						val1-5(sd) val2-3	1	0.221	0.227	0.973568		val1-5(sd) val2-3	1	142.765
						val1-5(sd) val2-3	3	0.361	0.334	1.08084		val1-5(sd) val2-3	1	120.141
						val1-5(sd) val2-3	3	0.36	0.314	1.1465		val1-5(sd) val2-3	1	148.707
						val1-5(sd) val2-3	3	0.316	0.308	1.02597		val1-5(sd) val2-3	1	131.024
						val1-5(sd) val2-3	3	0.367	0.321	1.1433		val1-5(sd) val2-3	1	138.862
						val1-5(sd) val2-3	3	0.349	0.261	1.33716		val1-5(sd) val2-3	3	139.185
						val1-5(sd) val2-3	5	0.414	0.367	1.12807		val1-5(sd) val2-3	3	147.317
						val1-5(sd) val2-3	5	0.434	0.32	1.35625		val1-5(sd) val2-3	3	132.274
						val1-5(sd) val2-3	5	0.534	0.374	1.42781		val1-5(sd) val2-3	3	136.267
						val1-5(sd) val2-3	5	0.487	0.367	1.32698		val1-5(sd) val2-3	3	117.547
						val1-5(sd) val2-3	5	0.514	0.368	1.39674		val1-5(sd) val2-3	5	132.939
						val1-5(sd) val2-3	5	0.442	0.354	1.24859		val1-5(sd) val2-3	5	131.658
						WT	1	0.247	0.247	1		val1-5(sd) val2-3	5	138.935
						WT	1	0.259	0.269	0.962825		val1-5(sd) val2-3	5	126.951
						WT	1	0.273	0.26	1.05		val1-5(sd) val2-3	5	135.466
						WT	1	0.274	0.327	0.83792		val1-5(sd) val2-3	5	126.963
						WT	1	0.28	0.312	0.897436		WT	1	124.832
						WT	1	0.282	0.289	0.975779		WT	1	128.07
						WT	1	0.287	0.32	0.896875		WT	1	129.188
						WT	1	0.294	0.295	0.99661		WT	1	131.726
						WT	1	0.3	0.334	0.898204		WT	1	132.879
						WT	1	0.301	0.28	1.075		WT	1	134.012
						WT	1	0.314	0.32	0.98125		WT	1	137.161
						WT	1	0.334	0.36	0.927778		WT	1	140.08
						WT	3	0.427	0.353	1.20963		WT	1	141.86
						WT	3	0.442	0.407	1.086		WT	1	143.105
						WT	3	0.461	0.42	1.09762		WT	1	146.634
						WT	3	0.474	0.381	1.24409		WT	1	149.221
						WT	3	0.479	0.404	1.18564		WT	3	123.476
						WT	3	0.487	0.41	1.1878		WT	3	124.842
						WT	3	0.487	0.427	1.14052		WT	3	127.04
						WT	3	0.505	0.462	1.09307		WT	3	131.149
						WT	3	0.514	0.429	1.19814		WT	3	133.204
						WT	3	0.52	0.454	1.14537		WT	3	135.265
						WT	3	0.548	0.446	1.2287		WT	3	137.61
						WT	3	0.584	0.467	1.25054		WT	3	140.134
						WT	5	0.661	0.407	1.62408		WT	3	142.696
						WT	5	0.667	0.42	1.5881		WT	3	143.842
						WT	5	0.693	0.487	1.423		WT	3	145.586
						WT	5	0.694	0.46	1.5087		WT	3	153.034
						WT	5	0.714	0.493	1.44828		WT	5	102.858
						WT	5	0.72	0.46	1.56522		WT	5	105.009
						WT	5	0.729	0.455	1.6022		WT	5	108.435
						WT	5	0.747	0.507	1.47337		WT	5	109.482
						WT	5	0.764	0.526	1.45247		WT	5	111.333
						WT	5	0.783	0.509	1.53831		WT	5	112.157
						WT	5	0.802	0.507	1.58185		WT	5	113.691
						WT	5	0.831	0.49	1.69592		WT	5	115.61
						val1-2	1	0.327	0.367	0.891008		WT	5	116.417
						val1-2	1	0.333	0.372	0.895161		WT	5	119.355
						val1-2	1	0.288	0.313	0.920128		WT	5	123.842
						val1-2	1	0.314	0.334	0.94012		WT	5	126.672
						val1-2	1	0.321	0.334	0.961078		val1-2	1	129.806
						val1-2	1	0.32	0.328	0.97561		val1-2	1	133.493
						val1-2	1	0.321	0.327	0.981651		val1-2	1	134.754
						val1-2	1	0.28	0.275	1.01818		val1-2	1	136.548
						val1-2	3	0.46	0.44	1.04545		val1-2	1	137.649
						val1-2	3	0.459	0.42	1.09286		val1-2	1	143.267
						val1-2	3	0.514	0.46	1.11739		val1-2	1	143.92
						val1-2	3	0.449	0.396	1.13384		val1-2	1	144.707
						val1-2	3	0.461	0.401	1.14963		val1-2	3	123.69
						val1-2	3	0.454	0.394	1.15228		val1-2	3	126.718
						val1-2	3	0.487	0.413	1.17918		val1-2	3	130.199
						val1-2	3	0.501	0.42	1.19286		val1-2	3	131.634
						val1-2	3	0.467	0.387	1.20672		val1-2	3	135.573
						val1-2	5	0.573	0.48	1.19375		val1-2	3	139.471
						val1-2	5	0.541	0.448	1.20759		val1-2	3	142.765
						val1-2	5	0.613	0.487	1.25873		val1-2	3	146.085
						val1-2	5	0.594	0.467	1.27195		val1-2	3	149.265
						val1-2	5	0.534	0.415	1.28675		val1-2	5	116.417
						val1-2	5	0.614	0.467	1.31478		val1-2	5	121.43
						val1-2	5	0.648	0.488	1.32787		val1-2	5	125.629
						val1-2	5	0.647	0.48	1.34792		val1-2	5	129.628
						val1-2	5	0.586	0.425	1.37882		val1-2	5	132.852
												val1-2	5	133.21
												val1-2	5	134.876
												val1-2	5	136.033
												val1-2	5	138.888

## Sheet: Fig 2
Panel A					Panel B
relative_RNA_level	genotype	week	gene		relative_RNA_level	genotype	day	gene
1.01303	val1-5(sd)	1W	miR156		1.7152	val1-5(sd)	8	miR156
1.31229	val1-5(sd)	1W	miR156		1.73382	val1-5(sd)	8	miR156
1.40296	val1-5(sd)	1W	miR156		1.65657	val1-5(sd)	8	miR156
0.525824	val1-5(sd)	2W	miR156		1.90344	val1-5(sd)	8	miR156
0.489411	val1-5(sd)	2W	miR156		0.534302	val1-5(sd)	15	miR156
0.547492	val1-5(sd)	2W	miR156		0.675479	val1-5(sd)	15	miR156
0.366334	val1-5(sd)	3W	miR156		0.667339	val1-5(sd)	15	miR156
0.46302	val1-5(sd)	3W	miR156		0.896993	val1-5(sd)	15	miR156
0.280474	val1-5(sd)	3W	miR156		0.986273	val1-5(sd)	22	miR156
1.2874	val1-5(sd) val2-3	1W	miR156		0.937619	val1-5(sd)	22	miR156
1.35707	val1-5(sd) val2-3	1W	miR156		0.896852	val1-5(sd)	22	miR156
1.29025	val1-5(sd) val2-3	1W	miR156		1.04204	val1-5(sd)	22	miR156
0.756423	val1-5(sd) val2-3	2W	miR156		1.29662	val1-5(sd) val2-3	8	miR156
0.638081	val1-5(sd) val2-3	2W	miR156		1.50861	val1-5(sd) val2-3	8	miR156
0.821395	val1-5(sd) val2-3	2W	miR156		1.42397	val1-5(sd) val2-3	8	miR156
0.408798	val1-5(sd) val2-3	3W	miR156		1.92104	val1-5(sd) val2-3	8	miR156
0.389589	val1-5(sd) val2-3	3W	miR156		0.705127	val1-5(sd) val2-3	15	miR156
0.419766	val1-5(sd) val2-3	3W	miR156		0.727732	val1-5(sd) val2-3	15	miR156
1.00005	WT	1W	miR156		0.69519	val1-5(sd) val2-3	15	miR156
1.00011	WT	1W	miR156		0.693864	val1-5(sd) val2-3	15	miR156
1.00028	WT	1W	miR156		0.601312	val1-5(sd) val2-3	22	miR156
0.519903	WT	2W	miR156		0.792706	val1-5(sd) val2-3	22	miR156
0.414656	WT	2W	miR156		0.821866	val1-5(sd) val2-3	22	miR156
0.33572	WT	2W	miR156		0.931225	val1-5(sd) val2-3	22	miR156
0.162138	WT	3W	miR156		1	WT	8	miR156
0.271756	WT	3W	miR156		1	WT	8	miR156
0.11587	WT	3W	miR156		1	WT	8	miR156
					1.00014	WT	8	miR156
1.04014	val1-5(sd)	1W	miR157		0.55	WT	15	miR156
1.44189	val1-5(sd)	1W	miR157		0.33	WT	15	miR156
1.08696	val1-5(sd)	1W	miR157		0.15	WT	15	miR156
0.668461	val1-5(sd)	2W	miR157		0.472784	WT	15	miR156
0.526058	val1-5(sd)	2W	miR157		0.08	WT	22	miR156
0.70633	val1-5(sd)	2W	miR157		0.341918	WT	22	miR156
0.417264	val1-5(sd)	3W	miR157		0.421401	WT	22	miR156
0.368679	val1-5(sd)	3W	miR157		0.43128	WT	22	miR156
0.459409	val1-5(sd)	3W	miR157
1.09593	val1-5(sd) val2-3	1W	miR157		1.0709	val1-5(sd)	8	miR157
1.39513	val1-5(sd) val2-3	1W	miR157		0.891329	val1-5(sd)	8	miR157
1.1215	val1-5(sd) val2-3	1W	miR157		0.696256	val1-5(sd)	8	miR157
0.887621	val1-5(sd) val2-3	2W	miR157		0.725761	val1-5(sd)	8	miR157
0.759678	val1-5(sd) val2-3	2W	miR157		0.164159	val1-5(sd)	15	miR157
0.91948	val1-5(sd) val2-3	2W	miR157		0.248732	val1-5(sd)	15	miR157
0.565973	val1-5(sd) val2-3	3W	miR157		0.208628	val1-5(sd)	15	miR157
0.636804	val1-5(sd) val2-3	3W	miR157		0.277361	val1-5(sd)	15	miR157
0.629501	val1-5(sd) val2-3	3W	miR157		0.307961	val1-5(sd)	22	miR157
1.00006	WT	1W	miR157		0.232329	val1-5(sd)	22	miR157
1	WT	1W	miR157		0.227368	val1-5(sd)	22	miR157
1.00032	WT	1W	miR157		0.268732	val1-5(sd)	22	miR157
0.667971	WT	2W	miR157		0.844816	val1-5(sd) val2-3	8	miR157
0.577693	WT	2W	miR157		0.865874	val1-5(sd) val2-3	8	miR157
0.802282	WT	2W	miR157		0.752099	val1-5(sd) val2-3	8	miR157
0.308805	WT	3W	miR157		0.851816	val1-5(sd) val2-3	8	miR157
0.225381	WT	3W	miR157		0.253975	val1-5(sd) val2-3	15	miR157
0.441122	WT	3W	miR157		0.446191	val1-5(sd) val2-3	15	miR157
					0.292064	val1-5(sd) val2-3	15	miR157
1.19313	val1-5(sd)	1W	MIR156A		0.26018	val1-5(sd) val2-3	15	miR157
1.28246	val1-5(sd)	1W	MIR156A		0.158307	val1-5(sd) val2-3	22	miR157
1.51962	val1-5(sd)	1W	MIR156A		0.227978	val1-5(sd) val2-3	22	miR157
0.353551	val1-5(sd)	2W	MIR156A		0.159521	val1-5(sd) val2-3	22	miR157
0.423732	val1-5(sd)	2W	MIR156A		0.223218	val1-5(sd) val2-3	22	miR157
0.275116	val1-5(sd)	2W	MIR156A		1.001	WT	8	miR157
0.187902	val1-5(sd)	3W	MIR156A		1.0004	WT	8	miR157
0.258239	val1-5(sd)	3W	MIR156A		1.0001	WT	8	miR157
0.14365	val1-5(sd)	3W	MIR156A		1.00001	WT	8	miR157
1.0074	val1-5(sd) val2-3	1W	MIR156A		0.33	WT	15	miR157
2.06938	val1-5(sd) val2-3	1W	MIR156A		0.275	WT	15	miR157
2.14382	val1-5(sd) val2-3	1W	MIR156A		0.341	WT	15	miR157
0.240144	val1-5(sd) val2-3	2W	MIR156A		0.194191	WT	15	miR157
0.350931	val1-5(sd) val2-3	2W	MIR156A		0.054	WT	22	miR157
0.430353	val1-5(sd) val2-3	2W	MIR156A		0.101896	WT	22	miR157
0.157686	val1-5(sd) val2-3	3W	MIR156A		0.0945782	WT	22	miR157
0.18774	val1-5(sd) val2-3	3W	MIR156A		0.116165	WT	22	miR157
0.128365	val1-5(sd) val2-3	3W	MIR156A
1.00766	WT	1W	MIR156A		1.00815	val1-5(sd)	8	MIR156A
1.00624	WT	1W	MIR156A		1.01831	val1-5(sd)	8	MIR156A
1.00638	WT	1W	MIR156A		0.94706	val1-5(sd)	8	MIR156A
0.457826	WT	2W	MIR156A		1.25096	val1-5(sd)	8	MIR156A
0.303599	WT	2W	MIR156A		0.0894293	val1-5(sd)	15	MIR156A
0.280881	WT	2W	MIR156A		0.0738161	val1-5(sd)	15	MIR156A
0.22998	WT	3W	MIR156A		0.120821	val1-5(sd)	15	MIR156A
0.0907854	WT	3W	MIR156A		0.0619255	val1-5(sd)	15	MIR156A
0.141006	WT	3W	MIR156A		0.0953186	val1-5(sd)	22	MIR156A
					0.135256	val1-5(sd)	22	MIR156A
0.879638	val1-5(sd)	1W	MIR156C		0.0466819	val1-5(sd)	22	MIR156A
1.0959	val1-5(sd)	1W	MIR156C		0.0969788	val1-5(sd)	22	MIR156A
0.905357	val1-5(sd)	1W	MIR156C		1.4121	val1-5(sd) val2-3	8	MIR156A
0.63126	val1-5(sd)	2W	MIR156C		1.34978	val1-5(sd) val2-3	8	MIR156A
0.737283	val1-5(sd)	2W	MIR156C		1.08	val1-5(sd) val2-3	8	MIR156A
0.442553	val1-5(sd)	2W	MIR156C		1.29346	val1-5(sd) val2-3	8	MIR156A
0.271147	val1-5(sd)	3W	MIR156C		0.06214	val1-5(sd) val2-3	15	MIR156A
0.46512	val1-5(sd)	3W	MIR156C		0.0569328	val1-5(sd) val2-3	15	MIR156A
0.23458	val1-5(sd)	3W	MIR156C		0.0882319	val1-5(sd) val2-3	15	MIR156A
1.22363	val1-5(sd) val2-3	1W	MIR156C		0.0527184	val1-5(sd) val2-3	15	MIR156A
2.313	val1-5(sd) val2-3	1W	MIR156C		0.110331	val1-5(sd) val2-3	22	MIR156A
1.46577	val1-5(sd) val2-3	1W	MIR156C		0.0940556	val1-5(sd) val2-3	22	MIR156A
0.415825	val1-5(sd) val2-3	2W	MIR156C		0.142986	val1-5(sd) val2-3	22	MIR156A
0.529424	val1-5(sd) val2-3	2W	MIR156C		0.108517	val1-5(sd) val2-3	22	MIR156A
0.785667	val1-5(sd) val2-3	2W	MIR156C		1	WT	8	MIR156A
0.177741	val1-5(sd) val2-3	3W	MIR156C		1.02	WT	8	MIR156A
0.307402	val1-5(sd) val2-3	3W	MIR156C		1.006	WT	8	MIR156A
0.319652	val1-5(sd) val2-3	3W	MIR156C		1.0112	WT	8	MIR156A
1.0026	WT	1W	MIR156C		0.085	WT	15	MIR156A
1.0229	WT	1W	MIR156C		0.05	WT	15	MIR156A
1.02248	WT	1W	MIR156C		0.086567	WT	15	MIR156A
0.476873	WT	2W	MIR156C		0.088	WT	22	MIR156A
0.545996	WT	2W	MIR156C		0.151115	WT	22	MIR156A
0.42136	WT	2W	MIR156C		0.142888	WT	22	MIR156A
0.295391	WT	3W	MIR156C		0.0272258	WT	22	MIR156A
0.148921	WT	3W	MIR156C
0.210434	WT	3W	MIR156C		1.05262	val1-5(sd)	8	MIR156C
					0.894546	val1-5(sd)	8	MIR156C
					1.23717	val1-5(sd)	8	MIR156C
					1.17058	val1-5(sd)	8	MIR156C
					0.766436	val1-5(sd)	15	MIR156C
					0.779195	val1-5(sd)	15	MIR156C
					0.389134	val1-5(sd)	15	MIR156C
					0.48365	val1-5(sd)	15	MIR156C
					0.561829	val1-5(sd)	22	MIR156C
					0.261512	val1-5(sd)	22	MIR156C
					0.406648	val1-5(sd)	22	MIR156C
					0.239885	val1-5(sd)	22	MIR156C
					0.974546	val1-5(sd) val2-3	8	MIR156C
					1.34776	val1-5(sd) val2-3	8	MIR156C
					1.44415	val1-5(sd) val2-3	8	MIR156C
					1.62531	val1-5(sd) val2-3	8	MIR156C
					0.435746	val1-5(sd) val2-3	15	MIR156C
					0.573782	val1-5(sd) val2-3	15	MIR156C
					0.476105	val1-5(sd) val2-3	15	MIR156C
					0.564101	val1-5(sd) val2-3	15	MIR156C
					0.123598	val1-5(sd) val2-3	22	MIR156C
					0.405155	val1-5(sd) val2-3	22	MIR156C
					0.318165	val1-5(sd) val2-3	22	MIR156C
					0.215177	val1-5(sd) val2-3	22	MIR156C
					1.12	WT	8	MIR156C
					1.01	WT	8	MIR156C
					1	WT	8	MIR156C
					1.00149	WT	8	MIR156C
					0.37	WT	15	MIR156C
					0.32	WT	15	MIR156C
					0.32	WT	15	MIR156C
					0.387519	WT	15	MIR156C
					0.26	WT	22	MIR156C
					0.182118	WT	22	MIR156C
					0.13966	WT	22	MIR156C
					0.153379	WT	22	MIR156C

## Sheet: Fig 3
Panel B					Panel D			Panel E					Panel F
enrichment	primers	week	genotype		ab_tri	genotype		genotype	week	relative_RNA_level	gene		enrichment	primers	week	genotype
0.0398932	A6	1W	WT		6	WT		WT	1W	1.0002	miR156		0.797502	A6	1W	WT
0.0182561	A6	1W	WT		6	WT		WT	1W	1.00115	miR156		1.57255	A6	1W	WT
0.0453553	A6	1W	WT		6	WT		WT	1W	1.00008	miR156		1.92978	A6	2W	WT
0.18851	A6	2W	WT		6	WT		WT	2W	0.384018	miR156		2.59264	A6	2W	WT
0.189477	A6	2W	WT		5	WT		WT	2W	0.277934	miR156		1.33945	A6	3W	WT
0.174502	A6	2W	WT		6	WT		WT	2W	0.529564	miR156		1.23048	A6	3W	WT
0.354575	A6	3W	WT		6	WT		WT	3W	0.196441	miR156		1.11971	A10	1W	WT
0.329256	A6	3W	WT		6	WT		WT	3W	0.118801	miR156		0.887363	A10	1W	WT
0.477582	A6	3W	WT		7	WT		WT	3W	0.243213	miR156		4.9394	A10	2W	WT
0.0302159	A10	1W	WT		6	WT		val1-2	1W	1.42431	miR156		5.32246	A10	2W	WT
0.00606184	A10	1W	WT		6	WT		val1-2	1W	0.949185	miR156		1.21618	A10	3W	WT
0.0465673	A10	1W	WT		6	WT		val1-2	1W	1.05877	miR156		0.809813	A10	3W	WT
0.163275	A10	2W	WT		6	WT		val1-2	2W	0.377836	miR156		0.485863	A6	1W	val1 val2
0.107467	A10	2W	WT		6	WT		val1-2	2W	0.383526	miR156		2.88071	A6	1W	val1 val2
0.156236	A10	2W	WT		7	WT		val1-2	2W	0.522099	miR156		1.35339	A6	2W	val1 val2
0.24596	A10	3W	WT		6	WT		val1-2	3W	0.2454	miR156		0.885167	A6	2W	val1 val2
0.257947	A10	3W	WT		6	WT		val1-2	3W	0.159307	miR156		2.11753	A6	3W	val1 val2
0.49813	A10	3W	WT		6	WT		val1-2	3W	0.319524	miR156		1.21243	A6	3W	val1 val2
0.0631626	A6	1W	val1 val2		6	WT		clf val1	1W	1.21975	miR156		0.620891	A10	1W	val1 val2
0.0157323	A6	1W	val1 val2		6	WT		clf val1	1W	0.81477	miR156		0.965785	A10	1W	val1 val2
0.0325309	A6	1W	val1 val2		7	WT		clf val1	1W	0.943054	miR156		3.27377	A10	2W	val1 val2
0.178385	A6	2W	val1 val2		6	WT		clf val1	2W	0.519792	miR156		2.90944	A10	2W	val1 val2
0.1029	A6	2W	val1 val2		5	WT		clf val1	2W	0.339833	miR156		0.782728	A10	3W	val1 val2
0.151925	A6	2W	val1 val2		5	WT		clf val1	2W	0.523666	miR156		0.965169	A10	3W	val1 val2
0.343137	A6	3W	val1 val2		6	WT		clf val1	3W	0.257418	miR156
0.212747	A6	3W	val1 val2		7	WT		clf val1	3W	0.197419	miR156		1.13518	C7	1W	WT
0.439007	A6	3W	val1 val2		5	WT		clf val1	3W	0.326493	miR156		3.77586	C7	1W	WT
0.056209	A10	1W	val1 val2		6	WT		swn val1	1W	1.30217	miR156		10.3892	C7	2W	WT
0.0344968	A10	1W	val1 val2		7	WT		swn val1	1W	1.10145	miR156		7.50353	C7	2W	WT
0.0140353	A10	1W	val1 val2		5	WT		swn val1	1W	1.26721	miR156		2.53793	C7	3W	WT
0.190704	A10	2W	val1 val2		6	WT		swn val1	2W	0.477181	miR156		4.02354	C7	3W	WT
0.138527	A10	2W	val1 val2		6	WT		swn val1	2W	0.398213	miR156		1.01203	C8	1W	WT
0.0658792	A10	2W	val1 val2		7	WT		swn val1	2W	0.69202	miR156		4.33305	C8	1W	WT
0.204682	A10	3W	val1 val2		5	WT		swn val1	3W	0.226834	miR156		6.47448	C8	2W	WT
0.275364	A10	3W	val1 val2		6	WT		swn val1	3W	0.172026	miR156		9.79342	C8	2W	WT
0.223997	A10	3W	val1 val2		9	swn-3		swn val1	3W	0.340568	miR156		1.82193	C8	3W	WT
					9	swn-3							3.39145	C8	3W	WT
0.0392967	C7	1W	WT		8	swn-3		WT	1W	1.00001	miR157		0.823733	C9	1W	WT
0.032002	C7	1W	WT		6	swn-3		WT	1W	1.00022	miR157		2.74918	C9	1W	WT
0.0226039	C7	1W	WT		9	swn-3		WT	1W	1.00027	miR157		4.80429	C9	2W	WT
0.158973	C7	2W	WT		6	swn-3		WT	2W	0.5669	miR157		5.4402	C9	2W	WT
0.139228	C7	2W	WT		7	swn-3		WT	2W	0.525325	miR157		0.853676	C9	3W	WT
0.151455	C7	2W	WT		9	swn-3		WT	2W	0.588434	miR157		1.48277	C9	3W	WT
0.222228	C7	3W	WT		9	swn-3		WT	3W	0.416386	miR157		5.36715	C7	1W	val1 val2
0.171596	C7	3W	WT		10	swn-3		WT	3W	0.33057	miR157		3.93133	C7	1W	val1 val2
0.24303	C7	3W	WT		6	swn-3		WT	3W	0.373774	miR157		2.23243	C7	2W	val1 val2
0.0604638	C8	1W	WT		7	swn-3		val1-2	1W	0.996738	miR157		2.46238	C7	2W	val1 val2
0.0247664	C8	1W	WT		8	swn-3		val1-2	1W	1.09083	miR157		5.45472	C7	3W	val1 val2
0.0227701	C8	1W	WT		6	swn-3		val1-2	1W	1.07314	miR157		3.28747	C7	3W	val1 val2
0.229809	C8	2W	WT		7	swn-3		val1-2	2W	0.563887	miR157		3.39393	C8	1W	val1 val2
0.111076	C8	2W	WT		7	swn-3		val1-2	2W	0.557398	miR157		4.54921	C8	1W	val1 val2
0.133365	C8	2W	WT		8	swn-3		val1-2	2W	0.730759	miR157		2.12356	C8	2W	val1 val2
0.318151	C8	3W	WT		8	swn-3		val1-2	3W	0.403173	miR157		2.33784	C8	2W	val1 val2
0.163464	C8	3W	WT		7	swn-3		val1-2	3W	0.401984	miR157		2.97421	C8	3W	val1 val2
0.281187	C8	3W	WT		8	swn-3		val1-2	3W	0.463417	miR157		3.3298	C8	3W	val1 val2
0.0284889	C9	1W	WT		9	swn-3		clf val1	1W	1.13791	miR157		2.18027	C9	1W	val1 val2
0.0152748	C9	1W	WT		9	swn-3		clf val1	1W	1.11558	miR157		1.37298	C9	1W	val1 val2
0.00639312	C9	1W	WT		9	swn-3		clf val1	1W	1.05572	miR157		1.7805	C9	2W	val1 val2
0.144802	C9	2W	WT		6	val1-2		clf val1	2W	0.74131	miR157		1.31449	C9	2W	val1 val2
0.0688614	C9	2W	WT		6	val1-2		clf val1	2W	0.672383	miR157		0.83511	C9	3W	val1 val2
0.102915	C9	2W	WT		9	val1-2		clf val1	2W	0.908534	miR157		0.893765	C9	3W	val1 val2
0.195897	C9	3W	WT		7	val1-2		clf val1	3W	0.439923	miR157
0.200723	C9	3W	WT		7	val1-2		clf val1	3W	0.461506	miR157		1.2724	FLC 652	1W	WT
0.245229	C9	3W	WT		8	val1-2		clf val1	3W	0.576245	miR157		2.92123	FLC 652	1W	WT
0.107788	C7	1W	val1 val2		7	val1-2		swn val1	1W	1.00395	miR157		3.35349	FLC 652	2W	WT
0.016434	C7	1W	val1 val2		6	val1-2		swn val1	1W	1.21762	miR157		3.96334	FLC 652	2W	WT
0.0467016	C7	1W	val1 val2		7	val1-2		swn val1	1W	1.17276	miR157		1.28955	FLC 652	3W	WT
0.157857	C7	2W	val1 val2		10	val1-2		swn val1	2W	0.537495	miR157		1.34071	FLC 652	3W	WT
0.0377055	C7	2W	val1 val2		7	val1-2		swn val1	2W	0.495038	miR157		2.52755	FLC 652	1W	val1 val2
0.043239	C7	2W	val1 val2		7	val1-2		swn val1	2W	0.667557	miR157		2.41555	FLC 652	1W	val1 val2
0.213876	C7	3W	val1 val2		7	val1-2		swn val1	3W	0.362485	miR157		0.820989	FLC 652	2W	val1 val2
0.0662592	C7	3W	val1 val2		9	val1-2		swn val1	3W	0.303084	miR157		1.13986	FLC 652	2W	val1 val2
0.0992677	C7	3W	val1 val2		8	val1-2		swn val1	3W	0.404205	miR157		1.66522	FLC 652	3W	val1 val2
0.158384	C8	1W	val1 val2		7	val1-2							1.32859	FLC 652	3W	val1 val2
0.0152431	C8	1W	val1 val2		7	val1-2		WT	1W	1.00083	MIR156A		1.26485	FLC RY	1W	WT
0.0346851	C8	1W	val1 val2		8	val1-2		WT	1W	1.00948	MIR156A		3.37291	FLC RY	1W	WT
0.176225	C8	2W	val1 val2		7	val1-2		WT	1W	1.0035	MIR156A		4.35628	FLC RY	2W	WT
0.03908	C8	2W	val1 val2		7	val1-2		WT	2W	0.314017	MIR156A		6.31475	FLC RY	2W	WT
0.0415545	C8	2W	val1 val2		8	val1-2		WT	2W	0.326695	MIR156A		2.48171	FLC RY	3W	WT
0.166401	C8	3W	val1 val2		6	val1-2		WT	2W	0.260183	MIR156A		2.82751	FLC RY	3W	WT
0.0640106	C8	3W	val1 val2		6	val1-2		WT	3W	0.256543	MIR156A		5.34952	FLC RY	1W	val1 val2
0.0944347	C8	3W	val1 val2		7	val1-2		WT	3W	0.304341	MIR156A		6.22816	FLC RY	1W	val1 val2
0.0483374	C9	1W	val1 val2		7	val1-2		WT	3W	0.213662	MIR156A		2.28319	FLC RY	2W	val1 val2
0.00617241	C9	1W	val1 val2		9	val1-2		val1-2	1W	1.36873	MIR156A		2.17472	FLC RY	2W	val1 val2
0.0111251	C9	1W	val1 val2		8	val1-2		val1-2	1W	1.08193	MIR156A		6.17019	FLC RY	3W	val1 val2
0.126429	C9	2W	val1 val2		7	val1-2		val1-2	1W	1.03681	MIR156A		3.27253	FLC RY	3W	val1 val2
0.0300893	C9	2W	val1 val2		8	val1-2		val1-2	2W	0.316608	MIR156A
0.0279713	C9	2W	val1 val2		7	val1-2		val1-2	2W	0.235643	MIR156A
0.0960364	C9	3W	val1 val2		7	val1-2		val1-2	2W	0.31031	MIR156A
0.0460867	C9	3W	val1 val2		9	val1-2		val1-2	3W	0.332195	MIR156A
0.128259	C9	3W	val1 val2		6	val1-2		val1-2	3W	0.308632	MIR156A
					8	val1-2		val1-2	3W	0.252694	MIR156A
1.25141	FLC 652	1W	WT		6	val1-2		clf val1	1W	1.05056	MIR156A
0.734567	FLC 652	1W	WT		8	val1-2		clf val1	1W	1.06952	MIR156A
0.897883	FLC 652	1W	WT		7	val1-2		clf val1	1W	0.757309	MIR156A
1.086	FLC 652	2W	WT		7	val1-2		clf val1	2W	0.418979	MIR156A
1.05247	FLC 652	2W	WT		7	val1-2		clf val1	2W	0.433781	MIR156A
1.09761	FLC 652	2W	WT		8	val1-2		clf val1	2W	0.328515	MIR156A
0.907887	FLC 652	3W	WT		7	val1-2		clf val1	3W	0.353659	MIR156A
1.0105	FLC 652	3W	WT		7	val1-2		clf val1	3W	0.389166	MIR156A
1.22159	FLC 652	3W	WT		8	val1-2		clf val1	3W	0.255737	MIR156A
0.620612	FLC 652	1W	val1 val2		7	val1-2		swn val1	1W	1.38079	MIR156A
0.407076	FLC 652	1W	val1 val2		7	val1-2		swn val1	1W	1.50123	MIR156A
0.715967	FLC 652	1W	val1 val2		6	val1-2		swn val1	1W	1.05238	MIR156A
0.705851	FLC 652	2W	val1 val2		11	val1-2 swn-3		swn val1	2W	0.373287	MIR156A
0.692747	FLC 652	2W	val1 val2		10	val1-2 swn-3		swn val1	2W	0.371625	MIR156A
0.860424	FLC 652	2W	val1 val2		13	val1-2 swn-3		swn val1	2W	0.3064	MIR156A
0.578654	FLC 652	3W	val1 val2		10	val1-2 swn-3		swn val1	3W	0.191586	MIR156A
0.692608	FLC 652	3W	val1 val2		11	val1-2 swn-3		swn val1	3W	0.242563	MIR156A
0.694784	FLC 652	3W	val1 val2		16	val1-2 swn-3		swn val1	3W	0.187252	MIR156A
0.624093	FLC RY	1W	WT		12	val1-2 swn-3
0.402098	FLC RY	1W	WT		10	val1-2 swn-3		WT	1W	1.01404	MIR156C
0.588439	FLC RY	1W	WT		9	val1-2 swn-3		WT	1W	1.03879	MIR156C
0.670523	FLC RY	2W	WT		13	val1-2 swn-3		WT	1W	1.00045	MIR156C
0.659612	FLC RY	2W	WT		12	val1-2 swn-3		WT	2W	0.442379	MIR156C
0.721638	FLC RY	2W	WT		12	val1-2 swn-3		WT	2W	0.531083	MIR156C
0.537344	FLC RY	3W	WT		9	val1-2 swn-3		WT	2W	0.478402	MIR156C
0.900728	FLC RY	3W	WT		13	val1-2 swn-3		WT	3W	0.312267	MIR156C
1.03735	FLC RY	3W	WT		12	val1-2 swn-3		WT	3W	0.39008	MIR156C
0.46097	FLC RY	1W	val1 val2		10	val1-2 swn-3		WT	3W	0.249154	MIR156C
0.274569	FLC RY	1W	val1 val2		10	val1-2 swn-3		val1-2	1W	1.15104	MIR156C
0.241332	FLC RY	1W	val1 val2		11	val1-2 swn-3		val1-2	1W	1.03579	MIR156C
0.480915	FLC RY	2W	val1 val2		11	val1-2 swn-3		val1-2	1W	0.760925	MIR156C
0.478731	FLC RY	2W	val1 val2		10	val1-2 swn-3		val1-2	2W	0.525315	MIR156C
0.221763	FLC RY	2W	val1 val2		9	val1-2 swn-3		val1-2	2W	0.467668	MIR156C
0.436488	FLC RY	3W	val1 val2		9	val1-2 swn-3		val1-2	2W	0.631667	MIR156C
0.440991	FLC RY	3W	val1 val2		11	val1-2 swn-3		val1-2	3W	0.543566	MIR156C
0.262732	FLC RY	3W	val1 val2		8	val1-2 swn-3		val1-2	3W	0.519822	MIR156C
					10	val1-2 swn-3		val1-2	3W	0.259252	MIR156C
					7	val1-2 swn-3		clf val1	1W	0.712213	MIR156C
					9	val1-2 swn-3		clf val1	1W	1.00193	MIR156C
					9	val1-2 swn-3		clf val1	1W	0.637816	MIR156C
					9	val1-2 swn-3		clf val1	2W	0.455212	MIR156C
					12	val1-2 swn-3		clf val1	2W	0.606327	MIR156C
					9	val1-2 swn-3		clf val1	2W	0.436706	MIR156C
					12	val1-2 swn-3		clf val1	3W	0.445313	MIR156C
					12	val1-2 swn-3		clf val1	3W	0.420042	MIR156C
					9	val1-2 swn-3		clf val1	3W	0.315914	MIR156C
					6	clf-29		swn val1	1W	0.836324	MIR156C
					5	clf-29		swn val1	1W	1.22901	MIR156C
					6	clf-29		swn val1	1W	0.843636	MIR156C
					6	clf-29		swn val1	2W	0.768232	MIR156C
					6	clf-29		swn val1	2W	0.655791	MIR156C
					5	clf-29		swn val1	2W	0.556006	MIR156C
					7	clf-29		swn val1	3W	0.516307	MIR156C
					6	clf-29		swn val1	3W	0.639479	MIR156C
					5	clf-29		swn val1	3W	0.417668	MIR156C
					7	clf-29
					5	clf-29
					6	clf-29
					5	clf-29
					5	clf-29
					7	clf-29
					7	clf-29
					6	clf-29
					7	clf-29
					7	clf-29
					6	clf-29
					5	clf-29
					6	clf-29
					5	clf-29
					6	clf-29
					10	val1-2 clf-29
					9	val1-2 clf-29
					15	val1-2 clf-29
					9	val1-2 clf-29
					8	val1-2 clf-29
					9	val1-2 clf-29
					7	val1-2 clf-29
					7	val1-2 clf-29
					8	val1-2 clf-29
					8	val1-2 clf-29
					9	val1-2 clf-29
					9	val1-2 clf-29
					7	val1-2 clf-29
					8	val1-2 clf-29
					7	val1-2 clf-29
					11	val1-2 clf-29
					8	val1-2 clf-29
					8	val1-2 clf-29
					7	val1-2 clf-29
					9	val1-2 clf-29
					8	val1-2 clf-29
					8	val1-2 clf-29

## Sheet: Fig 4
Panel B				Panel C			Panel D				Panel E					Panel F
relative_enrichment	sample	primers		genotpye	ab_tri		genotype	leaf	angle		sample	relative_RNA	genotpye	gene		genotype	ab_tri
1.24784	1W	A3		qm	3		miR156C	1	139.316		1W	1.00005	tm	miR156		tm	6
0.813344	1W	A3		qm	3		miR156C	1	141.056		1W	1.00001	tm	miR156		tm	4
0.464284	1W	A3		qm	3		miR156C	1	132.143		1W	1.00006	tm	miR156		tm	4
3.14403	1W	A3		qm	3		miR156C	1	147.213		1W	1.00007	tm	miR156		tm	5
1	WT	A3		qm	3		miR156C	1	140.906		1W	1.00005	tm	miR156		tm	4
1.54559	2W	A3		qm	3		miR156C	1	129.584		1W	1.00007	tm	miR156		tm	4
2.4027	2W	A3		qm	3		miR156C	1	132.023		2W	0.325565	tm	miR156		tm	6
0.355805	2W	A3		qm	3		miR156C	1	137.773		2W	0.559796	tm	miR156		tm	5
2.94612	2W	A3		qm	3		miR156C	1	111.161		2W	0.546323	tm	miR156		tm	5
2.82166	3W	A3		qm	2		miR156C	1	115.844		2W	0.402425	tm	miR156		tm	6
2.53104	3W	A3		qm	3		miR156C	1	120.689		2W	0.443604	tm	miR156		tm	5
0.516499	3W	A3		qm	3		miR156C	1	129.308		2W	0.4867	tm	miR156		tm	4
3.36972	3W	A3		qm	2		miR156C	1	134.552		3W	0.173735	tm	miR156		tm	4
4.18231	1W	A6		qm	3		miR156C	1	121.357		3W	0.264725	tm	miR156		tm	4
2.29828	1W	A6		qm	3		miR156C	1	121.076		3W	0.192884	tm	miR156		tm	4
1.77033	1W	A6		qm	3		miR156C	1	118.926		3W	0.237434	tm	miR156		tm	4
4.52187	1W	A6		qm	3		miR156C	1	142.233		3W	0.230108	tm	miR156		tm	4
1	WT	A6		qm	3		miR156C	1	115.372		3W	0.203	tm	miR156		tm	4
4.88889	2W	A6		qm	2		miR156C	1	144.904		1W	2.62034	MIR156C; qm	miR156		tm	3
1.5138	2W	A6		qm	2		miR156C	1	149.349		1W	5.14	MIR156C; qm	miR156		tm	3
6.1904	2W	A6		qm	3		miR156C	1	123.06		1W	5.28037	MIR156C; qm	miR156		tm	5
6.69796	3W	A6		qm	3		miR156C	1	117.628		1W	1.17524	MIR156C; qm	miR156		tm	4
4.27537	3W	A6		qm	4		miR156C	1	126.656		1W	5.946	MIR156C; qm	miR156		tm	4
1.77291	3W	A6		qm	3		miR156C	1	121.293		1W	2.795	MIR156C; qm	miR156		tm	4
4.6725	3W	A6		qm	3		miR156C	1	121.705		2W	0.852115	MIR156C; qm	miR156		tm	4
0.794733	1W	A8		qm	3		miR156C	1	124.961		2W	1.61537	MIR156C; qm	miR156		tm	4
0.315051	1W	A8		EV	2		miR156C	1	132.663		2W	2.17407	MIR156C; qm	miR156		tm	5
0.4151	1W	A8		EV	3		miR156C	1	136.245		2W	0.429154	MIR156C; qm	miR156		tm	5
0.584658	1W	A8		EV	1		miR156C	1	127.235		2W	1.66	MIR156C; qm	miR156		tm	5
1	WT	A8		EV	3		miR156C	1	128.555		2W	0.938	MIR156C; qm	miR156		tm	5
0.686675	2W	A8		EV	3		miR156C	1	136.736		3W	0.322012	MIR156C; qm	miR156		tm	5
0.394106	2W	A8		EV	3		miR156C	3	67.376		3W	0.490109	MIR156C; qm	miR156		tm	5
0.184256	2W	A8		EV	3		miR156C	3	117.207		3W	0.914748	MIR156C; qm	miR156		tm	5
0.706975	2W	A8		EV	3		miR156C	3	83.924		3W	0.205921	MIR156C; qm	miR156		tm	4
0.845847	3W	A8		EV	3		miR156C	3	122.402		3W	0.356	MIR156C; qm	miR156		tm	4
0.342751	3W	A8		EV	2		miR156C	3	89.15		3W	0.302	MIR156C; qm	miR156		tm val1-2	7
0.274063	3W	A8		EV	2		miR156C	3	98.193		1W	4.16692	MIR156C -RY2; qm	miR156		tm val1-2	7
0.596399	3W	A8		EV	4		miR156C	3	93.122		1W	4.30296	MIR156C -RY2; qm	miR156		tm val1-2	6
0.471562	1W	A10		EV	3		miR156C	3	89.37		1W	5.99931	MIR156C -RY2; qm	miR156		tm val1-2	7
0.738361	1W	A10		EV	3		miR156C	3	88.358		2W	1.61628	MIR156C -RY2; qm	miR156		tm val1-2	5
0.216196	1W	A10		EV	3		miR156C	3	92.496		2W	2.49526	MIR156C -RY2; qm	miR156		tm val1-2	6
0.533057	1W	A10		EV	3		miR156C	3	132.274		2W	2.44336	MIR156C -RY2; qm	miR156		tm val1-2	6
1	WT	A10		EV	3		miR156C	3	95.4		3W	0.785678	MIR156C -RY2; qm	miR156		tm val1-2	6
0.386442	2W	A10		EV	3		miR156C	3	84.015		3W	0.969478	MIR156C -RY2; qm	miR156		tm val1-2	5
0.679039	2W	A10		EV	3		miR156C	3	105.43		3W	0.995688	MIR156C -RY2; qm	miR156		tm val1-2	5
1.56958	2W	A10		EV	3		miR156C	3	75.46		1W	3.80733	MIR156C -RY12345; qm	miR156		tm val1-2	4
0.476841	2W	A10		EV	3		miR156C	3	113.278		1W	4.50467	MIR156C -RY12345; qm	miR156		tm val1-2	6
0.411869	3W	A10		EV	3		miR156C	3	96.546		1W	3.75623	MIR156C -RY12345; qm	miR156		tm val1-2	6
1.10249	3W	A10		EV	2		miR156C	3	110.917		1W	7.16428	MIR156C -RY12345; qm	miR156		tm val1-2	6
0.12836	3W	A10		EV	1		miR156C	3	107.36		1W	6.30349	MIR156C -RY12345; qm	miR156		tm val1-2	6
0.741915	3W	A10		EV	2		miR156C	3	67.178		1W	3.899	MIR156C -RY12345; qm	miR156		tm val1-2	6
				EV	3		miR156C	3	93.378		2W	1.82016	MIR156C -RY12345; qm	miR156		tm val1-2	6
7.66107	1W	C8		EV	3		miR156C	3	88.678		2W	2.57961	MIR156C -RY12345; qm	miR156		tm val1-2	5
3.96352	1W	C8		EV	3		miR156C	3	85.101		2W	2.46556	MIR156C -RY12345; qm	miR156		tm val1-2	6
5.90138	1W	C8		EV	3		miR156C	3	123.179		2W	4.53152	MIR156C -RY12345; qm	miR156		tm val1-2	6
6.66909	1W	C8		EV	3		miR156C	3	138.923		2W	3.19538	MIR156C -RY12345; qm	miR156		tm val1-2	7
1	WT	C8		EV	3		miR156C	3	95.434		2W	1.426	MIR156C -RY12345; qm	miR156		tm val1-2	6
10.0384	2W	C8		EV	3		miR156C	3	85.931		3W	1.00597	MIR156C -RY12345; qm	miR156		tm val1-2	8
4.46064	2W	C8		EV	3		miR156C	3	101.561		3W	0.962902	MIR156C -RY12345; qm	miR156		tm val1-2	6
5.4519	2W	C8		156a 157ac	4		miR156C	3	99.818		3W	1.08698	MIR156C -RY12345; qm	miR156		tm val1-2	7
6.87482	2W	C8		156a 157ac	5		miR156C	3	73.682		3W	1.63362	MIR156C -RY12345; qm	miR156		tm val1-2	7
9.96828	3W	C8		156a 157ac	5		miR156C	5	52.779		3W	1.56603	MIR156C -RY12345; qm	miR156		tm val1-2	7
8.70867	3W	C8		156a 157ac	5		miR156C	5	46.771		3W	0.557	MIR156C -RY12345; qm	miR156		tm val1-2	7
4.73158	3W	C8		156a 157ac	5		miR156C	5	58.581							tm val1-2	6
6.69657	3W	C8		156a 157ac	5		miR156C	5	73.477		1W	1.02523	tm	MIR156C		tm val1-2	6
4.83727	1W	C9		156a 157ac	5		miR156C	5	76.759		1W	1.02011	tm	MIR156C		tm val1-2	5
0.987131	1W	C9		156a 157ac	5		miR156C	5	70.125		1W	1.0138	tm	MIR156C		tm val1-2	7
1.92457	1W	C9		156a 157ac	4		miR156C	5	76.357		1W	1.00357	tm	MIR156C		tm val1-2	6
5.76058	1W	C9		156a 157ac	5		miR156C	5	77.581		2W	0.836217	tm	MIR156C		tm val1-2	7
1	WT	C9		156a 157ac	5		miR156C	5	77.619		2W	0.559851	tm	MIR156C		tm val1-2	7
4.22017	2W	C9		156a 157ac	6		miR156C	5	59.511		2W	0.855	tm	MIR156C		qm MIR156C	6
0.453265	2W	C9		156a 157ac	4		miR156C	5	73.484		2W	0.170645	tm	MIR156C		qm MIR156C	5
1.76184	2W	C9		156a 157ac	5		miR156C	5	90.878		3W	0.498849	tm	MIR156C		qm MIR156C	6
5.17376	2W	C9		156a 157ac	5		miR156C	5	65.37		3W	0.485509	tm	MIR156C		qm MIR156C	6
5.14202	3W	C9		156a 157ac	4		miR156C	5	74.026		3W	0.644	tm	MIR156C		qm MIR156C	5
1.87607	3W	C9		156a 157ac	4		miR156C	5	59.287		3W	0.0733209	tm	MIR156C		qm MIR156C	5
2.76733	3W	C9		156a 157ac	5		miR156C	5	67.522		1W	1.64569	MIR156C; qm	MIR156C		qm MIR156C	5
3.97321	3W	C9		156a 157ac	5		miR156C	5	58.598		1W	6.00154	MIR156C; qm	MIR156C		qm MIR156C	5
0.627885	1W	C10		156a 157ac	4		miR156C	5	71.695		1W	4.41598	MIR156C; qm	MIR156C		qm MIR156C	5
0.551075	1W	C10		156a 157ac	4		miR156C	5	87.486		1W	0.293564	MIR156C; qm	MIR156C		qm MIR156C	6
0.307639	1W	C10		156a 157ac	5		miR156C	5	89.009		1W	4.507	MIR156C; qm	MIR156C		qm MIR156C	5
0.513749	1W	C10		156a 157ac	4		miR156C	5	73.304		1W	3.829	MIR156C; qm	MIR156C		qm MIR156C	5
1	WT	C10		156a 157ac	4		miR156C	5	72.57		2W	1.28767	MIR156C; qm	MIR156C		qm MIR156C	5
0.696713	2W	C10		156a 157ac	4		miR156C	5	61.991		2W	1.52594	MIR156C; qm	MIR156C		qm MIR156C	5
0.0901348	2W	C10		156a 157ac	4		miR156C	5	80.424		2W	3.12758	MIR156C; qm	MIR156C		qm MIR156C	6
0.0972406	2W	C10		156a 157ac	4		miR156C	5	61.949		2W	0.287116	MIR156C; qm	MIR156C		qm MIR156C	5
0.590645	2W	C10		156a 157ac	4		miR156C	5	77.164		2W	3.739	MIR156C; qm	MIR156C		qm MIR156C	5
0.892946	3W	C10		156a 157ac	5		miR156C	5	97.253		2W	2.672	MIR156C; qm	MIR156C		qm MIR156C	5
0.323388	3W	C10		156a 157ac	5		miR156C	5	84.212		3W	1.14024	MIR156C; qm	MIR156C		qm MIR156C	5
0.0486765	3W	C10		156a 157ac	5		miR156C	5	73.206		3W	1.36653	MIR156C; qm	MIR156C		qm MIR156C	5
0.220812	3W	C10		miR156C	5		miR156C	5	80.538		3W	1.37721	MIR156C; qm	MIR156C		qm MIR156C	5
19.8836	1W	C13		miR156C	4		miR156C -RY1	1	131.1		3W	0.101724	MIR156C; qm	MIR156C		qm MIR156C	5
9.29752	1W	C13		miR156C	4		miR156C -RY1	1	144.757		3W	1.569	MIR156C; qm	MIR156C		qm MIR156C	5
10.425	1W	C13		miR156C	5		miR156C -RY1	1	137.936		3W	1.721	MIR156C; qm	MIR156C		qm MIR156C	5
30.3212	1W	C13		miR156C	4		miR156C -RY1	1	152.819		1W	6.91196	MIR156C -RY2; qm	MIR156C		qm MIR156C	5
1	WT	C13		miR156C	3		miR156C -RY1	1	152.19		1W	6.15327	MIR156C -RY2; qm	MIR156C		qm MIR156C	5
22.2064	2W	C13		miR156C	3		miR156C -RY1	1	121.43		1W	6.03081	MIR156C -RY2; qm	MIR156C		qm MIR156C	5
12.1448	2W	C13		miR156C	5		miR156C -RY1	1	143.677		2W	2.27512	MIR156C -RY2; qm	MIR156C		qm MIR156C	5
8.61659	2W	C13		miR156C	4		miR156C -RY1	1	143.83		2W	2.47764	MIR156C -RY2; qm	MIR156C		qm MIR156C	5
30.1399	2W	C13		miR156C	4		miR156C -RY1	1	139.967		2W	2.97724	MIR156C -RY2; qm	MIR156C		qm MIR156C	5
31.2223	3W	C13		miR156C	4		miR156C -RY1	1	123.207		3W	2.65109	MIR156C -RY2; qm	MIR156C		qm MIR156C	5
11.2915	3W	C13		miR156C	5		miR156C -RY1	1	141.34		3W	1.8667	MIR156C -RY2; qm	MIR156C		qm MIR156C	5
18.1453	3W	C13		miR156C	5		miR156C -RY1	1	116.565		3W	1.29275	MIR156C -RY2; qm	MIR156C		qm MIR156C	6
25.3697	3W	C13		miR156C	4		miR156C -RY1	1	137.045		1W	4.67333	MIR156C -RY12345; qm	MIR156C		qm MIR156C	6
1.48619	1W	C17		miR156C	5		miR156C -RY1	1	146.03		1W	12.3716	MIR156C -RY12345; qm	MIR156C		qm MIR156C	5
1.14146	1W	C17		miR156C	5		miR156C -RY1	1	139.574		1W	4.4299	MIR156C -RY12345; qm	MIR156C		qm MIR156C	5
0.899623	1W	C17		miR156C	5		miR156C -RY1	1	144.68		1W	5.23351	MIR156C -RY12345; qm	MIR156C		qm MIR156C val1-2	7
2.43286	1W	C17		miR156C	3		miR156C -RY1	1	128.604		1W	6.163	MIR156C -RY12345; qm	MIR156C		qm MIR156C val1-2	7
1	WT	C17		miR156C	4		miR156C -RY1	1	145.491		2W	1.78218	MIR156C -RY12345; qm	MIR156C		qm MIR156C val1-2	7
1.92875	2W	C17		miR156C	4		miR156C -RY1	1	135.982		2W	7.01218	MIR156C -RY12345; qm	MIR156C		qm MIR156C val1-2	7
1.56867	2W	C17		miR156C	3		miR156C -RY1	1	147.756		2W	2.84461	MIR156C -RY12345; qm	MIR156C		qm MIR156C val1-2	8
0.953554	2W	C17		miR156C	3		miR156C -RY1	1	129.699		2W	5.11397	MIR156C -RY12345; qm	MIR156C		qm MIR156C val1-2	7
2.7394	2W	C17		miR156C	5		miR156C -RY1	1	137.603		2W	4.267	MIR156C -RY12345; qm	MIR156C		qm MIR156C val1-2	7
2.60328	3W	C17		miR156C	5		miR156C -RY1	1	143.027		3W	1.54869	MIR156C -RY12345; qm	MIR156C		qm MIR156C val1-2	7
1.21912	3W	C17		miR156C	5		miR156C -RY1	1	149.94		3W	5.56	MIR156C -RY12345; qm	MIR156C		qm MIR156C val1-2	6
1.25688	3W	C17		miR156C	4		miR156C -RY1	1	150.709		3W	0.413605	MIR156C -RY12345; qm	MIR156C		qm MIR156C val1-2	8
2.67428	3W	C17		miR156C	3		miR156C -RY1	1	161.565		3W	1.86722	MIR156C -RY12345; qm	MIR156C		qm MIR156C val1-2	7
				miR156C	4		miR156C -RY1	1	137.361		3W	2.212	MIR156C -RY12345; qm	MIR156C		qm MIR156C val1-2	7
				miR156C	4		miR156C -RY1	1	140.102							qm MIR156C val1-2	7
				miR156C	3		miR156C -RY1	1	147.579							qm MIR156C val1-2	6
				miR156C	5		miR156C -RY1	1	132.997							qm MIR156C val1-2	7
				miR156C -RY1	5		miR156C -RY1	3	123.877							qm MIR156C val1-2	7
				miR156C -RY1	4		miR156C -RY1	3	140.631							qm MIR156C val1-2	7
				miR156C -RY1	7		miR156C -RY1	3	152.29							qm MIR156C val1-2	6
				miR156C -RY1	6		miR156C -RY1	3	123.406							qm MIR156C val1-2	6
				miR156C -RY1	5		miR156C -RY1	3	127.645							qm MIR156C val1-2	7
				miR156C -RY1	5		miR156C -RY1	3	142.423							qm MIR156C val1-2	7
				miR156C -RY1	6		miR156C -RY1	3	138.734							qm MIR156C val1-2	7
				miR156C -RY1	4		miR156C -RY1	3	160.821							qm MIR156C val1-2	7
				miR156C -RY1	9		miR156C -RY1	3	112.855							qm MIR156C val1-2	7
				miR156C -RY1	8		miR156C -RY1	3	141.986							qm MIR156C val1-2	7
				miR156C -RY1	5		miR156C -RY1	3	132.607							qm MIR156C val1-2	7
				miR156C -RY1	5		miR156C -RY1	3	102.734							qm MIR156C val1-2	7
				miR156C -RY1	5		miR156C -RY1	3	122.981							qm MIR156C val1-2	7
				miR156C -RY1	6		miR156C -RY1	3	136.607							qm MIR156C val1-2	7
				miR156C -RY1	10		miR156C -RY1	3	79.451							qm MIR156C val1-2	7
				miR156C -RY1	4		miR156C -RY1	3	121.329							qm MIR156C val1-2	8
				miR156C -RY1	7		miR156C -RY1	3	130.003							qm MIR156C val1-2	7
				miR156C -RY1	7		miR156C -RY1	3	139.976							qm MIR156C val1-2	6
				miR156C -RY1	4		miR156C -RY1	3	122.935							qm MIR156C val1-2	7
				miR156C -RY1	9		miR156C -RY1	3	95.008							qm MIR156C val1-2	7
				miR156C -RY1	6		miR156C -RY1	3	146.701							qm MIR156C val1-2	6
				miR156C -RY1	3		miR156C -RY1	3	100.462							qm MIR156C -RY2	7
				miR156C -RY1	6		miR156C -RY1	3	104.883							qm MIR156C -RY2	7
				miR156C -RY1	6		miR156C -RY1	3	133.971							qm MIR156C -RY2	6
				miR156C -RY1	5		miR156C -RY1	3	127.691							qm MIR156C -RY2	6
				miR156C -RY1	5		miR156C -RY1	3	101.637							qm MIR156C -RY2	7
				miR156C -RY1	3		miR156C -RY1	3	131.594							qm MIR156C -RY2	7
				miR156C -RY1	7		miR156C -RY1	3	148.742							qm MIR156C -RY2	7
				miR156C -RY1	4		miR156C -RY1	3	140.906							qm MIR156C -RY2	6
				miR156C -RY1	5		miR156C -RY1	3	134.382							qm MIR156C -RY2	7
				miR156C -RY1	6		miR156C -RY1	3	152.819							qm MIR156C -RY2	6
				miR156C -RY2	4		miR156C -RY1	5	82.958							qm MIR156C -RY2	6
				miR156C -RY2	6		miR156C -RY1	5	107.65							qm MIR156C -RY2	7
				miR156C -RY2	9		miR156C -RY1	5	85.658							qm MIR156C -RY2	7
				miR156C -RY2	6		miR156C -RY1	5	130.152							qm MIR156C -RY2	6
				miR156C -RY2	5		miR156C -RY1	5	112.644							qm MIR156C -RY2	6
				miR156C -RY2	5		miR156C -RY1	5	99.182							qm MIR156C -RY2	6
				miR156C -RY2	4		miR156C -RY1	5	97.777							qm MIR156C -RY2	6
				miR156C -RY2	4		miR156C -RY1	5	105.156							qm MIR156C -RY2	6
				miR156C -RY2	9		miR156C -RY1	5	112.091							qm MIR156C -RY2	6
				miR156C -RY2	6		miR156C -RY1	5	146.31							qm MIR156C -RY2	6
				miR156C -RY2	4		miR156C -RY1	5	137.38							qm MIR156C -RY2	7
				miR156C -RY2	5		miR156C -RY1	5	97.572							qm MIR156C -RY2	6
				miR156C -RY2	6		miR156C -RY1	5	118.686							qm MIR156C -RY2	6
				miR156C -RY2	3		miR156C -RY1	5	102.995							qm MIR156C -RY2	6
				miR156C -RY2	5		miR156C -RY1	5	69.047							qm MIR156C -RY2	6
				miR156C -RY2	5		miR156C -RY1	5	103.343							qm MIR156C -RY2	6
				miR156C -RY2	6		miR156C -RY1	5	69.419							qm MIR156C -RY2	6
				miR156C -RY2	5		miR156C -RY1	5	86.491							qm MIR156C -RY2	6
				miR156C -RY2	5		miR156C -RY1	5	112.777							qm MIR156C -RY2	6
				miR156C -RY2	8		miR156C -RY1	5	80.557							qm MIR156C -RY2	6
				miR156C -RY2	6		miR156C -RY1	5	88.072							qm MIR156C -RY2	6
				miR156C -RY2	6		miR156C -RY1	5	88.152							qm MIR156C -RY2	6
				miR156C -RY2	6		miR156C -RY1	5	122.336							qm MIR156C -RY2	6
				miR156C -RY2	4		miR156C -RY1	5	79.921							qm MIR156C -RY2	6
				miR156C -RY2	6		miR156C -RY1	5	94.785							qm MIR156C -RY2	6
				miR156C -RY2	10		miR156C -RY1	5	102.591							qm MIR156C -RY2 val1-2	10
				miR156C -RY2	9		miR156C -RY1	5	77.805							qm MIR156C -RY2 val1-2	8
				miR156C -RY2	5		miR156C -RY1	5	84.56							qm MIR156C -RY2 val1-2	8
				miR156C -RY2	9		miR156C -RY1	5	147.222							qm MIR156C -RY2 val1-2	9
				miR156C -RY2	3		miR156C -RY1	5	114.181							qm MIR156C -RY2 val1-2	9
				miR156C -RY3	6		miR156C -RY1	5	82.978							qm MIR156C -RY2 val1-2	7
				miR156C -RY3	5		miR156C -RY2	1	146.634							qm MIR156C -RY2 val1-2	8
				miR156C -RY3	6		miR156C -RY2	1	140.528							qm MIR156C -RY2 val1-2	9
				miR156C -RY3	5		miR156C -RY2	1	149.772							qm MIR156C -RY2 val1-2	9
				miR156C -RY3	4		miR156C -RY2	1	126.312							qm MIR156C -RY2 val1-2	8
				miR156C -RY3	8		miR156C -RY2	1	118.826							qm MIR156C -RY2 val1-2	7
				miR156C -RY3	5		miR156C -RY2	1	154.654							qm MIR156C -RY2 val1-2	9
				miR156C -RY3	6		miR156C -RY2	1	147.922							qm MIR156C -RY2 val1-2	8
				miR156C -RY3	8		miR156C -RY2	1	131.749							qm MIR156C -RY2 val1-2	8
				miR156C -RY3	6		miR156C -RY2	1	149.48							qm MIR156C -RY2 val1-2	9
				miR156C -RY3	5		miR156C -RY2	1	111.926							qm MIR156C -RY2 val1-2	8
				miR156C -RY3	6		miR156C -RY2	1	110.08							qm MIR156C -RY2 val1-2	9
				miR156C -RY3	5		miR156C -RY2	1	143.13							qm MIR156C -RY2 val1-2	8
				miR156C -RY3	5		miR156C -RY2	1	144.189							qm MIR156C -RY2 val1-2	8
				miR156C -RY3	7		miR156C -RY2	1	143.584							qm MIR156C -RY2 val1-2	8
				miR156C -RY3	5		miR156C -RY2	1	133.091							qm MIR156C -RY2 val1-2	8
				miR156C -RY3	5		miR156C -RY2	1	123.219							qm MIR156C -RY2 val1-2	9
				miR156C -RY3	5		miR156C -RY2	1	127.242							qm MIR156C -RY2 val1-2	8
				miR156C -RY3	6		miR156C -RY2	1	139.447							qm MIR156C -RY2 val1-2	7
				miR156C -RY3	4		miR156C -RY2	1	145.795							qm MIR156C -RY2 val1-2	10
				miR156C -RY3	5		miR156C -RY2	1	154.654							qm MIR156C -RY2 val1-2	7
				miR156C -RY3	6		miR156C -RY2	1	136.13							qm MIR156C -RY2 val1-2	8
				miR156C -RY3	4		miR156C -RY2	1	143.82							qm MIR156C -RY2 val1-2	9
				miR156C -RY3	5		miR156C -RY2	1	151.96							qm MIR156C -RY2 val1-2	8
				miR156C -RY3	7		miR156C -RY2	1	114.36							qm MIR156C -RY2 val1-2	9
				miR156C -RY3	4		miR156C -RY2	1	133.807							qm MIR156C -RY2 val1-2	9
				miR156C -RY3	5		miR156C -RY2	1	152.734							qm MIR156C -RY2 val1-2	7
				miR156C -RY3	4		miR156C -RY2	1	135.214							qm MIR156C -RY2 val1-2	11
				miR156C -RY3	7		miR156C -RY2	1	143.13							qm MIR156C -RY2 val1-2	8
				miR156C -RY3	4		miR156C -RY2	1	140.947							qm MIR156C -RY2 val1-2	8
				miR156C -RY3	4		miR156C -RY2	1	150.44							qm MIR156C -RY12345 A	7
				miR156C -RY4	5		miR156C -RY2	3	114.395							qm MIR156C -RY12345 A	7
				miR156C -RY4	5		miR156C -RY2	3	136.005							qm MIR156C -RY12345 A	6
				miR156C -RY4	5		miR156C -RY2	3	131.634							qm MIR156C -RY12345 A	6
				miR156C -RY4	6		miR156C -RY2	3	134.012							qm MIR156C -RY12345 A	6
				miR156C -RY4	4		miR156C -RY2	3	141.221							qm MIR156C -RY12345 A	6
				miR156C -RY4	6		miR156C -RY2	3	98.761							qm MIR156C -RY12345 A	6
				miR156C -RY4	6		miR156C -RY2	3	132.754							qm MIR156C -RY12345 A	8
				miR156C -RY4	6		miR156C -RY2	3	125.387							qm MIR156C -RY12345 A	7
				miR156C -RY4	5		miR156C -RY2	3	131.241							qm MIR156C -RY12345 A	9
				miR156C -RY4	5		miR156C -RY2	3	118.301							qm MIR156C -RY12345 A	7
				miR156C -RY4	6		miR156C -RY2	3	143.13							qm MIR156C -RY12345 A	7
				miR156C -RY4	6		miR156C -RY2	3	88.188							qm MIR156C -RY12345 A	6
				miR156C -RY4	4		miR156C -RY2	3	101.028							qm MIR156C -RY12345 A	8
				miR156C -RY4	6		miR156C -RY2	3	136.548							qm MIR156C -RY12345 A	8
				miR156C -RY4	5		miR156C -RY2	3	150.604							qm MIR156C -RY12345 A	6
				miR156C -RY4	6		miR156C -RY2	3	158.035							qm MIR156C -RY12345 A	7
				miR156C -RY4	5		miR156C -RY2	3	123.089							qm MIR156C -RY12345 A	7
				miR156C -RY4	5		miR156C -RY2	3	152.139							qm MIR156C -RY12345 A	8
				miR156C -RY4	5		miR156C -RY2	3	88.152							qm MIR156C -RY12345 A	7
				miR156C -RY4	5		miR156C -RY2	3	99.244							qm MIR156C -RY12345 A	7
				miR156C -RY4	4		miR156C -RY2	3	148.821							qm MIR156C -RY12345 A	6
				miR156C -RY4	6		miR156C -RY2	3	142.316							qm MIR156C -RY12345 A	7
				miR156C -RY4	5		miR156C -RY2	3	94.236							qm MIR156C -RY12345 A	7
				miR156C -RY4	5		miR156C -RY2	3	127.057							qm MIR156C -RY12345 A	6
				miR156C -RY4	5		miR156C -RY2	3	103.624							qm MIR156C -RY12345 A	7
				miR156C -RY4	6		miR156C -RY2	3	99.246							qm MIR156C -RY12345 A	8
				miR156C -RY4	7		miR156C -RY2	3	129.171							qm MIR156C -RY12345 A	8
				miR156C -RY4	5		miR156C -RY2	3	130.365							qm MIR156C -RY12345 A	7
				miR156C -RY4	5		miR156C -RY2	3	131.525							qm MIR156C -RY12345 A	7
				miR156C -RY4	4		miR156C -RY2	3	113.199							qm MIR156C -RY12345 A	8
				miR156C -RY4	5		miR156C -RY2	5	117.008							qm MIR156C -RY12345 A	9
				miR156C -RY5	6		miR156C -RY2	5	94.275							qm MIR156C -RY12345 A	9
				miR156C -RY5	5		miR156C -RY2	5	153.668							qm MIR156C -RY12345 A	7
				miR156C -RY5	5		miR156C -RY2	5	117.972							qm MIR156C -RY12345 A	7
				miR156C -RY5	4		miR156C -RY2	5	113.388							qm MIR156C -RY12345 A val1-2	8
				miR156C -RY5	8		miR156C -RY2	5	82.023							qm MIR156C -RY12345 A val1-2	8
				miR156C -RY5	5		miR156C -RY2	5	84.468							qm MIR156C -RY12345 A val1-2	8
				miR156C -RY5	5		miR156C -RY2	5	103.593							qm MIR156C -RY12345 A val1-2	9
				miR156C -RY5	5		miR156C -RY2	5	84.864							qm MIR156C -RY12345 A val1-2	9
				miR156C -RY5	5		miR156C -RY2	5	109.976							qm MIR156C -RY12345 A val1-2	9
				miR156C -RY5	3		miR156C -RY2	5	64.957							qm MIR156C -RY12345 A val1-2	9
				miR156C -RY5	5		miR156C -RY2	5	113.808							qm MIR156C -RY12345 A val1-2	8
				miR156C -RY5	6		miR156C -RY2	5	115.638							qm MIR156C -RY12345 A val1-2	8
				miR156C -RY5	9		miR156C -RY2	5	132.847							qm MIR156C -RY12345 A val1-2	10
				miR156C -RY5	6		miR156C -RY2	5	84.482							qm MIR156C -RY12345 A val1-2	9
				miR156C -RY5	5		miR156C -RY2	5	64.897							qm MIR156C -RY12345 A val1-2	8
				miR156C -RY5	5		miR156C -RY2	5	78.583							qm MIR156C -RY12345 A val1-2	8
				miR156C -RY5	7		miR156C -RY2	5	103.392							qm MIR156C -RY12345 A val1-2	8
				miR156C -RY5	5		miR156C -RY2	5	126.712							qm MIR156C -RY12345 A val1-2	9
				miR156C -RY5	4		miR156C -RY2	5	72.631							qm MIR156C -RY12345 A val1-2	9
				miR156C -RY5	6		miR156C -RY2	5	101.76							qm MIR156C -RY12345 A val1-2	9
				miR156C -RY5	5		miR156C -RY2	5	66.07							qm MIR156C -RY12345 A val1-2	7
				miR156C -RY5	10		miR156C -RY2	5	68.333							qm MIR156C -RY12345 A val1-2	9
				miR156C -RY5	5		miR156C -RY2	5	98.704							qm MIR156C -RY12345 A val1-2	9
				miR156C -RY5	6		miR156C -RY2	5	102.529							qm MIR156C -RY12345 A val1-2	11
				miR156C -RY5	5		miR156C -RY2	5	133.751							qm MIR156C -RY12345 A val1-2	10
				miR156C -RY5	5		miR156C -RY2	5	73.501							qm MIR156C -RY12345 A val1-2	9
				miR156C -RY5	5		miR156C -RY2	5	107.941							qm MIR156C -RY12345 A val1-2	9
				miR156C -RY5	5		miR156C -RY2	5	105.103							qm MIR156C -RY12345 A val1-2	9
				miR156C -RY5	7		miR156C -RY2	5	80.637							qm MIR156C -RY12345 A val1-2	8
				miR156C -RY12345	10		miR156C -RY3	1	118.237							qm MIR156C -RY12345 A val1-2	10
				miR156C -RY12345	8		miR156C -RY3	1	108.522							qm MIR156C -RY12345 A val1-2	11
				miR156C -RY12345	8		miR156C -RY3	1	125.867							qm MIR156C -RY12345 A val1-2	10
				miR156C -RY12345	7		miR156C -RY3	1	130.478							qm MIR156C -RY12345 A val1-2	10
				miR156C -RY12345	6		miR156C -RY3	1	129.144							qm MIR156C -RY12345 A val1-2	8
				miR156C -RY12345	5		miR156C -RY3	1	117.618							qm MIR156C -RY12345 B	6
				miR156C -RY12345	9		miR156C -RY3	1	147.579							qm MIR156C -RY12345 B	6
				miR156C -RY12345	5		miR156C -RY3	1	146.734							qm MIR156C -RY12345 B	7
				miR156C -RY12345	8		miR156C -RY3	1	120.076							qm MIR156C -RY12345 B	6
				miR156C -RY12345	6		miR156C -RY3	1	129.575							qm MIR156C -RY12345 B	7
				miR156C -RY12345	8		miR156C -RY3	1	130.236							qm MIR156C -RY12345 B	7
				miR156C -RY12345	6		miR156C -RY3	1	126.027							qm MIR156C -RY12345 B	8
				miR156C -RY12345	7		miR156C -RY3	1	138.366							qm MIR156C -RY12345 B	6
				miR156C -RY12345	7		miR156C -RY3	1	134.786							qm MIR156C -RY12345 B	6
				miR156C -RY12345	5		miR156C -RY3	1	140.991							qm MIR156C -RY12345 B	6
				miR156C -RY12345	5		miR156C -RY3	1	126.41							qm MIR156C -RY12345 B	6
				miR156C -RY12345	6		miR156C -RY3	1	146.449							qm MIR156C -RY12345 B	6
				miR156C -RY12345	6		miR156C -RY3	1	155.659							qm MIR156C -RY12345 B	6
				miR156C -RY12345	6		miR156C -RY3	1	124.475							qm MIR156C -RY12345 B	7
				miR156C -RY12345	5		miR156C -RY3	1	141.08							qm MIR156C -RY12345 B	7
				miR156C -RY12345	5		miR156C -RY3	1	131.319							qm MIR156C -RY12345 B	6
				miR156C -RY12345	6		miR156C -RY3	1	154.911							qm MIR156C -RY12345 B	6
				miR156C -RY12345	11		miR156C -RY3	1	145.176							qm MIR156C -RY12345 B	7
				miR156C -RY12345	6		miR156C -RY3	1	139.399							qm MIR156C -RY12345 B	6
				miR156C -RY12345	5		miR156C -RY3	1	142.797							qm MIR156C -RY12345 B	6
				miR156C -RY12345	5		miR156C -RY3	1	136.202							qm MIR156C -RY12345 B	9
				miR156C -RY12345	10		miR156C -RY3	1	146.524							qm MIR156C -RY12345 B	7
				miR156C -RY12345	6		miR156C -RY3	1	145.305							qm MIR156C -RY12345 B	6
				miR156C -RY12345	8		miR156C -RY3	1	135.936							qm MIR156C -RY12345 B	6
				miR156C -RY12345	7		miR156C -RY3	1	134.569							qm MIR156C -RY12345 B val1-2	8
				miR156C -RY12345	9		miR156C -RY3	1	142.797							qm MIR156C -RY12345 B val1-2	10
				miR156C	6		miR156C -RY3	3	113.009							qm MIR156C -RY12345 B val1-2	10
				miR156C	6		miR156C -RY3	3	139.399							qm MIR156C -RY12345 B val1-2	8
				miR156C	5		miR156C -RY3	3	98.915							qm MIR156C -RY12345 B val1-2	10
				miR156C	4		miR156C -RY3	3	138.09							qm MIR156C -RY12345 B val1-2	10
				miR156C	5		miR156C -RY3	3	147.606							qm MIR156C -RY12345 B val1-2	8
				miR156C	6		miR156C -RY3	3	107.103							qm MIR156C -RY12345 B val1-2	10
				miR156C	4		miR156C -RY3	3	87.879							qm MIR156C -RY12345 B val1-2	9
				miR156C	4		miR156C -RY3	3	127.636							qm MIR156C -RY12345 B val1-2	9
				miR156C	6		miR156C -RY3	3	109.051							qm MIR156C -RY12345 B val1-2	9
				miR156C	6		miR156C -RY3	3	104.386							qm MIR156C -RY12345 B val1-2	8
				miR156C	4		miR156C -RY3	3	108.364							qm MIR156C -RY12345 B val1-2	8
				miR156C	3		miR156C -RY3	3	123.69							qm MIR156C -RY12345 B val1-2	7
				miR156C	5		miR156C -RY3	3	87.892							qm MIR156C -RY12345 B val1-2	7
				miR156C	5		miR156C -RY3	3	100.59							qm MIR156C -RY12345 B val1-2	7
				miR156C	6		miR156C -RY3	3	144.728							qm MIR156C -RY12345 B val1-2	7
				miR156C	5		miR156C -RY3	3	115.276							qm MIR156C -RY12345 B val1-2	7
				miR156C	5		miR156C -RY3	3	151.412							qm MIR156C -RY12345 B val1-2	7
				miR156C	5		miR156C -RY3	3	106.504							qm MIR156C -RY12345 B val1-2	7
				miR156C	6		miR156C -RY3	3	98.13							qm MIR156C -RY12345 B val1-2	7
				miR156C	5		miR156C -RY3	3	136.579							qm MIR156C -RY12345 B val1-2	7
				miR156C	6		miR156C -RY3	3	130.389							qm MIR156C -RY12345 B val1-2	7
				miR156C -RY1	5		miR156C -RY3	3	117.64							qm MIR156C -RY12345 B val1-2	7
				miR156C -RY1	5		miR156C -RY3	3	127.235
				miR156C -RY1	4		miR156C -RY3	3	121.284
				miR156C -RY1	5		miR156C -RY3	3	135
				miR156C -RY1	5		miR156C -RY3	3	144.039
				miR156C -RY1	5		miR156C -RY3	3	148.314
				miR156C -RY1	6		miR156C -RY3	3	135.918
				miR156C -RY1	6		miR156C -RY3	3	150.814
				miR156C -RY1	5		miR156C -RY3	3	129.734
				miR156C -RY1	6		miR156C -RY3	3	102.653
				miR156C -RY2	6		miR156C -RY3	5	122.915
				miR156C -RY2	5		miR156C -RY3	5	72.471
				miR156C -RY2	8		miR156C -RY3	5	57.943
				miR156C -RY2	5		miR156C -RY3	5	68.204
				miR156C -RY2	5		miR156C -RY3	5	58.108
				miR156C -RY2	4		miR156C -RY3	5	58.982
				miR156C -RY2	6		miR156C -RY3	5	95.906
				miR156C -RY2	6		miR156C -RY3	5	64.284
				miR156C -RY2	5		miR156C -RY3	5	75.661
				miR156C -RY2	7		miR156C -RY3	5	102.946
				miR156C -RY3	4		miR156C -RY3	5	68.158
				miR156C -RY3	5		miR156C -RY3	5	89.253
				miR156C -RY3	6		miR156C -RY3	5	90.853
				miR156C -RY3	5		miR156C -RY3	5	61.283
				miR156C -RY3	4		miR156C -RY3	5	75.563
				miR156C -RY3	5		miR156C -RY3	5	119.225
				miR156C -RY3	5		miR156C -RY3	5	86.572
				miR156C -RY3	4		miR156C -RY3	5	104.729
				miR156C -RY3	6		miR156C -RY3	5	62.613
				miR156C -RY4	7		miR156C -RY3	5	54.633
				miR156C -RY4	7		miR156C -RY3	5	113.839
				miR156C -RY4	5		miR156C -RY3	5	91.483
				miR156C -RY4	5		miR156C -RY3	5	150.48
				miR156C -RY4	5		miR156C -RY3	5	94.585
				miR156C -RY4	4		miR156C -RY3	5	117.121
				miR156C -RY4	6		miR156C -RY3	5	95.921
				miR156C -RY4	5		miR156C -RY3	5	115.44
				miR156C -RY4	6		miR156C -RY3	5	110.33
				miR156C -RY4	6		miR156C -RY3	5	98.638
				miR156C -RY5	7		miR156C -RY3	5	87.682
				miR156C -RY5	5		miR156C -RY4	1	112.834
				miR156C -RY5	4		miR156C -RY4	1	116.565
				miR156C -RY5	5		miR156C -RY4	1	146.441
				miR156C -RY5	4		miR156C -RY4	1	150.616
				miR156C -RY5	5		miR156C -RY4	1	129.806
				miR156C -RY5	4		miR156C -RY4	1	114.785
				miR156C -RY5	6		miR156C -RY4	1	128.792
				miR156C -RY5	6		miR156C -RY4	1	122.745
				miR156C -RY5	5		miR156C -RY4	1	137.911
				miR156C -RY5	4		miR156C -RY4	1	142.765
				miR156C -RY12345	6		miR156C -RY4	1	153.27
				miR156C -RY12345	6		miR156C -RY4	1	124.205
				miR156C -RY12345	8		miR156C -RY4	1	143.054
				miR156C -RY12345	12		miR156C -RY4	1	130.355
				miR156C -RY12345	6		miR156C -RY4	1	134.731
				miR156C -RY12345	9		miR156C -RY4	1	138.18
				miR156C -RY12345	5		miR156C -RY4	1	132.879
				miR156C -RY12345	6		miR156C -RY4	1	139.867
				miR156C -RY12345	8		miR156C -RY4	1	122.005
				miR156C -RY12345	8		miR156C -RY4	1	117.846
							miR156C -RY4	1	122.523
							miR156C -RY4	1	123.207
							miR156C -RY4	1	130.815
							miR156C -RY4	1	144.949
							miR156C -RY4	1	137.49
							miR156C -RY4	1	132.879
							miR156C -RY4	1	149.452
							miR156C -RY4	1	135.982
							miR156C -RY4	1	151.96
							miR156C -RY4	1	155.81
							miR156C -RY4	1	122.471
							miR156C -RY4	3	135
							miR156C -RY4	3	152.262
							miR156C -RY4	3	102.369
							miR156C -RY4	3	104.138
							miR156C -RY4	3	110.509
							miR156C -RY4	3	139.399
							miR156C -RY4	3	96.476
							miR156C -RY4	3	124.945
							miR156C -RY4	3	95.432
							miR156C -RY4	3	148.57
							miR156C -RY4	3	151.699
							miR156C -RY4	3	161.162
							miR156C -RY4	3	112.049
							miR156C -RY4	3	131.634
							miR156C -RY4	3	86.186
							miR156C -RY4	3	118.28
							miR156C -RY4	3	90.958
							miR156C -RY4	3	126.065
							miR156C -RY4	3	145.905
							miR156C -RY4	3	130.833
							miR156C -RY4	3	118.926
							miR156C -RY4	3	134.341
							miR156C -RY4	3	130.386
							miR156C -RY4	3	111.448
							miR156C -RY4	3	126.512
							miR156C -RY4	3	135
							miR156C -RY4	3	125.375
							miR156C -RY4	3	123.911
							miR156C -RY4	3	126.626
							miR156C -RY4	3	121.112
							miR156C -RY4	5	96.346
							miR156C -RY4	5	70.665
							miR156C -RY4	5	88.436
							miR156C -RY4	5	80.355
							miR156C -RY4	5	87.776
							miR156C -RY4	5	96.582
							miR156C -RY4	5	84.273
							miR156C -RY4	5	88.781
							miR156C -RY4	5	77.811
							miR156C -RY4	5	88.912
							miR156C -RY4	5	61.839
							miR156C -RY4	5	118.504
							miR156C -RY4	5	101.256
							miR156C -RY4	5	101.127
							miR156C -RY4	5	83.155
							miR156C -RY4	5	79.749
							miR156C -RY4	5	67.146
							miR156C -RY4	5	73.537
							miR156C -RY4	5	75.195
							miR156C -RY4	5	85.972
							miR156C -RY4	5	59.036
							miR156C -RY4	5	127.321
							miR156C -RY4	5	124.375
							miR156C -RY4	5	84.794
							miR156C -RY4	5	64.954
							miR156C -RY4	5	69.044
							miR156C -RY4	5	57.332
							miR156C -RY4	5	133.324
							miR156C -RY4	5	71.565
							miR156C -RY4	5	97.019
							miR156C -RY4	5	97.765
							miR156C -RY5	1	126.87
							miR156C -RY5	1	127.928
							miR156C -RY5	1	145.795
							miR156C -RY5	1	140.692
							miR156C -RY5	1	116.241
							miR156C -RY5	1	128.234
							miR156C -RY5	1	168.891
							miR156C -RY5	1	150.405
							miR156C -RY5	1	127.875
							miR156C -RY5	1	116.012
							miR156C -RY5	1	132.409
							miR156C -RY5	1	123.69
							miR156C -RY5	1	125.754
							miR156C -RY5	1	149.265
							miR156C -RY5	1	120.847
							miR156C -RY5	1	142.765
							miR156C -RY5	1	148.874
							miR156C -RY5	1	125.375
							miR156C -RY5	1	148.128
							miR156C -RY5	1	144.765
							miR156C -RY5	1	154.113
							miR156C -RY5	1	149.311
							miR156C -RY5	1	139.096
							miR156C -RY5	1	146.237
							miR156C -RY5	1	158.199
							miR156C -RY5	1	131.693
							miR156C -RY5	1	135.707
							miR156C -RY5	3	140.13
							miR156C -RY5	3	150.936
							miR156C -RY5	3	82.837
							miR156C -RY5	3	138.202
							miR156C -RY5	3	142.556
							miR156C -RY5	3	92.164
							miR156C -RY5	3	159.139
							miR156C -RY5	3	93.664
							miR156C -RY5	3	110.156
							miR156C -RY5	3	112.38
							miR156C -RY5	3	124.468
							miR156C -RY5	3	148.176
							miR156C -RY5	3	98.22
							miR156C -RY5	3	110.12
							miR156C -RY5	3	127.801
							miR156C -RY5	3	108.435
							miR156C -RY5	3	95.906
							miR156C -RY5	3	100.607
							miR156C -RY5	3	105.505
							miR156C -RY5	3	87.687
							miR156C -RY5	3	127.398
							miR156C -RY5	3	136.388
							miR156C -RY5	3	142.341
							miR156C -RY5	3	148.271
							miR156C -RY5	3	131.414
							miR156C -RY5	3	153.138
							miR156C -RY5	5	86.312
							miR156C -RY5	5	111.851
							miR156C -RY5	5	88.55
							miR156C -RY5	5	69.88
							miR156C -RY5	5	88.463
							miR156C -RY5	5	150.188
							miR156C -RY5	5	77.574
							miR156C -RY5	5	109.747
							miR156C -RY5	5	64.453
							miR156C -RY5	5	78.275
							miR156C -RY5	5	78.465
							miR156C -RY5	5	64.161
							miR156C -RY5	5	118.443
							miR156C -RY5	5	95.993
							miR156C -RY5	5	70.689
							miR156C -RY5	5	73.203
							miR156C -RY5	5	78.187
							miR156C -RY5	5	105.957
							miR156C -RY5	5	78.105
							miR156C -RY5	5	87.58
							miR156C -RY5	5	73.072
							miR156C -RY5	5	63.435
							miR156C -RY5	5	76.271
							miR156C -RY5	5	79.52
							miR156C -RY5	5	84.806
							miR156C -RY5	5	130.721
							miR156C -RY5	5	122.141
							miR156C -RY5	5	84.304
							miR156C -RY12345	1	147.612
							miR156C -RY12345	1	142.235
							miR156C -RY12345	1	139.276
							miR156C -RY12345	1	145.408
							miR156C -RY12345	1	137.153
							miR156C -RY12345	1	122.032
							miR156C -RY12345	1	136.332
							miR156C -RY12345	1	132.471
							miR156C -RY12345	1	153.435
							miR156C -RY12345	1	138.759
							miR156C -RY12345	1	147.966
							miR156C -RY12345	1	130.601
							miR156C -RY12345	1	135
							miR156C -RY12345	1	124.066
							miR156C -RY12345	1	141.546
							miR156C -RY12345	1	122.328
							miR156C -RY12345	1	135
							miR156C -RY12345	1	140.092
							miR156C -RY12345	1	132.51
							miR156C -RY12345	1	145.67
							miR156C -RY12345	1	129.806
							miR156C -RY12345	1	141.34
							miR156C -RY12345	1	153.869
							miR156C -RY12345	1	144.689
							miR156C -RY12345	1	146.725
							miR156C -RY12345	1	140.777
							miR156C -RY12345	1	147.388
							miR156C -RY12345	1	136.245
							miR156C -RY12345	1	135.145
							miR156C -RY12345	1	137.936
							miR156C -RY12345	3	137.949
							miR156C -RY12345	3	137.184
							miR156C -RY12345	3	132.639
							miR156C -RY12345	3	149.777
							miR156C -RY12345	3	148.66
							miR156C -RY12345	3	160.311
							miR156C -RY12345	3	126.236
							miR156C -RY12345	3	153.673
							miR156C -RY12345	3	136.948
							miR156C -RY12345	3	143.578
							miR156C -RY12345	3	112.73
							miR156C -RY12345	3	137.42
							miR156C -RY12345	3	124.832
							miR156C -RY12345	3	161.395
							miR156C -RY12345	3	135
							miR156C -RY12345	3	149.036
							miR156C -RY12345	3	135.365
							miR156C -RY12345	3	113.839
							miR156C -RY12345	3	127.733
							miR156C -RY12345	3	136.219
							miR156C -RY12345	3	141.445
							miR156C -RY12345	3	129.56
							miR156C -RY12345	3	134.749
							miR156C -RY12345	3	149.727
							miR156C -RY12345	3	154.481
							miR156C -RY12345	3	156.161
							miR156C -RY12345	3	143.82
							miR156C -RY12345	3	143.13
							miR156C -RY12345	3	158.703
							miR156C -RY12345	3	122.899
							miR156C -RY12345	3	122.878
							miR156C -RY12345	5	108.247
							miR156C -RY12345	5	80.318
							miR156C -RY12345	5	122.358
							miR156C -RY12345	5	126.838
							miR156C -RY12345	5	103.455
							miR156C -RY12345	5	90
							miR156C -RY12345	5	107.924
							miR156C -RY12345	5	119.646
							miR156C -RY12345	5	113.185
							miR156C -RY12345	5	110.794
							miR156C -RY12345	5	113.385
							miR156C -RY12345	5	101.257
							miR156C -RY12345	5	116.733
							miR156C -RY12345	5	139.338
							miR156C -RY12345	5	99.527
							miR156C -RY12345	5	117.009
							miR156C -RY12345	5	132.145
							miR156C -RY12345	5	111.546
							miR156C -RY12345	5	95.921
							miR156C -RY12345	5	128.326
							miR156C -RY12345	5	133.657
							miR156C -RY12345	5	128.855
							miR156C -RY12345	5	126.085
							miR156C -RY12345	5	135.707
							miR156C -RY12345	5	143.499
							miR156C -RY12345	5	116.565
							miR156C -RY12345	5	110.889
							miR156C -RY12345	5	142.745
							miR156C -RY12345	5	106.064
							miR156C -RY12345	5	110.283
							miR156C -RY12345	5	122.949
							miR156C	1	147.864
							miR156C	1	147.031
							miR156C	1	149.903
							miR156C	1	143.184
							miR156C	1	113.297
							miR156C	1	153.947
							miR156C	1	140.859
							miR156C	1	138.759
							miR156C	1	141.009
							miR156C	3	110.709
							miR156C	3	139.338
							miR156C	3	98.774
							miR156C	3	132.059
							miR156C	3	152.742
							miR156C	3	82.98
							miR156C	3	111.864
							miR156C	3	109.379
							miR156C	3	120.284
							miR156C	3	121.902
							miR156C	5	87.419
							miR156C	5	104.416
							miR156C	5	82.368
							miR156C	5	109.876
							miR156C	5	110.4
							miR156C	5	62.592
							miR156C	5	83.248
							miR156C	5	86.343
							miR156C	5	111.852
							miR156C	5	91.981
							miR156C -RY2	1	126.703
							miR156C -RY2	1	131.234
							miR156C -RY2	1	124.55
							miR156C -RY2	1	143.274
							miR156C -RY2	1	146.441
							miR156C -RY2	1	136.848
							miR156C -RY2	1	132.405
							miR156C -RY2	1	134.462
							miR156C -RY2	1	141.094
							miR156C -RY2	1	122.987
							miR156C -RY2	3	163.669
							miR156C -RY2	3	147.503
							miR156C -RY2	3	129.283
							miR156C -RY2	3	119.497
							miR156C -RY2	3	140.026
							miR156C -RY2	3	140.58
							miR156C -RY2	3	91.193
							miR156C -RY2	3	139.979
							miR156C -RY2	3	131.35
							miR156C -RY2	5	148.607
							miR156C -RY2	5	92.739
							miR156C -RY2	5	114.228
							miR156C -RY2	5	87.466
							miR156C -RY2	5	128.832
							miR156C -RY2	5	98.522
							miR156C -RY2	5	88.08
							miR156C -RY2	5	127.823
							miR156C -RY2	5	81.75
							miR156C -RY2	5	112.292
							miR156C -RY3	1	141.067
							miR156C -RY3	1	147.88
							miR156C -RY3	1	143.267
							miR156C -RY3	1	137.873
							miR156C -RY3	1	125.985
							miR156C -RY3	1	149.924
							miR156C -RY3	1	118.337
							miR156C -RY3	1	153.089
							miR156C -RY3	1	148.548
							miR156C -RY3	3	121.923
							miR156C -RY3	3	114.123
							miR156C -RY3	3	130.028
							miR156C -RY3	3	108.763
							miR156C -RY3	3	82.447
							miR156C -RY3	3	119.423
							miR156C -RY3	3	87.026
							miR156C -RY3	3	118.357
							miR156C -RY3	3	133.152
							miR156C -RY3	5	96.369
							miR156C -RY3	5	87.963
							miR156C -RY3	5	78.355
							miR156C -RY3	5	83.272
							miR156C -RY3	5	58.64
							miR156C -RY3	5	83.176
							miR156C -RY3	5	85.716
							miR156C -RY3	5	76.872
							miR156C -RY3	5	99.188
							miR156C -RY1	1	131.668
							miR156C -RY1	1	141.806
							miR156C -RY1	1	123.921
							miR156C -RY1	1	134.831
							miR156C -RY1	1	132.643
							miR156C -RY1	1	129.312
							miR156C -RY1	1	153.629
							miR156C -RY1	1	142.164
							miR156C -RY1	1	134.923
							miR156C -RY1	1	143.374
							miR156C -RY1	3	103.167
							miR156C -RY1	3	129.753
							miR156C -RY1	3	108.823
							miR156C -RY1	3	133.987
							miR156C -RY1	3	132.325
							miR156C -RY1	3	128.528
							miR156C -RY1	3	103.973
							miR156C -RY1	3	134.235
							miR156C -RY1	3	134.182
							miR156C -RY1	3	145.066
							miR156C -RY1	5	68.8
							miR156C -RY1	5	111.74
							miR156C -RY1	5	72.07
							miR156C -RY1	5	127.832
							miR156C -RY1	5	113.865
							miR156C -RY1	5	80.901
							miR156C -RY1	5	84.413
							miR156C -RY1	5	106.426
							miR156C -RY1	5	130.066
							miR156C -RY1	5	105.859
							miR156C -RY4	1	141.801
							miR156C -RY4	1	124.226
							miR156C -RY4	1	126.352
							miR156C -RY4	1	146.947
							miR156C -RY4	1	144.677
							miR156C -RY4	1	152.809
							miR156C -RY4	1	158.649
							miR156C -RY4	1	123.962
							miR156C -RY4	1	137.001
							miR156C -RY4	1	142.275
							miR156C -RY4	3	113.708
							miR156C -RY4	3	135.864
							miR156C -RY4	3	131.729
							miR156C -RY4	3	150.905
							miR156C -RY4	3	145.939
							miR156C -RY4	3	105.659
							miR156C -RY4	3	80.42
							miR156C -RY4	3	90.551
							miR156C -RY4	3	146.31
							miR156C -RY4	5	147.91
							miR156C -RY4	5	82.644
							miR156C -RY4	5	64.382
							miR156C -RY4	5	118.355
							miR156C -RY4	5	120.53
							miR156C -RY4	5	128.295
							miR156C -RY4	5	124.311
							miR156C -RY4	5	116.056
							miR156C -RY4	5	78.574
							miR156C -RY4	5	70.429
							miR156C -RY4	5	112.532
							miR156C -RY12345	1	154.075
							miR156C -RY12345	1	149.167
							miR156C -RY12345	1	147.041
							miR156C -RY12345	1	146.915
							miR156C -RY12345	1	158.58
							miR156C -RY12345	1	135.616
							miR156C -RY12345	1	139.764
							miR156C -RY12345	1	128.504
							miR156C -RY12345	1	141.514
							miR156C -RY12345	3	151.157
							miR156C -RY12345	3	152.362
							miR156C -RY12345	3	159.26
							miR156C -RY12345	3	153.832
							miR156C -RY12345	3	146.31
							miR156C -RY12345	3	170.272
							miR156C -RY12345	3	151.33
							miR156C -RY12345	3	148.931
							miR156C -RY12345	5	133.043
							miR156C -RY12345	5	147.534
							miR156C -RY12345	5	137.121
							miR156C -RY12345	5	120.777
							miR156C -RY12345	5	132.795
							miR156C -RY12345	5	142.039
							miR156C -RY12345	5	151.264
							miR156C -RY12345	5	150.018
							miR156C -RY12345	5	123.958
							miR156C -RY12345	5	120.21
							miR156C -RY5	1	130.05
							miR156C -RY5	1	135.507
							miR156C -RY5	1	144.441
							miR156C -RY5	1	144.866
							miR156C -RY5	1	145.012
							miR156C -RY5	1	147.46
							miR156C -RY5	1	147.157
							miR156C -RY5	1	127.057
							miR156C -RY5	1	131.685
							miR156C -RY5	1	152.965
							miR156C -RY5	1	138.462
							miR156C -RY5	3	92.893
							miR156C -RY5	3	94.465
							miR156C -RY5	3	129.915
							miR156C -RY5	3	135.578
							miR156C -RY5	3	130.678
							miR156C -RY5	3	145.061
							miR156C -RY5	3	135.578
							miR156C -RY5	3	108.576
							miR156C -RY5	3	84.094
							miR156C -RY5	3	131.934
							miR156C -RY5	3	87.818
							miR156C -RY5	5	63.982
							miR156C -RY5	5	67.357
							miR156C -RY5	5	86.967
							miR156C -RY5	5	93.121
							miR156C -RY5	5	76.737
							miR156C -RY5	5	121.291
							miR156C -RY5	5	101.231
							miR156C -RY5	5	68.839
							miR156C -RY5	5	72.707
							miR156C -RY5	5	123.186
							miR156C -RY5	5	68.324
							miR156C	1	134.475
							miR156C	1	129.094
							miR156C	1	148.996
							miR156C	1	134.494
							miR156C	1	145.779
							miR156C	1	130.892
							miR156C	1	146.529
							miR156C	1	134.271
							miR156C	1	104.384
							miR156C	1	136.395
							miR156C	1	134.368
							miR156C	3	102.453
							miR156C	3	114.4
							miR156C	3	104.491
							miR156C	3	120.256
							miR156C	3	90.678
							miR156C	3	134.497
							miR156C	3	150.852
							miR156C	3	113.341
							miR156C	3	138.41
							miR156C	3	79.263
							miR156C	3	136.372
							miR156C	5	93.501
							miR156C	5	85.786
							miR156C	5	75.411
							miR156C	5	85.162
							miR156C	5	69.287
							miR156C	5	90.283
							miR156C	5	115.982
							miR156C	5	88.831
							miR156C	5	124.515
							miR156C	5	77.633
							miR156C	5	91.269

## Sheet: Fig 5
Panel B						Panel C			Panel E
genotype	leaf	length	width	ratio		genotype	ab_tri		relative_RNA_level	genotype	week	gene
WT	1	0.28	0.333	0.840841		WT	6		0.982811	val1-5(sd)	1W	SPL9
WT	1	0.301	0.281	1.07117		WT	5		1.37964	val1-5(sd)	1W	SPL9
WT	1	0.353	0.347	1.01729		WT	5		0.639432	val1-5(sd)	1W	SPL9
WT	1	0.314	0.32	0.98125		WT	5		0.844811	val1-5(sd)	2W	SPL9
WT	1	0.314	0.333	0.942943		WT	5		0.610205	val1-5(sd)	2W	SPL9
WT	1	0.301	0.334	0.901198		WT	5		1.0831	val1-5(sd)	2W	SPL9
WT	1	0.334	0.36	0.927778		WT	5		2.0115	val1-5(sd)	3W	SPL9
WT	1	0.351	0.347	1.01153		WT	6		1.18053	val1-5(sd)	3W	SPL9
WT	1	0.299	0.293	1.02048		WT	6		1.66301	val1-5(sd)	3W	SPL9
WT	1	0.333	0.322	1.03416		WT	5		1.3758	val1-5(sd) val2-3	1W	SPL9
WT	1	0.308	0.327	0.941896		WT	5		0.983408	val1-5(sd) val2-3	1W	SPL9
WT	1	0.327	0.34	0.961765		WT	5		0.856281	val1-5(sd) val2-3	1W	SPL9
WT	1	0.281	0.287	0.979094		WT	5		1.53983	val1-5(sd) val2-3	2W	SPL9
WT	1	0.302	0.315	0.95873		WT	6		1.20971	val1-5(sd) val2-3	2W	SPL9
WT	1	0.276	0.283	0.975265		WT	6		1.20612	val1-5(sd) val2-3	2W	SPL9
WT	1	0.259	0.269	0.962825		WT	5		1.33178	val1-5(sd) val2-3	3W	SPL9
WT	1	0.255	0.289	0.882353		WT	6		1.06598	val1-5(sd) val2-3	3W	SPL9
WT	1	0.283	0.306	0.924837		WT	5		1.67006	val1-5(sd) val2-3	3W	SPL9
WT	1	0.287	0.314	0.914013		WT	6		1.00003	WT	1W	SPL9
WT	1	0.26	0.307	0.846906		WT	6		1.01	WT	1W	SPL9
WT	1	0.26	0.274	0.948905		WT	6		1.00659	WT	1W	SPL9
WT	1	0.287	0.273	1.05128		WT	5		1.19691	WT	2W	SPL9
WT	1	0.267	0.287	0.930314		WT	6		1.48	WT	2W	SPL9
WT	1	0.28	0.312	0.897436		WT	6		2.40668	WT	2W	SPL9
WT	1	0.275	0.322	0.854037		WT	7		2.97612	WT	3W	SPL9
WT	1	0.312	0.323	0.965944		WT	6		2.42	WT	3W	SPL9
WT	1	0.293	0.307	0.954397		WT	7		2.40863	WT	3W	SPL9
WT	1	0.295	0.287	1.02787		WT	6
WT	1	0.254	0.273	0.930403		WT	5		0.730989	val1-5(sd)	1W	miR172
WT	1	0.28	0.296	0.945946		WT	5		1.13781	val1-5(sd)	1W	miR172
WT	1	0.3	0.301	0.996678		WT	6		0.384687	val1-5(sd)	1W	miR172
WT	1	0.293	0.314	0.933121		WT	6		0.425223	val1-5(sd)	2W	miR172
WT	1	0.296	0.308	0.961039		WT	7		0.583701	val1-5(sd)	2W	miR172
WT	1	0.301	0.312	0.964744		WT	6		0.399572	val1-5(sd)	2W	miR172
WT	1	0.325	0.314	1.03503		val1-2	6		0.494247	val1-5(sd)	3W	miR172
WT	1	0.3	0.32	0.9375		val1-2	7		0.625064	val1-5(sd)	3W	miR172
WT	1	0.287	0.309	0.928803		val1-2	6		0.532204	val1-5(sd)	3W	miR172
WT	1	0.337	0.374	0.90107		val1-2	6		0.519021	val1-5(sd) val2-3	1W	miR172
WT	1	0.3	0.334	0.898204		val1-2	7		0.342715	val1-5(sd) val2-3	1W	miR172
WT	1	0.28	0.313	0.894569		val1-2	7		0.312677	val1-5(sd) val2-3	1W	miR172
WT	1	0.289	0.306	0.944444		val1-2	7		0.395195	val1-5(sd) val2-3	2W	miR172
WT	1	0.294	0.295	0.99661		val1-2	7		0.34762	val1-5(sd) val2-3	2W	miR172
WT	1	0.327	0.334	0.979042		val1-2	6		0.365082	val1-5(sd) val2-3	2W	miR172
WT	1	0.274	0.327	0.83792		val1-2	7		0.414025	val1-5(sd) val2-3	3W	miR172
WT	1	0.287	0.313	0.916933		val1-2	7		0.329614	val1-5(sd) val2-3	3W	miR172
WT	1	0.287	0.32	0.896875		val1-2	8		0.483228	val1-5(sd) val2-3	3W	miR172
WT	3	0.463	0.43	1.07674		val1-2	6		1.00019	WT	1W	miR172
WT	3	0.527	0.455	1.15824		val1-2	7		1.0007	WT	1W	miR172
WT	3	0.553	0.447	1.23714		val1-2	6		1.00003	WT	1W	miR172
WT	3	0.584	0.467	1.25054		val1-2	7		0.682784	WT	2W	miR172
WT	3	0.52	0.454	1.14537		val1-2	7		0.936131	WT	2W	miR172
WT	3	0.373	0.36	1.03611		val1-2	6		1.31832	WT	2W	miR172
WT	3	0.488	0.427	1.14286		val1-2	8		0.587539	WT	3W	miR172
WT	3	0.503	0.423	1.18913		val1-2	6		0.634077	WT	3W	miR172
WT	3	0.479	0.404	1.18564		val1-2	7		2.09133	WT	3W	miR172
WT	3	0.48	0.387	1.24031		val1-2	7
WT	3	0.555	0.462	1.2013		val1-2	7
WT	3	0.523	0.401	1.30424		val1-2	7
WT	3	0.427	0.353	1.20963		val1-2	7
WT	3	0.481	0.41	1.17317		val1-2	7
WT	3	0.487	0.41	1.1878		val1-2	7
WT	3	0.501	0.42	1.19286		val1-2	7
WT	3	0.505	0.462	1.09307		val1-2	7
WT	3	0.454	0.437	1.0389		val1-2	7
WT	3	0.514	0.429	1.19814		val1-2	7
WT	3	0.474	0.381	1.24409		val1-2	7
WT	3	0.508	0.395	1.28608		val1-2	8
WT	3	0.548	0.446	1.2287		val1-2	6
WT	3	0.476	0.402	1.18408		val1-2 qm	1
WT	3	0.482	0.429	1.12354		val1-2 qm	1
WT	3	0.594	0.455	1.30549		val1-2 qm	1
WT	5	0.68	0.493	1.37931		val1-2 qm	1
WT	5	0.76	0.507	1.49901		val1-2 qm	1
WT	5	0.672	0.442	1.52036		val1-2 qm	1
WT	5	0.808	0.522	1.54789		val1-2 qm	1
WT	5	0.751	0.476	1.57773		val1-2 qm	1
WT	5	0.73	0.472	1.54661		val1-2 qm	1
WT	5	0.783	0.509	1.53831		val1-2 qm	1
WT	5	0.764	0.526	1.45247		val1-2 qm	1
WT	5	0.634	0.453	1.39956		val1-2 qm	1
WT	5	0.729	0.455	1.6022		val1-2 qm	2
WT	5	0.68	0.46	1.47826		val1-2 qm	1
WT	5	0.8	0.48	1.66667		val1-2 qm	1
WT	5	0.707	0.477	1.48218		val1-2 qm	1
WT	5	0.831	0.49	1.69592		val1-2 qm	1
WT	5	0.727	0.46	1.58043		val1-2 qm	1
WT	5	0.661	0.407	1.62408		val1-2 qm	1
WT	5	0.727	0.454	1.60132		val1-2 qm	1
WT	5	0.808	0.472	1.71186		val1-2 qm	1
WT	5	0.802	0.507	1.58185		val1-2 qm	1
WT	5	0.693	0.487	1.423		val1-2 qm	1
WT	5	0.723	0.496	1.45766		val1-2 qm	1
WT	5	0.833	0.502	1.65936		val1-2 qm	1
WT	5	0.754	0.501	1.50499		val1-2 qm	1
WT	5	0.72	0.46	1.56522		val1-2 qm	1
WT	5	0.767	0.54	1.42037		val1-2 qm	1
WT	5	0.767	0.467	1.6424		val1-2 qm	1
WT	5	0.714	0.493	1.44828		val1-2 qm	1
WT	1	0.247	0.247	1		val1-2 qm	1
WT	1	0.253	0.267	0.947566		val1-2 qm	1
WT	1	0.24	0.227	1.05727		val1-2 qm	1
WT	1	0.234	0.24	0.975		val1-2 qm	1
WT	1	0.27	0.248	1.08871		val1-2 qm	1
WT	1	0.273	0.26	1.05		qm	3
WT	1	0.261	0.267	0.977528		qm	3
WT	1	0.3	0.28	1.07143		qm	3
WT	1	0.274	0.26	1.05385		qm	3
WT	1	0.274	0.287	0.954704		qm	3
WT	1	0.282	0.289	0.975779		qm	3
WT	1	0.301	0.28	1.075		qm	3
WT	1	0.247	0.247	1		qm	3
WT	1	0.247	0.247	1		qm	3
WT	3	0.401	0.36	1.11389		qm	3
WT	3	0.473	0.42	1.12619		qm	3
WT	3	0.434	0.355	1.22254		qm	3
WT	3	0.461	0.42	1.09762		qm	3
WT	3	0.442	0.407	1.086		qm	3
WT	3	0.487	0.387	1.2584		qm	3
WT	3	0.547	0.44	1.24318		qm	2
WT	3	0.471	0.389	1.2108		qm	3
WT	3	0.487	0.427	1.14052		qm	3
WT	3	0.52	0.454	1.14537
WT	3	0.435	0.394	1.10406
WT	5	0.587	0.454	1.29295
WT	5	0.641	0.44	1.45682
WT	5	0.694	0.46	1.5087
WT	5	0.747	0.507	1.47337
WT	5	0.696	0.487	1.42916
WT	5	0.667	0.42	1.5881
WT	5	0.787	0.493	1.59635
WT	5	0.693	0.447	1.55034
WT	5	0.664	0.471	1.40977
WT	5	0.716	0.461	1.55315
WT	5	0.702	0.495	1.41818
val1-2	1	0.304	0.321	0.94704
val1-2	1	0.268	0.308	0.87013
val1-2	1	0.298	0.309	0.964401
val1-2	1	0.28	0.294	0.952381
val1-2	1	0.271	0.303	0.894389
val1-2	1	0.255	0.262	0.973282
val1-2	1	0.28	0.307	0.912052
val1-2	1	0.28	0.275	1.01818
val1-2	1	0.261	0.261	1
val1-2	1	0.281	0.295	0.952542
val1-2	1	0.273	0.3	0.91
val1-2	1	0.267	0.287	0.930314
val1-2	1	0.32	0.328	0.97561
val1-2	1	0.327	0.367	0.891008
val1-2	1	0.249	0.289	0.861592
val1-2	1	0.32	0.327	0.978593
val1-2	1	0.321	0.338	0.949704
val1-2	1	0.287	0.314	0.914013
val1-2	1	0.267	0.3	0.89
val1-2	1	0.26	0.287	0.905923
val1-2	1	0.282	0.316	0.892405
val1-2	1	0.287	0.313	0.916933
val1-2	1	0.34	0.313	1.08626
val1-2	1	0.347	0.347	1
val1-2	1	0.307	0.313	0.980831
val1-2	1	0.302	0.315	0.95873
val1-2	1	0.296	0.304	0.973684
val1-2	1	0.293	0.3	0.976667
val1-2	1	0.26	0.247	1.05263
val1-2	1	0.295	0.267	1.10487
val1-2	1	0.26	0.28	0.928571
val1-2	1	0.29	0.298	0.973154
val1-2	1	0.302	0.311	0.971061
val1-2	1	0.296	0.294	1.0068
val1-2	1	0.306	0.306	1
val1-2	1	0.294	0.314	0.936306
val1-2	1	0.302	0.295	1.02373
val1-2	1	0.321	0.327	0.981651
val1-2	1	0.328	0.367	0.893733
val1-2	1	0.301	0.321	0.937695
val1-2	1	0.288	0.313	0.920128
val1-2	1	0.305	0.322	0.947205
val1-2	1	0.314	0.334	0.94012
val1-2	1	0.32	0.353	0.906516
val1-2	1	0.333	0.372	0.895161
val1-2	1	0.321	0.334	0.961078
val1-2	1	0.293	0.314	0.933121
val1-2	1	0.299	0.322	0.928571
val1-2	1	0.28	0.3	0.933333
val1-2	3	0.454	0.394	1.15228
val1-2	3	0.467	0.387	1.20672
val1-2	3	0.495	0.422	1.17299
val1-2	3	0.514	0.46	1.11739
val1-2	3	0.447	0.367	1.21798
val1-2	3	0.492	0.407	1.20885
val1-2	3	0.471	0.428	1.10047
val1-2	3	0.449	0.396	1.13384
val1-2	3	0.461	0.401	1.14963
val1-2	3	0.487	0.413	1.17918
val1-2	3	0.447	0.4	1.1175
val1-2	3	0.423	0.341	1.24047
val1-2	3	0.495	0.414	1.19565
val1-2	3	0.501	0.42	1.19286
val1-2	3	0.42	0.374	1.12299
val1-2	3	0.417	0.364	1.1456
val1-2	3	0.514	0.475	1.08211
val1-2	3	0.447	0.388	1.15206
val1-2	3	0.467	0.473	0.987315
val1-2	3	0.487	0.427	1.14052
val1-2	3	0.429	0.36	1.19167
val1-2	3	0.407	0.4	1.0175
val1-2	3	0.394	0.342	1.15205
val1-2	3	0.459	0.42	1.09286
val1-2	3	0.435	0.435	1
val1-2	3	0.453	0.393	1.15267
val1-2	3	0.386	0.365	1.05753
val1-2	3	0.46	0.387	1.18863
val1-2	3	0.5	0.533	0.938086
val1-2	3	0.46	0.44	1.04545
val1-2	3	0.401	0.361	1.1108
val1-2	3	0.527	0.44	1.19773
val1-2	3	0.507	0.414	1.22464
val1-2	5	0.575	0.49	1.17347
val1-2	5	0.586	0.425	1.37882
val1-2	5	0.653	0.513	1.2729
val1-2	5	0.667	0.487	1.36961
val1-2	5	0.534	0.415	1.28675
val1-2	5	0.641	0.487	1.31622
val1-2	5	0.547	0.408	1.34069
val1-2	5	0.648	0.488	1.32787
val1-2	5	0.548	0.433	1.26559
val1-2	5	0.514	0.387	1.32817
val1-2	5	0.632	0.455	1.38901
val1-2	5	0.614	0.467	1.31478
val1-2	5	0.541	0.415	1.30361
val1-2	5	0.621	0.46	1.35
val1-2	5	0.594	0.467	1.27195
val1-2	5	0.681	0.48	1.41875
val1-2	5	0.587	0.473	1.24101
val1-2	5	0.541	0.448	1.20759
val1-2	5	0.675	0.456	1.48026
val1-2	5	0.494	0.413	1.19613
val1-2	5	0.508	0.421	1.20665
val1-2	5	0.597	0.464	1.28664
val1-2	5	0.596	0.456	1.30702
val1-2	5	0.573	0.48	1.19375
val1-2	5	0.667	0.503	1.32604
val1-2	5	0.535	0.462	1.15801
val1-2	5	0.602	0.474	1.27004
val1-2	5	0.577	0.509	1.1336
val1-2	5	0.647	0.48	1.34792
val1-2	5	0.603	0.428	1.40888
val1-2	5	0.613	0.487	1.25873
val1-2	5	0.6	0.487	1.23203
val1-2	5	0.422	0.395	1.06835
val1-2 qm	1	0.908	0.562	1.61566
val1-2 qm	1	0.893	0.627	1.42424
val1-2 qm	1	0.843	0.601	1.40266
val1-2 qm	1	0.876	0.602	1.45515
val1-2 qm	1	0.953	0.61	1.5623
val1-2 qm	1	0.964	0.619	1.55735
val1-2 qm	1	0.774	0.514	1.50584
val1-2 qm	1	0.734	0.46	1.59565
val1-2 qm	1	0.881	0.48	1.83542
val1-2 qm	1	0.874	0.513	1.7037
val1-2 qm	1	0.741	0.5	1.482
val1-2 qm	1	0.82	0.507	1.61736
val1-2 qm	1	0.807	0.487	1.65708
val1-2 qm	1	0.861	0.567	1.51852
val1-2 qm	1	0.889	0.575	1.54609
val1-2 qm	1	0.82	0.62	1.32258
val1-2 qm	3	1.188	0.675	1.76
val1-2 qm	3	0.901	0.487	1.8501
val1-2 qm	3	1.086	0.561	1.93583
val1-2 qm	3	0.962	0.554	1.73646
val1-2 qm	3	0.984	0.554	1.77617
val1-2 qm	3	1.058	0.652	1.6227
val1-2 qm	3	0.941	0.607	1.55025
val1-2 qm	3	1.048	0.589	1.77929
val1-2 qm	3	0.983	0.555	1.77117
val1-2 qm	5	1.156	0.689	1.67779
val1-2 qm	5	0.957	0.563	1.69982
val1-2 qm	5	1.108	0.668	1.65868
val1-2 qm	5	1.207	0.627	1.92504
val1-2 qm	5	1.134	0.648	1.75
val1-2 qm	5	1.2	0.66	1.81818
val1-2 qm	5	1.04	0.654	1.59021
val1-2 qm	5	1.167	0.707	1.65064
val1-2 qm	5	1.14	0.613	1.85971
val1-2 qm	1	0.693	0.487	1.423
val1-2 qm	1	0.967	0.56	1.72679
val1-2 qm	1	0.84	0.56	1.5
val1-2 qm	1	0.943	0.59	1.59831
val1-2 qm	1	0.825	0.496	1.66331
val1-2 qm	1	0.883	0.531	1.6629
val1-2 qm	1	0.863	0.544	1.5864
val1-2 qm	1	0.683	0.514	1.32879
val1-2 qm	1	0.78	0.487	1.60164
val1-2 qm	1	0.834	0.567	1.4709
val1-2 qm	1	0.721	0.453	1.59161
val1-2 qm	1	0.841	0.537	1.56611
val1-2 qm	1	0.85	0.555	1.53153
val1-2 qm	1	0.927	0.587	1.57922
val1-2 qm	1	0.921	0.573	1.60733
val1-2 qm	3	0.692	0.491	1.40937
val1-2 qm	3	0.735	0.462	1.59091
val1-2 qm	3	0.948	0.634	1.49527
val1-2 qm	3	0.86	0.567	1.51675
val1-2 qm	3	0.982	0.616	1.59416
val1-2 qm	3	0.92	0.591	1.55668
val1-2 qm	3	1.107	0.627	1.76555
val1-2 qm	3	0.945	0.573	1.64921
val1-2 qm	3	1.169	0.621	1.88245
val1-2 qm	3	1.127	0.581	1.93976
val1-2 qm	5	1.125	0.554	2.03069
val1-2 qm	5	0.853	0.526	1.62167
val1-2 qm	5	1.048	0.675	1.55259
val1-2 qm	5	0.845	0.48	1.76042
val1-2 qm	5	1.009	0.607	1.66227
val1-2 qm	5	1.158	0.662	1.74924
val1-2 qm	5	1.127	0.674	1.67211
val1-2 qm	5	0.964	0.663	1.454
val1-2 qm	5	1.311	0.79	1.65949
val1-2 qm	5	1.144	0.74	1.54595
val1-2 qm	1	0.762	0.557	1.36804
val1-2 qm	1	0.776	0.537	1.44507
val1-2 qm	1	0.8	0.575	1.3913
val1-2 qm	1	0.741	0.481	1.54054
val1-2 qm	3	0.933	0.58	1.60862
val1-2 qm	3	1.174	0.687	1.70888
val1-2 qm	5	1.253	0.703	1.78236
val1-2 qm	5	1.172	0.824	1.42233
qm	1	0.435	0.355	1.22535
qm	1	0.387	0.314	1.23248
qm	1	0.44	0.348	1.26437
qm	1	0.447	0.321	1.39252
qm	1	0.541	0.374	1.44652
qm	1	0.326	0.238	1.36975
qm	1	0.341	0.24	1.42083
qm	1	0.434	0.327	1.32722
qm	1	0.549	0.369	1.4878
qm	1	0.415	0.315	1.31746
qm	1	0.463	0.328	1.41159
qm	1	0.487	0.3	1.62333
qm	1	0.425	0.283	1.50177
qm	1	0.398	0.26	1.53077
qm	1	0.307	0.24	1.27917
qm	1	0.567	0.36	1.575
qm	1	0.527	0.34	1.55
qm	1	0.4	0.293	1.36519
qm	1	0.38	0.333	1.14114
qm	1	0.501	0.34	1.47353
qm	1	0.54	0.373	1.44772
qm	1	0.58	0.367	1.58038
qm	1	0.546	0.342	1.59649
qm	1	0.501	0.341	1.46921
qm	1	0.507	0.347	1.4611
qm	1	0.501	0.331	1.5136
qm	1	0.467	0.327	1.42813
qm	1	0.451	0.341	1.32258
qm	1	0.433	0.32	1.35312
qm	1	0.469	0.333	1.40841
qm	3	0.707	0.38	1.86053
qm	3	0.641	0.353	1.81586
qm	3	0.522	0.287	1.81882
qm	3	0.807	0.407	1.9828
qm	3	0.727	0.327	2.22324
qm	3	0.711	0.348	2.0431
qm	3	0.788	0.414	1.90338
qm	3	0.847	0.4	2.1175
qm	3	0.614	0.36	1.70556
qm	3	0.741	0.413	1.79419
qm	3	0.813	0.38	2.13947
qm	3	0.747	0.427	1.74941
qm	3	0.775	0.38	2.03947
qm	3	0.853	0.427	1.99766
qm	3	0.667	0.367	1.81744
qm	3	0.607	0.327	1.85627
qm	5	0.574	0.341	1.68328
qm	5	0.617	0.322	1.91615
qm	5	0.907	0.393	2.30789
qm	5	0.976	0.374	2.60963
qm	5	0.927	0.394	2.35279
qm	5	1.021	0.414	2.46618
qm	5	0.934	0.36	2.59444
qm	5	0.754	0.3	2.51333
qm	5	0.528	0.3	1.76
qm	5	0.847	0.353	2.39943
qm	1	0.496	0.354	1.40113
qm	1	0.609	0.347	1.75504
qm	1	0.527	0.347	1.51873
qm	1	0.587	0.34	1.72647
qm	1	0.6	0.34	1.76471
qm	1	0.533	0.36	1.48056
qm	1	0.566	0.369	1.53388
qm	3	0.594	0.313	1.89776
qm	3	0.713	0.353	2.01983
qm	3	0.742	0.353	2.10198
qm	3	0.653	0.305	2.14098
qm	3	0.667	0.341	1.95601
qm	3	0.594	0.314	1.89172
qm	5	0.439	0.209	2.10048
qm	5	0.574	0.287	2
qm	5	0.537	0.287	1.87108
qm	5	0.475	0.228	2.08333
qm	5	0.627	0.28	2.23929
qm	5	0.588	0.22	2.67273
qm	5	0.615	0.319	1.9279
genotype	leaf	angle
WT	1	129.188
WT	1	116.565
WT	1	159.341
WT	1	128.866
WT	1	148.109
WT	1	132.045
WT	1	128.234
WT	1	142.125
WT	1	137.726
WT	1	142.334
WT	1	135
WT	1	129.782
WT	1	139.699
WT	1	141.282
WT	1	135.444
WT	1	130.03
WT	1	145.305
WT	1	141.86
WT	1	144.031
WT	1	137.161
WT	1	127.659
WT	1	149.785
WT	1	131.319
WT	1	133.172
WT	1	140.14
WT	1	124.077
WT	1	123.046
WT	1	128.07
WT	1	145.285
WT	1	140.44
WT	1	131.354
WT	1	133.995
WT	1	146.655
WT	1	124.832
WT	1	132.207
WT	1	142.125
WT	1	137.337
WT	1	146.701
WT	1	149.221
WT	1	138.395
WT	1	141.34
WT	1	132.879
WT	1	136.61
WT	1	136.717
WT	1	146.634
WT	3	145.586
WT	3	123.799
WT	3	123.476
WT	3	140.641
WT	3	131.634
WT	3	119.148
WT	3	133.204
WT	3	134.145
WT	3	135
WT	3	132.157
WT	3	137.61
WT	3	131.149
WT	3	121.759
WT	3	127.04
WT	3	153.034
WT	3	145.235
WT	3	130.732
WT	3	145.115
WT	3	143.446
WT	3	143.318
WT	3	129.472
WT	3	135.934
WT	3	124.646
WT	3	140.395
WT	3	148.752
WT	5	119.63
WT	5	112.157
WT	5	112.9
WT	5	109.482
WT	5	97.125
WT	5	111.277
WT	5	109.255
WT	5	115.61
WT	5	115.56
WT	5	115.731
WT	5	115.04
WT	5	112.602
WT	5	105.009
WT	5	96.404
WT	5	108.292
WT	5	118.94
WT	5	111.333
WT	5	111.027
WT	5	102.858
WT	5	129.229
WT	5	127.14
WT	5	108.435
WT	5	121.488
WT	5	116.417
WT	5	113.691
WT	5	91.212
WT	5	111.675
WT	1	126.122
WT	1	145.739
WT	1	131.726
WT	1	129.158
WT	1	133.069
WT	1	121.524
WT	1	142.233
WT	1	130.307
WT	1	132.357
WT	1	140.08
WT	1	143.105
WT	1	134.012
WT	1	127.875
WT	1	132.879
WT	3	140.134
WT	3	142.696
WT	3	147.127
WT	3	138.626
WT	3	135.266
WT	3	135.265
WT	3	124.842
WT	3	125.362
WT	3	143.842
WT	3	125.337
WT	3	139.889
WT	5	123.842
WT	5	118.317
WT	5	119.355
WT	5	107.532
WT	5	105.605
WT	5	99.103
WT	5	111.229
WT	5	112.834
WT	5	126.672
WT	5	102.9
WT	5	116.194
val1-2	1	143.499
val1-2	1	134.356
val1-2	1	144.162
val1-2	1	144.462
val1-2	1	147.529
val1-2	1	143.267
val1-2	1	133.354
val1-2	1	136.548
val1-2	1	137.649
val1-2	1	137.643
val1-2	1	128.904
val1-2	1	132.741
val1-2	1	144.707
val1-2	1	136.364
val1-2	1	134.421
val1-2	1	131.934
val1-2	1	145.305
val1-2	1	127.185
val1-2	1	129.547
val1-2	1	140.329
val1-2	1	143.356
val1-2	1	136.577
val1-2	1	144.031
val1-2	1	134.356
val1-2	1	137.361
val1-2	1	129.806
val1-2	1	132.879
val1-2	1	125.407
val1-2	1	143.647
val1-2	1	135
val1-2	1	133.493
val1-2	1	136.332
val1-2	1	129.531
val1-2	1	139.79
val1-2	1	148.325
val1-2	1	149.744
val1-2	1	137.699
val1-2	1	122.266
val1-2	1	149.123
val1-2	1	134.754
val1-2	1	136.245
val1-2	1	133.901
val1-2	1	137.871
val1-2	1	144.913
val1-2	1	137.015
val1-2	1	129.547
val1-2	1	154
val1-2	1	150.018
val1-2	1	135
val1-2	1	143.715
val1-2	1	140.297
val1-2	1	130.566
val1-2	1	143.92
val1-2	1	140.154
val1-2	1	135.909
val1-2	3	134.253
val1-2	3	125.843
val1-2	3	124.509
val1-2	3	123.69
val1-2	3	130.601
val1-2	3	147.393
val1-2	3	139.471
val1-2	3	144.162
val1-2	3	131.634
val1-2	3	133.172
val1-2	3	132.872
val1-2	3	147.676
val1-2	3	136.691
val1-2	3	126.718
val1-2	3	139.97
val1-2	3	140.847
val1-2	3	137.175
val1-2	3	135.573
val1-2	3	146.085
val1-2	3	149.265
val1-2	3	131.634
val1-2	3	127.975
val1-2	3	144.866
val1-2	3	151.96
val1-2	3	130.199
val1-2	3	151.098
val1-2	3	143.13
val1-2	3	116.93
val1-2	3	122.032
val1-2	3	149.67
val1-2	3	142.05
val1-2	3	142.765
val1-2	3	136.931
val1-2	3	128.522
val1-2	5	137.27
val1-2	5	118.843
val1-2	5	138.366
val1-2	5	128.492
val1-2	5	141.004
val1-2	5	125.04
val1-2	5	122.651
val1-2	5	131.846
val1-2	5	137.379
val1-2	5	135.95
val1-2	5	115.644
val1-2	5	116.417
val1-2	5	121.43
val1-2	5	124.363
val1-2	5	105.542
val1-2	5	128.409
val1-2	5	111.656
val1-2	5	132.852
val1-2	5	133.21
val1-2	5	119.33
val1-2	5	133.452
val1-2	5	134.787
val1-2	5	134.876
val1-2	5	121.329
val1-2	5	136.033
val1-2	5	134.914
val1-2	5	129.628
val1-2	5	125.629
val1-2	5	143.934
val1-2	5	133.112
val1-2	5	133.943
val1-2	5	138.888
val1-2	5	125.987
val1-2	5	146.105
val1-2 qm	1	71.464
val1-2 qm	1	102.68
val1-2 qm	1	103.841
val1-2 qm	1	91.086
val1-2 qm	1	88.58
val1-2 qm	1	79.144
val1-2 qm	1	83.02
val1-2 qm	1	82.571
val1-2 qm	1	66.879
val1-2 qm	1	74.434
val1-2 qm	1	73.041
val1-2 qm	1	73.871
val1-2 qm	1	70.218
val1-2 qm	1	87.238
val1-2 qm	1	92.663
val1-2 qm	1	84.447
val1-2 qm	3	73.695
val1-2 qm	3	77.5
val1-2 qm	3	73.71
val1-2 qm	3	74.23
val1-2 qm	3	71.934
val1-2 qm	3	86.834
val1-2 qm	3	88.694
val1-2 qm	3	93.062
val1-2 qm	3	84.292
val1-2 qm	5	87.057
val1-2 qm	5	76.638
val1-2 qm	5	92.012
val1-2 qm	5	67.85
val1-2 qm	5	91.741
val1-2 qm	5	75.041
val1-2 qm	5	92.341
val1-2 qm	5	86.785
val1-2 qm	5	75.26
val1-2 qm	1	82.738
val1-2 qm	1	69.633
val1-2 qm	1	97.595
val1-2 qm	1	74.532
val1-2 qm	1	79.402
val1-2 qm	1	95.556
val1-2 qm	1	82.637
val1-2 qm	1	79.896
val1-2 qm	1	89.748
val1-2 qm	1	105.382
val1-2 qm	1	83.147
val1-2 qm	1	77.859
val1-2 qm	1	81.88
val1-2 qm	1	73.897
val1-2 qm	1	88.575
val1-2 qm	1	99.573
val1-2 qm	1	82.239
val1-2 qm	1	75.738
val1-2 qm	3	103.647
val1-2 qm	3	95.906
val1-2 qm	3	87.455
val1-2 qm	3	94.471
val1-2 qm	3	89.862
val1-2 qm	3	96.212
val1-2 qm	3	87.833
val1-2 qm	3	101.74
val1-2 qm	3	71.673
val1-2 qm	3	68.387
val1-2 qm	5	60.07
val1-2 qm	5	88.795
val1-2 qm	5	95.72
val1-2 qm	5	103.465
val1-2 qm	5	102.83
val1-2 qm	5	92.914
val1-2 qm	5	99.317
val1-2 qm	5	84.478
val1-2 qm	5	84.19
val1-2 qm	5	97.306
val1-2 qm	1	96.818
val1-2 qm	1	85.959
val1-2 qm	1	97.171
val1-2 qm	1	82.426
val1-2 qm	3	93.237
val1-2 qm	3	86.281
val1-2 qm	5	83.028
val1-2 qm	5	123.499
qm	1	102.452
qm	1	99.913
qm	1	99.689
qm	1	90.84
qm	1	94.446
qm	1	111.944
qm	1	100.524
qm	1	105.309
qm	1	89.249
qm	1	100.733
qm	1	89.411
qm	1	79.179
qm	1	92.136
qm	1	84.169
qm	1	98.601
qm	1	77.288
qm	1	80.665
qm	1	83.991
qm	1	100.605
qm	1	92.368
qm	1	79.45
qm	1	73.983
qm	1	84.391
qm	1	92.203
qm	1	93.017
qm	1	83.645
qm	1	86.572
qm	1	82.326
qm	1	95.971
qm	1	80.99
qm	3	72.689
qm	3	71.2
qm	3	75.203
qm	3	66.221
qm	3	59.538
qm	3	56.229
qm	3	64.108
qm	3	58.465
qm	3	78.789
qm	3	78.222
qm	3	68.688
qm	3	75.012
qm	3	69.204
qm	3	73.248
qm	3	83.285
qm	3	77.061
qm	5	70.247
qm	5	64.022
qm	5	54.341
qm	5	49.252
qm	5	48.783
qm	5	53.773
qm	5	44.336
qm	5	43.291
qm	5	62.702
qm	5	44.869
qm	1	92.21
qm	1	71.996
qm	1	77.358
qm	1	76.275
qm	1	69.831
qm	1	74.996
qm	1	70.222
qm	3	65.331
qm	3	65.403
qm	3	62.877
qm	3	69.755
qm	3	75.845
qm	3	67.6
qm	5	63.964
qm	5	70.419
qm	5	67.17
qm	5	66.215
qm	5	60.945
qm	5	58.018
qm	5	60.683

## Sheet: Fig 6
Panel A			Panel B			Panel E				Panel F
relative_RNA	week		relative_RNA	day		week	mug	line		lp	mug	line
1.003	1W		1.014	8		1W	6.43394	Line A		LP1-2	2.71295	Line A
1.001	1W		1.008	8		1W	5.31315	Line A		LP1-2	3.52925	Line A
1.009	1W		1.006	8		1W	4.59578	Line A		LP1-2	2.6712	Line A
1.012	1W		1.00274	8		2W	10.5095	Line A		LP4	1.93045	Line A
1.0007	1W		1.038	15		2W	9.27575	Line A		LP4	3.7941	Line A
0.927	2W		1.41	15		2W	11.5754	Line A		LP4	2.91992	Line A
1.12	2W		1.598	15		3W	9.81139	Line A		LP8-9	2.29417	Line A
0.733	2W		0.86916	15		3W	11.6772	Line A		LP8-9	2.51871	Line A
0.991	2W		1.0335	22		3W	11.028	Line A		LP8-9	3.10937	Line A
0.741	2W		0.735459	22		1W	4.85088	Line B		LP1-2	3.18497	Line B
1.445	3W		0.946386	22		1W	5.9857	Line B		LP1-2	5.01178	Line B
1.832	3W					1W	5.95174	Line B		LP1-2	4.06321	Line B
0.975	3W					2W	9.48472	Line B		LP4	2.04312	Line B
1.797	3W					2W	10.5676	Line B		LP4	2.64603	Line B
1.172	3W					2W	9.24958	Line B		LP4	3.72591	Line B
						3W	10.3127	Line B		LP8-9	1.9769	Line B
						3W	11.3521	Line B		LP8-9	3.0111	Line B
						3W	9.65085	Line B		LP8-9	2.40841	Line B

## Sheet: S1 Fig
Panel B			Panel C			Panel D			Panel E
ab_tri	genotype		genotype	ab_tri		ab_tri	genotype		genotype	relative_RNA
8	WT		WT	6		6	WT		WT	1.002
7	WT		WT	6		6	WT		WT	1.01
6	WT		WT	6		6	WT		WT	1.002
6	WT		WT	7		6	WT		WT	1.007
6	WT		WT	7		5	WT		val2-4	0.222
7	WT		WT	7		6	WT		val2-4	0.567
7	WT		WT	8		7	WT		val2-4	0.376
7	WT		WT	7		7	WT		val2-4	0.36
7	WT		WT	6		6	WT
7	WT		WT	6		5	WT
7	WT		WT	8		6	WT
7	WT		WT	6		5	WT
6	WT		WT VAL1::VAL1	6		6	WT
6	WT		WT VAL1::VAL1	6		6	WT
6	WT		WT VAL1::VAL1	6		6	WT
6	WT		WT VAL1::VAL1	6		6	WT
6	WT		WT VAL1::VAL1	5		6	WT
7	WT		WT VAL1::VAL1	7		6	WT
8	WT		WT VAL1::VAL1	6		6	WT
7	WT		WT VAL1::VAL1	6		6	WT
9	val1-2		WT VAL1::VAL1	7		7	WT
9	val1-2		WT VAL1::VAL1	7		5	WT
8	val1-2		WT VAL1::VAL1	6		7	WT
9	val1-2		WT VAL1::VAL1	6		6	WT
9	val1-2		WT VAL1::VAL1	6		6	WT
10	val1-2		WT VAL1::VAL1	6		6	WT
9	val1-2		WT VAL1::VAL1	7		6	WT
7	val1-2		val1-5(sd)	8		6	WT
8	val1-2		val1-5(sd)	7		5	val1-2/+
7	val1-2		val1-5(sd)	6		6	val1-2/+
8	val1-2		val1-5(sd)	9		5	val1-2/+
8	val1-2		val1-5(sd)	9		5	val1-2/+
8	val1-2		val1-5(sd)	10		5	val1-2/+
7	val1-2		val1-5(sd)	9		6	val1-2/+
8	val1-2		val1-5(sd)	8		5	val1-2/+
7	val1-2		val1-5(sd)	9		5	val1-2/+
8	val1-2		val1-5(sd)	9		5	val1-2/+
8	val1-2		val1-5(sd) VAL1::VAL1	7		5	val1-2/+
9	val1-2/val1-5(sd)		val1-5(sd) VAL1::VAL1	7		5	val1-2/+
10	val1-2/val1-5(sd)		val1-5(sd) VAL1::VAL1	6		5	val1-2/+
8	val1-2/val1-5(sd)		val1-5(sd) VAL1::VAL1	7		5	val1-2/+
8	val1-2/val1-5(sd)		val1-5(sd) VAL1::VAL1	6		4	val1-2/+
8	val1-2/val1-5(sd)		val1-5(sd) VAL1::VAL1	6		5	val1-2/+
9	val1-2/val1-5(sd)		val1-5(sd) VAL1::VAL1	6		5	val1-2/+
9	val1-2/val1-5(sd)		val1-5(sd) VAL1::VAL1	6		5	val1-2/+
7	val1-2/val1-5(sd)		val1-5(sd) VAL1::VAL1	7		6	val1-2/+
8	val1-2/val1-5(sd)		val1-5(sd) VAL1::VAL1	6		5	val1-2/+
9	val1-2/val1-5(sd)		val1-5(sd) VAL1::VAL1	5		5	val1-2/+
8	val1-2/val1-5(sd)		val1-5(sd) VAL1::VAL1	7		5	val1-2/+
9	val1-2/val1-5(sd)		val1-5(sd) VAL1::VAL1	5		5	val1-2/+
7	val1-2/val1-5(sd)		val1-5(sd) VAL1::VAL1	7		6	val1-2/+
8	val1-2/val1-5(sd)		val1-5(sd) VAL1::VAL1	6		6	val1-2/+
8	val1-2/val1-5(sd)		val1-5(sd) VAL1::VAL1	6		5	val1-2/+
7	val1-2/val1-5(sd)		val1-5(sd) VAL1::VAL1	5		5	val1-2/+
9	val1-2/val1-5(sd)		val1-5(sd) VAL1::VAL1	6		7	val1-2/+
8	val1-2/val1-5(sd)		val1-5(sd) VAL1::VAL1	6		6	val1-2/+
8	val1-2/val1-5(sd)		val1-5(sd) VAL1::VAL1	6		6	val1-2/+
8	val1-2/val1-5(sd)		val1-5(sd) VAL1::VAL1	6		9	val1-2
8	val1-2/val1-5(sd)					8	val1-2
8	val1-2/val1-5(sd)					6	val1-2
10	val1-5(sd)					9	val1-2
11	val1-5(sd)					8	val1-2
8	val1-5(sd)					8	val1-2
10	val1-5(sd)					8	val1-2
11	val1-5(sd)					7	val1-2
9	val1-5(sd)					7	val1-2
8	val1-5(sd)					7	val1-2
8	val1-5(sd)					6	val1-2
7	val1-5(sd)					8	val1-2
10	val1-5(sd)					7	val1-2
8	val1-5(sd)					7	val1-2
9	val1-5(sd)					7	val1-2
8	val1-5(sd)					7	val1-2
9	val1-5(sd)					9	val1-2
9	val1-5(sd)					8	val1-2
						9	val1-2
						7	val1-2
						8	val1-2
						7	val1-2
						9	val1-2
						8	val1-2
						6	val1-2
						7	val1-2
						7	val1-2
						6	val1-5(sd)/+
						7	val1-5(sd)/+
						6	val1-5(sd)/+
						8	val1-5(sd)/+
						6	val1-5(sd)/+
						7	val1-5(sd)/+
						7	val1-5(sd)/+
						7	val1-5(sd)/+
						7	val1-5(sd)/+
						5	val1-5(sd)/+
						6	val1-5(sd)/+
						6	val1-5(sd)/+
						7	val1-5(sd)/+
						8	val1-5(sd)/+
						7	val1-5(sd)/+
						5	val1-5(sd)/+
						6	val1-5(sd)/+
						6	val1-5(sd)/+
						7	val1-5(sd)/+
						7	val1-5(sd)/+
						7	val1-5(sd)/+
						7	val1-5(sd)/+
						8	val1-5(sd)/+
						7	val1-5(sd)/+
						6	val1-5(sd)/+
						8	val1-5(sd)/+
						7	val1-5(sd)/+
						7	val1-5(sd)/+
						8	val1-5(sd)
						10	val1-5(sd)
						10	val1-5(sd)
						9	val1-5(sd)
						8	val1-5(sd)
						8	val1-5(sd)
						9	val1-5(sd)
						10	val1-5(sd)
						8	val1-5(sd)
						7	val1-5(sd)
						8	val1-5(sd)
						8	val1-5(sd)
						9	val1-5(sd)
						9	val1-5(sd)
						8	val1-5(sd)
						8	val1-5(sd)
						8	val1-5(sd)
						9	val1-5(sd)
						9	val1-5(sd)
						9	val1-5(sd)
						9	val1-5(sd)
						8	val1-5(sd)
						9	val1-5(sd)
						9	val1-5(sd)
						9	val1-5(sd)
						8	val1-5(sd)

## Sheet: S2 Fig
relative_RNA_level	genotype	week	gene
0.92417	val1-2	1W	miR156
1.02397	val1-2	1W	miR156
1.06705	val1-2	1W	miR156
0.318625	val1-2	2W	miR156
0.401745	val1-2	2W	miR156
0.384577	val1-2	2W	miR156
0.17491	val1-2	3W	miR156
0.0894628	val1-2	3W	miR156
0.113176	val1-2	3W	miR156
1.87186	val1-2 val2-1	1W	miR156
2.191	val1-2 val2-1	1W	miR156
2.02	val1-2 val2-1	1W	miR156
0.583921	val1-2 val2-1	2W	miR156
1.09	val1-2 val2-1	2W	miR156
0.865	val1-2 val2-1	2W	miR156
0.677715	val1-2 val2-1	3W	miR156
0.761	val1-2 val2-1	3W	miR156
0.55	val1-2 val2-1	3W	miR156
1.00005	WT	1W	miR156
1.00011	WT	1W	miR156
1.00028	WT	1W	miR156
0.519903	WT	2W	miR156
0.414656	WT	2W	miR156
0.33572	WT	2W	miR156
0.162138	WT	3W	miR156
0.271756	WT	3W	miR156
0.11587	WT	3W	miR156
0.961882	val1-2	1W	miR157
1.06438	val1-2	1W	miR157
1.07044	val1-2	1W	miR157
0.765073	val1-2	2W	miR157
0.824134	val1-2	2W	miR157
0.756918	val1-2	2W	miR157
0.523611	val1-2	3W	miR157
0.458284	val1-2	3W	miR157
0.388417	val1-2	3W	miR157
2.10093	val1-2 val2-1	1W	miR157
1.299	val1-2 val2-1	1W	miR157
1.423	val1-2 val2-1	1W	miR157
0.658182	val1-2 val2-1	2W	miR157
0.896	val1-2 val2-1	2W	miR157
1.08	val1-2 val2-1	2W	miR157
0.645956	val1-2 val2-1	3W	miR157
0.83	val1-2 val2-1	3W	miR157
0.98	val1-2 val2-1	3W	miR157
1.00006	WT	1W	miR157
1	WT	1W	miR157
1.00032	WT	1W	miR157
0.667971	WT	2W	miR157
0.577693	WT	2W	miR157
0.802282	WT	2W	miR157
0.308805	WT	3W	miR157
0.225381	WT	3W	miR157
0.441122	WT	3W	miR157
1.14771	val1-2	1W	MIR156A
1.44912	val1-2	1W	MIR156A
1.26869	val1-2	1W	MIR156A
0.124616	val1-2	2W	MIR156A
0.388495	val1-2	2W	MIR156A
0.108515	val1-2	2W	MIR156A
0.128125	val1-2	3W	MIR156A
0.170789	val1-2	3W	MIR156A
0.080766	val1-2	3W	MIR156A
2.43663	val1-2 val2-1	1W	MIR156A
1.033	val1-2 val2-1	1W	MIR156A
2.98	val1-2 val2-1	1W	MIR156A
0.717282	val1-2 val2-1	2W	MIR156A
1.22	val1-2 val2-1	2W	MIR156A
1.14	val1-2 val2-1	2W	MIR156A
0.315448	val1-2 val2-1	3W	MIR156A
0.883	val1-2 val2-1	3W	MIR156A
2.07	val1-2 val2-1	3W	MIR156A
1.00766	WT	1W	MIR156A
1.00624	WT	1W	MIR156A
1.00638	WT	1W	MIR156A
0.457826	WT	2W	MIR156A
0.303599	WT	2W	MIR156A
0.280881	WT	2W	MIR156A
0.22998	WT	3W	MIR156A
0.0907854	WT	3W	MIR156A
0.141006	WT	3W	MIR156A
1.24871	val1-2	1W	MIR156C
1.29016	val1-2	1W	MIR156C
1.05463	val1-2	1W	MIR156C
0.216961	val1-2	2W	MIR156C
0.320317	val1-2	2W	MIR156C
0.842439	val1-2	2W	MIR156C
0.251211	val1-2	3W	MIR156C
0.254231	val1-2	3W	MIR156C
0.224035	val1-2	3W	MIR156C
4.56797	val1-2 val2-1	1W	MIR156C
4.178	val1-2 val2-1	1W	MIR156C
2.211	val1-2 val2-1	1W	MIR156C
2.39164	val1-2 val2-1	2W	MIR156C
4.116	val1-2 val2-1	2W	MIR156C
1.491	val1-2 val2-1	2W	MIR156C
1.63857	val1-2 val2-1	3W	MIR156C
3.727	val1-2 val2-1	3W	MIR156C
0.973	val1-2 val2-1	3W	MIR156C
1.0026	WT	1W	MIR156C
1.0229	WT	1W	MIR156C
1.02248	WT	1W	MIR156C
0.476873	WT	2W	MIR156C
0.545996	WT	2W	MIR156C
0.42136	WT	2W	MIR156C
0.295391	WT	3W	MIR156C
0.148921	WT	3W	MIR156C
0.210434	WT	3W	MIR156C

## Sheet: S3 Fig
Panel B
TA3 normalised				UBQ normalised
relative_enrichment	sample	primers		relative_enrichment	sample	primers
5.07149	1W	A3		1.0345	1W	A3
2.69389	1W	A3		0.695606	1W	A3
2.14595	1W	A3		0.358654	1W	A3
2.38351	1W	A3		1.53351	1W	A3
1	WT	A3		1	WT	A3
2.60776	2W	A3		0.832606	2W	A3
9.68759	2W	A3		2.04259	2W	A3
1.5665	2W	A3		0.293058	2W	A3
2.1097	2W	A3		1.22603	2W	A3
2.88621	3W	A3		1.37804	3W	A3
5.36152	3W	A3		1.79123	3W	A3
1.64693	3W	A3		0.547879	3W	A3
2.86971	3W	A3		1.53501	3W	A3
16.9978	1W	A6		3.46729	1W	A6
7.61216	1W	A6		1.96559	1W	A6
8.18256	1W	A6		1.36756	1W	A6
3.42806	1W	A6		2.20556	1W	A6
1	WT	A6		1	WT	A6
8.24869	2W	A6		2.63364	2W	A6
6.66478	2W	A6		1.24683	2W	A6
4.43291	2W	A6		2.57615	2W	A6
6.85118	3W	A6		3.27116	3W	A6
9.05655	3W	A6		3.02569	3W	A6
5.65318	3W	A6		1.88062	3W	A6
3.97918	3W	A6		2.12846	3W	A6
3.22997	1W	A8		0.658862	1W	A8
1.04348	1W	A8		0.269445	1W	A8
1.91861	1W	A8		0.32066	1W	A8
0.443233	1W	A8		0.285169	1W	A8
1	WT	A8		1	WT	A8
1.15858	2W	A8		0.369912	2W	A8
1.58902	2W	A8		0.335039	2W	A8
0.811222	2W	A8		0.151762	2W	A8
0.506262	2W	A8		0.294209	2W	A8
0.865197	3W	A8		0.413096	3W	A8
0.726053	3W	A8		0.242566	3W	A8
0.87389	3W	A8		0.290714	3W	A8
0.507903	3W	A8		0.271677	3W	A8
1.91653	1W	A10		0.390942	1W	A10
2.44553	1W	A10		0.631477	1W	A10
0.99927	1W	A10		0.167009	1W	A10
0.404114	1W	A10		0.260001	1W	A10
1	WT	A10		1	WT	A10
0.652016	2W	A10		0.208176	2W	A10
2.73785	2W	A10		0.577266	2W	A10
6.91037	2W	A10		1.29278	2W	A10
0.341463	2W	A10		0.198438	2W	A10
0.421291	3W	A10		0.201149	3W	A10
2.33541	3W	A10		0.780236	3W	A10
0.409296	3W	A10		0.136159	3W	A10
0.631827	3W	A10		0.337964	3W	A10
31.1363	1W	C8		6.35131	1W	C8
13.1276	1W	C8		3.38976	1W	C8
27.2765	1W	C8		4.55875	1W	C8
5.05588	1W	C8		3.25288	1W	C8
1	WT	C8		1	WT	C8
16.9371	2W	C8		5.40767	2W	C8
17.9851	2W	C8		3.79209	2W	C8
24.003	2W	C8		4.49043	2W	C8
4.92303	2W	C8		2.86097	2W	C8
10.1963	3W	C8		4.86832	3W	C8
18.4477	3W	C8		6.16316	3W	C8
15.0874	3W	C8		5.01905	3W	C8
5.70291	3W	C8		3.05048	3W	C8
19.6597	1W	C9		4.01027	1W	C9
3.26949	1W	C9		0.844235	1W	C9
8.89548	1W	C9		1.48671	1W	C9
4.36713	1W	C9		2.80975	1W	C9
1	WT	C9		1	WT	C9
7.1204	2W	C9		2.2734	2W	C9
1.82754	2W	C9		0.385331	2W	C9
7.75685	2W	C9		1.45113	2W	C9
3.70491	2W	C9		2.15307	2W	C9
5.25965	3W	C9		2.51127	3W	C9
3.9741	3W	C9		1.3277	3W	C9
8.82404	3W	C9		2.93546	3W	C9
3.38365	3W	C9		1.80991	3W	C9
2.55186	1W	C10		0.520539	1W	C10
1.82522	1W	C10		0.471302	1W	C10
1.42193	1W	C10		0.237648	1W	C10
0.389476	1W	C10		0.250583	1W	C10
1	WT	C10		1	WT	C10
1.17552	2W	C10		0.375319	2W	C10
0.363419	2W	C10		0.0766256	2W	C10
0.428121	2W	C10		0.0800918	2W	C10
0.422958	2W	C10		0.245798	2W	C10
0.913373	3W	C10		0.436098	3W	C10
0.685037	3W	C10		0.228863	3W	C10
0.155212	3W	C10		0.0516339	3W	C10
0.188047	3W	C10		0.100586	3W	C10
80.8111	1W	C13		16.4842	1W	C13
30.7944	1W	C13		7.95162	1W	C13
48.1851	1W	C13		8.05323	1W	C13
22.9867	1W	C13		14.7893	1W	C13
1	WT	C13		1	WT	C13
37.4673	2W	C13		11.9626	2W	C13
48.9671	2W	C13		10.3245	2W	C13
37.9362	2W	C13		7.09701	2W	C13
21.5831	2W	C13		12.5428	2W	C13
31.9365	3W	C13		15.2484	3W	C13
23.919	3W	C13		7.99106	3W	C13
57.8591	3W	C13		19.2478	3W	C13
21.6053	3W	C13		11.5567	3W	C13
6.04018	1W	C17		1.2321	1W	C17
3.78064	1W	C17		0.976224	1W	C17
4.15811	1W	C17		0.694949	1W	C17
1.84437	1W	C17		1.18664	1W	C17
1	WT	C17		1	WT	C17
3.25425	2W	C17		1.03902	2W	C17
6.32479	2W	C17		1.33356	2W	C17
4.19821	2W	C17		0.785391	2W	C17
1.96167	2W	C17		1.14001	2W	C17
2.66283	3W	C17		1.27139	3W	C17
2.58247	3W	C17		0.862775	3W	C17
4.00774	3W	C17		1.33324	3W	C17
2.27746	3W	C17		1.21821	3W	C17

## Sheet: S4 Fig
sample	relative_RNA	genotype
1W	1.00002	WT
2W	0.281403	WT
1W	0.379856	tm
2W	0.116192	tm
1W	0.231767	qm
2W	0.0841008	qm
1W	1.24204	MIR156C; qm
2W	0.187712	MIR156C; qm
1W	1.43683	MIR156C -RY2; qm
2W	0.361518	MIR156C -RY2; qm
1W	0.972393	MIR156C -RY12345; qm
2W	0.428489	MIR156C -RY12345; qm

[truncated: 1 more sheets: S5 Fig]
